# Supplementary material for: Application of Ion Mobility Spectrometry and the Derived Collision Cross Section in the Analysis of Environmental Organic Micropollutants
Source: Environ Sci Technol. 2023 Dec 13;57(51):21485–502. doi: 10.1021/acs.est.3c03686 (PMC10753811; doi:10.1021/acs.est.3c03686)
Supplement: Supplementary file 2 — es3c03686_si_002.xlsx [file es3c03686_si_002.xlsx]

## Sheet: 9407 CCS from literature
Lab	Year	Type	Name	CCS	PubChemCID	MonoisotopicMass	MolecularFormula	CanonicalSMILES	IsomericSMILES	InChIKey	Adducts	Charge
Belova	2021	DTCCS	3-Hydroxyphenyl diphenyl phosphate	180.35	10925911	342.066	C18H15O5P	C1=CC=C(C=C1)OP(=O)(OC2=CC=CC=C2)OC3=CC=CC(=C3)O	C1=CC=C(C=C1)OP(=O)(OC2=CC=CC=C2)OC3=CC=CC(=C3)O	AWYVETCHVQGXMB-UHFFFAOYSA-N	[M+H]+	1
Belova	2021	DTCCS	tri-m-tolyl phosphate	188.56	11232	368.118	C21H21O4P	CC1=CC(=CC=C1)OP(=O)(OC2=CC=CC(=C2)C)OC3=CC=CC(=C3)C	CC1=CC(=CC=C1)OP(=O)(OC2=CC=CC(=C2)C)OC3=CC=CC(=C3)C	RMLPZKRPSQVRAB-UHFFFAOYSA-N	[M+H]+	1
Belova	2021	DTCCS	Diisononyl hexahydrophthalate	224.82	11524680	424.355	C26H48O4	CC(C)CCCCCCOC(=O)C1CCCCC1C(=O)OCCCCCCC(C)C	CC(C)CCCCCCOC(=O)C1CCCCC1C(=O)OCCCCCCC(C)C	HORIEOQXBKUKGQ-UHFFFAOYSA-N	[M+H]+	1
Belova	2021	DTCCS	2-(Methylthio)benzothiazole	131.32	11989	181.002	C8H7NS2	CSC1=NC2=CC=CC=C2S1	CSC1=NC2=CC=CC=C2S1	UTBVIMLZIRIFFR-UHFFFAOYSA-N	[M+H]+	1
Belova	2021	DTCCS	4-Methylbenzotriazole	126.79	122499	133.064	C7H7N3	CC1=CC=CC2=NNN=C12	CC1=CC=CC2=NNN=C12	CMGDVUCDZOBDNL-UHFFFAOYSA-N	[M+H]+	1
Belova	2021	DTCCS	Diphenyl hydrogen phosphate	157.41	13282	250.039	C12H11O4P	C1=CC=C(C=C1)OP(=O)(O)OC2=CC=CC=C2	C1=CC=C(C=C1)OP(=O)(O)OC2=CC=CC=C2	ASMQGLCHMVWBQR-UHFFFAOYSA-N	[M+H]+	1
Belova	2021	DTCCS	bis(1-chloro-2-propyl) 1-hydroxy-2-propyl phosphate	160.61	132967160	308.035	C9H19Cl2O5P	CC(CO)OP(=O)(OC(C)CCl)OC(C)CCl	CC(CO)OP(=O)(OC(C)CCl)OC(C)CCl	AUUWEOBTRZWTTC-UHFFFAOYSA-N	[M+H]+	1
Belova	2021	DTCCS	bis(2-butoxyethyl) 2-hydroxyethyl phosphate	179.27	132967161	342.181	C14H31O7P	CCCCOCCOP(=O)(OCCO)OCCOCCCC	CCCCOCCOP(=O)(OCCO)OCCOCCCC	UQSRKBXTCXVEJL-UHFFFAOYSA-N	[M+H]+	1
Belova	2021	DTCCS	Butyryl trihexyl citrate	240.45	133914	514.351	C28H50O8	CCCCCCOC(=O)CC(CC(=O)OCCCCCC)(C(=O)OCCCCCC)OC(=O)CCC	CCCCCCOC(=O)CC(CC(=O)OCCCCCC)(C(=O)OCCCCCC)OC(=O)CCC	GWVUTNGDMGTPFE-UHFFFAOYSA-N	[M+H]+	1
Belova	2021	DTCCS	5-Hydroxy-2-ethylhexyl diphenyl phosphate	186.66	134818005	378.16	C20H27O5P	CCC(CCC(C)O)COP(=O)(OC1=CC=CC=C1)OC1=CC=CC=C1	CCC(CCC(C)O)COP(=O)(OC1=CC=CC=C1)OC2=CC=CC=C2	PZMFWNXABLTZRN-UHFFFAOYSA-N	[M+H]+	1
Belova	2021	DTCCS	Bis(2-butoxyethyl) 3′-hydroxy-2-butoxyethyl phosphate	195.45	134818028	414.238	C18H39O8P	CCCCOCCOP(=O)(OCCOCCCC)OCCOCCC(C)O	CCCCOCCOP(=O)(OCCOCCCC)OCCOCCC(C)O	ZYWDPVGRFHQPGL-UHFFFAOYSA-N	[M+H]+	1
Belova	2021	DTCCS	2,4-Di-(2-ethylhexyl) trimellitate	218.39	14048412	434.267	C25H38O6	CCCCC(CC)COC(=O)c1ccc(C(=O)O)c(C(=O)OCC(CC)CCCC)c1	CCCCC(CC)COC(=O)C1=CC(=C(C=C1)C(=O)O)C(=O)OCC(CC)CCCC	WXSCEQXIHBEPIQ-UHFFFAOYSA-N	[M+H]+	1
Belova	2021	DTCCS	4-Hydroxyphenyl phenyl phosphate	162.44	21410666	265.027	C12H10O5P-	C1=CC=C(C=C1)OP(=O)([O-])OC2=CC=C(C=C2)O	C1=CC=C(C=C1)OP(=O)([O-])OC2=CC=C(C=C2)O	TUBVQVOADJADLU-UHFFFAOYSA-M	[M+H]+	1
Belova	2021	DTCCS	Di-O-cresylphosphate	163.59	21930478	277.063	C14H14O4P-	CC1=CC=CC=C1OP(=O)([O-])OC2=CC=CC=C2C	CC1=CC=CC=C1OP(=O)([O-])OC2=CC=CC=C2C	OHRCKPRYDGSBRN-UHFFFAOYSA-M	[M+H]+	1
Belova	2021	DTCCS	Atrazine	149.53	2256	215.094	C8H14ClN5	CCNC1=NC(=NC(=N1)Cl)NC(C)C	CCNC1=NC(=NC(=N1)Cl)NC(C)C	MXWJVTOOROXGIU-UHFFFAOYSA-N	[M+H]+	1
Belova	2021	DTCCS	3,5,6-Trichloro-2-pyridinol	130.45	23017	196.92	C5H2Cl3NO	C1=C(C(=O)NC(=C1Cl)Cl)Cl	C1=C(C(=O)NC(=C1Cl)Cl)Cl	WCYYAQFQZQEUEN-UHFFFAOYSA-N	[M+H]+	1
Belova	2021	DTCCS	Tris(2-chloroisopropyl)phosphate	161.66	26176	326.001	C9H18Cl3O4P	CC(CCl)OP(=O)(OC(C)CCl)OC(C)CCl	CC(CCl)OP(=O)(OC(C)CCl)OC(C)CCl	KVMPUXDNESXNOH-UHFFFAOYSA-N	[M+H]+	1
Belova	2021	DTCCS	tris(1,3-dichloro-2-propyl)phosphate	178.56	26177	427.884	C9H15Cl6O4P	C(C(CCl)OP(=O)(OC(CCl)CCl)OC(CCl)CCl)Cl	C(C(CCl)OP(=O)(OC(CCl)CCl)OC(CCl)CCl)Cl	ASLWPAWFJZFCKF-UHFFFAOYSA-N	[M+H]+	1
Belova	2021	DTCCS	Diazinon	173.15	3017	304.101	C12H21N2O3PS	CCOP(=S)(OCC)OC1=NC(=NC(=C1)C)C(C)C	CCOP(=S)(OCC)OC1=NC(=NC(=C1)C)C(C)C	FHIVAFMUCKRCQO-UHFFFAOYSA-N	[M+H]+	1
Belova	2021	DTCCS	tris(tert-butylphenyl) phosphate	237.14	3034371	494.259	C30H39O4P	CC(C)(C)C1=CC=CC=C1OP(=O)(OC2=CC=CC=C2C(C)(C)C)OC3=CC=CC=C3C(C)(C)C	CC(C)(C)C1=CC=CC=C1OP(=O)(OC2=CC=CC=C2C(C)(C)C)OC3=CC=CC=C3C(C)(C)C	SPUXJWDKFVXXBI-UHFFFAOYSA-N	[M+H]+	1
Belova	2021	DTCCS	Triisobutyl phosphate	165.44	31355	266.165	C12H27O4P	CC(C)COP(=O)(OCC(C)C)OCC(C)C	CC(C)COP(=O)(OCC(C)C)OCC(C)C	HRKAMJBPFPHCSD-UHFFFAOYSA-N	[M+H]+	1
Belova	2021	DTCCS	tris(2,3-dibromopropyl)phosphate	197.25	31356	691.581	C9H15Br6O4P	C(C(CBr)Br)OP(=O)(OCC(CBr)Br)OCC(CBr)Br	C(C(CBr)Br)OP(=O)(OCC(CBr)Br)OCC(CBr)Br	PQYJRMFWJJONBO-UHFFFAOYSA-N	[M+H]+	1
Belova	2021	DTCCS	Tri-n-butyl phosphate	166.73	31357	266.165	C12H27O4P	CCCCOP(=O)(OCCCC)OCCCC	CCCCOP(=O)(OCCCC)OCCCC	STCOOQWBFONSKY-UHFFFAOYSA-N	[M+H]+	1
Belova	2021	DTCCS	Diisodecyl phthalate	227.85	33599	446.34	C28H46O4	CC(C)CCCCCCCOC(=O)C1=CC=CC=C1C(=O)OCCCCCCCC(C)C	CC(C)CCCCCCCOC(=O)C1=CC=CC=C1C(=O)OCCCCCCCC(C)C	ZVFDTKUVRCTHQE-UHFFFAOYSA-N	[M+H]+	1
Belova	2021	DTCCS	Isodecyl diphenyl phosphate	200.2	34697	390.196	C22H31O4P	CC(C)CCCCCCCOP(=O)(OC1=CC=CC=C1)OC2=CC=CC=C2	CC(C)CCCCCCCOP(=O)(OC1=CC=CC=C1)OC2=CC=CC=C2	RYUJRXVZSJCHDZ-UHFFFAOYSA-N	[M+H]+	1
Belova	2021	DTCCS	Isooctyl-2-phenoxyethyl terephthalate	218.61	44152553	398.209	C24H30O5	CC(C)CCCCCOC(=O)C1=CC=C(C=C1)C(=O)OCCOC2=CC=CC=C2	CC(C)CCCCCOC(=O)C1=CC=C(C=C1)C(=O)OCCOC2=CC=CC=C2	OCSJGBJBLWZYQQ-UHFFFAOYSA-N	[M+H]+	1
Belova	2021	DTCCS	Diphenylcresyl phosphate	180.48	520263	340.086	C19H17O4P	CC1=CC=CC=C1OP(=O)(OC2=CC=CC=C2)OC3=CC=CC=C3	CC1=CC=CC=C1OP(=O)(OC2=CC=CC=C2)OC3=CC=CC=C3	XMNDMAQKWSQVOV-UHFFFAOYSA-N	[M+H]+	1
Belova	2021	DTCCS	4-Hydroxyphenyl diphenyl phosphate	178.12	57058026	342.066	C18H15O5P	C1=CC=C(C=C1)OP(=O)(OC2=CC=CC=C2)OC3=CC=C(C=C3)O	C1=CC=C(C=C1)OP(=O)(OC2=CC=CC=C2)OC3=CC=C(C=C3)O	NOPNBQOZUKISRP-UHFFFAOYSA-N	[M+H]+	1
Belova	2021	DTCCS	bis(1,3-dichloro-2-propyl) phosphate	178.72	57353142	316.907	C6H10Cl4O4P-	C(C(CCl)OP(=O)([O-])OC(CCl)CCl)Cl	C(C(CCl)OP(=O)([O-])OC(CCl)CCl)Cl	NNKRUBFJSSBFSS-UHFFFAOYSA-M	[M+H]+	1
Belova	2021	DTCCS	Diisononyl phthalate	220.6	590836	418.308	C26H42O4	CC(C)CCCCCCOC(=O)C1=CC=CC=C1C(=O)OCCCCCCC(C)C	CC(C)CCCCCCOC(=O)C1=CC=CC=C1C(=O)OCCCCCCC(C)C	HBGGXOJOCNVPFY-UHFFFAOYSA-N	[M+H]+	1
Belova	2021	DTCCS	Tributyl acetylcitrate	199.82	6505	402.225	C20H34O8	CCCCOC(=O)CC(CC(=O)OCCCC)(C(=O)OCCCC)OC(=O)C	CCCCOC(=O)CC(CC(=O)OCCCC)(C(=O)OCCCC)OC(=O)C	QZCLKYGREBVARF-UHFFFAOYSA-N	[M+H]+	1
Belova	2021	DTCCS	tri-o-tolyl phosphate	182.39	6527	368.118	C21H21O4P	CC1=CC=CC=C1OP(=O)(OC2=CC=CC=C2C)OC3=CC=CC=C3C	CC1=CC=CC=C1OP(=O)(OC2=CC=CC=C2C)OC3=CC=CC=C3C	YSMRWXYRXBRSND-UHFFFAOYSA-N	[M+H]+	1
Belova	2021	DTCCS	tri-p-tolyl phosphate	190.02	6529	368.118	C21H21O4P	CC1=CC=C(C=C1)OP(=O)(OC2=CC=C(C=C2)C)OC3=CC=C(C=C3)C	CC1=CC=C(C=C1)OP(=O)(OC2=CC=C(C=C2)C)OC3=CC=C(C=C3)C	BOSMZFBHAYFUBJ-UHFFFAOYSA-N	[M+H]+	1
Belova	2021	DTCCS	Triethylphosphate	132.63	6535	182.071	C6H15O4P	CCOP(=O)(OCC)OCC	CCOP(=O)(OCC)OCC	DQWPFSLDHJDLRL-UHFFFAOYSA-N	[M+H]+	1
Belova	2021	DTCCS	tris(2-ethylhexyl)phosphate	219.15	6537	434.352	C24H51O4P	CCCCC(CC)COP(=O)(OCC(CC)CCCC)OCC(CC)CCCC	CCCCC(CC)COP(=O)(OCC(CC)CCCC)OCC(CC)CCCC	GTVWRXDRKAHEAD-UHFFFAOYSA-N	[M+H]+	1
Belova	2021	DTCCS	tris(2-butoxyethyl) phosphate	196.44	6540	398.243	C18H39O7P	CCCCOCCOP(=O)(OCCOCCCC)OCCOCCCC	CCCCOCCOP(=O)(OCCOCCCC)OCCOCCCC	WTLBZVNBAKMVDP-UHFFFAOYSA-N	[M+H]+	1
Belova	2021	DTCCS	5-Chlorobenzotriazole	131.88	66760	153.009	C6H4ClN3	C1=CC2=NNN=C2C=C1Cl	C1=CC2=NNN=C2C=C1Cl	PZBQVZFITSVHAW-UHFFFAOYSA-N	[M+H]+	1
Belova	2021	DTCCS	Benzotriazole	122.42	7220	119.048	C6H5N3	C1=CC2=NNN=C2C=C1	C1=CC2=NNN=C2C=C1	QRUDEWIWKLJBPS-UHFFFAOYSA-N	[M+H]+	1
Belova	2021	DTCCS	3,5-ditert-butyl-4-hydroxybenzaldehyde	165.21	73219	234.162	C15H22O2	CC(C)(C)C1=CC(=CC(=C1O)C(C)(C)C)C=O	CC(C)(C)C1=CC(=CC(=C1O)C(C)(C)C)C=O	DOZRDZLFLOODMB-UHFFFAOYSA-N	[M+H]+	1
Belova	2021	DTCCS	TRI-N-HEXYLTRIMELLITATE	236.57	73718	462.298	C27H42O6	CCCCCCOC(=O)C1=CC(=C(C=C1)C(=O)OCCCCCC)C(=O)OCCCCCC	CCCCCCOC(=O)C1=CC(=C(C=C1)C(=O)OCCCCCC)C(=O)OCCCCCC	MXHBQKVKHGQWRB-UHFFFAOYSA-N	[M+H]+	1
Belova	2021	DTCCS	Triamylphosphate	183.21	75665	308.212	C15H33O4P	CCCCCOP(=O)(OCCCCC)OCCCCC	CCCCCOP(=O)(OCCCCC)OCCCCC	QJAVUVZBMMXBRO-UHFFFAOYSA-N	[M+H]+	1
Belova	2021	DTCCS	Di(2-ethylhexyl) adipate	209.38	7641	370.308	C22H42O4	CCCCC(CC)COC(=O)CCCCC(=O)OCC(CC)CCCC	CCCCC(CC)COC(=O)CCCCC(=O)OCC(CC)CCCC	SAOKZLXYCUGLFA-UHFFFAOYSA-N	[M+H]+	1
Belova	2021	DTCCS	Bis(2-chloroethyl) phosphate	138.08	76438	221.962	C4H9Cl2O4P	C(CCl)OP(=O)(O)OCCCl	C(CCl)OP(=O)(O)OCCCl	PMGHIGLOERPWGC-UHFFFAOYSA-N	[M+H]+	1
Belova	2021	DTCCS	5,6-Dimethylbenzotriazole	131.25	77849	147.08	C8H9N3	CC1=CC2=NNN=C2C=C1C	CC1=CC2=NNN=C2C=C1C	MVPKIPGHRNIOPT-UHFFFAOYSA-N	[M+H]+	1
Belova	2021	DTCCS	Dibutyl sebacate	183.89	7986	314.246	C18H34O4	CCCCOC(=O)CCCCCCCCC(=O)OCCCC	CCCCOC(=O)CCCCCCCCC(=O)OCCCC	PYGXAGIECVVIOZ-UHFFFAOYSA-N	[M+H]+	1
Belova	2021	DTCCS	triphenyl phosphate	174.74	8289	326.071	C18H15O4P	C1=CC=C(C=C1)OP(=O)(OC2=CC=CC=C2)OC3=CC=CC=C3	C1=CC=C(C=C1)OP(=O)(OC2=CC=CC=C2)OC3=CC=CC=C3	XZZNDPSIHUTMOC-UHFFFAOYSA-N	[M+H]+	1
Belova	2021	DTCCS	tris(2-chloroethyl) phosphate	151.31	8295	283.954	C6H12Cl3O4P	C(CCl)OP(=O)(OCCCl)OCCCl	C(CCl)OP(=O)(OCCCl)OCCCl	HQUQLFOMPYWACS-UHFFFAOYSA-N	[M+H]+	1
Belova	2021	DTCCS	Di(2-ethylhexyl) phthalate	211	8343	390.277	C24H38O4	CCCCC(CC)COC(=O)C1=CC=CC=C1C(=O)OCC(CC)CCCC	CCCCC(CC)COC(=O)C1=CC=CC=C1C(=O)OCC(CC)CCCC	BJQHLKABXJIVAM-UHFFFAOYSA-N	[M+H]+	1
Belova	2021	DTCCS	Bis(2-butoxyethyl) hydrogen phosphate	171.77	84299	298.155	C12H27O6P	CCCCOCCOP(=O)(O)OCCOCCCC	CCCCOCCOP(=O)(O)OCCOCCCC	NNXWIPHZHATIFE-UHFFFAOYSA-N	[M+H]+	1
Belova	2021	DTCCS	2-Aminobenzothiazole	128.6	8706	150.025	C7H6N2S	C1=CC=C2C(=C1)N=C(S2)N	C1=CC=C2C(=C1)N=C(S2)N	UHGULLIUJBCTEF-UHFFFAOYSA-N	[M+H]+	1
Belova	2021	DTCCS	Diisobutyl adipate	167.82	8831	258.183	C14H26O4	CC(C)COC(=O)CCCCC(=O)OCC(C)C	CC(C)COC(=O)CCCCC(=O)OCC(C)C	RDOFJDLLWVCMRU-UHFFFAOYSA-N	[M+H]+	1
Belova	2021	DTCCS	Antiblaze V6	211.37	92310	579.908	C13H24Cl6O8P2	C(CCl)OP(=O)(OCCCl)OCC(COP(=O)(OCCCl)OCCCl)(CCl)CCl	C(CCl)OP(=O)(OCCCl)OCC(COP(=O)(OCCCl)OCCCl)(CCl)CCl	ZGHUDSLVQAGWEY-UHFFFAOYSA-N	[M+H]+	1
Belova	2021	DTCCS	Resorcinol bis(diphenyl phosphate)	228.77	93311	574.095	C30H24O8P2	C1=CC=C(C=C1)OP(=O)(OC2=CC=CC=C2)OC3=CC(=CC=C3)OP(=O)(OC4=CC=CC=C4)OC5=CC=CC=C5	C1=CC=C(C=C1)OP(=O)(OC2=CC=CC=C2)OC3=CC(=CC=C3)OP(=O)(OC4=CC=CC=C4)OC5=CC=CC=C5	OWICEWMBIBPFAH-UHFFFAOYSA-N	[M+H]+	1
Belova	2021	DTCCS	Bis(3,5,5-trimethylhexyl)phosphate	202.09	96179	350.259	C18H39O4P	CC(CCOP(=O)(O)OCCC(C)CC(C)(C)C)CC(C)(C)C	CC(CCOP(=O)(O)OCCC(C)CC(C)(C)C)CC(C)(C)C	LPOAIFBVIQAMFA-UHFFFAOYSA-N	[M+H]+	1
Belova	2021	DTCCS	Bisphenol A bis(diphenyl phosphate)	246.33	9874825	692.173	C39H34O8P2	CC(C)(C1=CC=C(C=C1)OP(=O)(OC2=CC=CC=C2)OC3=CC=CC=C3)C4=CC=C(C=C4)OP(=O)(OC5=CC=CC=C5)OC6=CC=CC=C6	CC(C)(C1=CC=C(C=C1)OP(=O)(OC2=CC=CC=C2)OC3=CC=CC=C3)C4=CC=C(C=C4)OP(=O)(OC5=CC=CC=C5)OC6=CC=CC=C6	BQPNUOYXSVUVMY-UHFFFAOYSA-N	[M+H]+	1
Bijlsma	2017	TWCCS	Fenamidone	171.15	10403199	311.109	C17H17N3OS	CC1(C(=O)N(C(=N1)SC)NC2=CC=CC=C2)C3=CC=CC=C3	C[C@@]1(C(=O)N(C(=N1)SC)NC2=CC=CC=C2)C3=CC=CC=C3	LMVPQMGRYSRMIW-KRWDZBQOSA-N	[M+H]+	1
Bijlsma	2017	TWCCS	Indoxacarb	207.03	107720	527.071	C22H17ClF3N3O7	COC(=O)C12CC3=C(C1=NN(CO2)C(=O)N(C4=CC=C(C=C4)OC(F)(F)F)C(=O)OC)C=CC(=C3)Cl	COC(=O)[C@]12CC3=C(C1=NN(CO2)C(=O)N(C4=CC=C(C=C4)OC(F)(F)F)C(=O)OC)C=CC(=C3)Cl	VBCVPMMZEGZULK-NRFANRHFSA-N	[M+H]+	1
Bijlsma	2017	TWCCS	Hydroxythiabendazole	137.2	108227	217.031	C10H7N3OS	C1=CC2=C(C=C1O)NC(=N2)C3=CSC=N3	C1=CC2=C(C=C1O)NC(=N2)C3=CSC=N3	VNENJHUOPQAPAT-UHFFFAOYSA-N	[M+H]+	1
Bijlsma	2017	TWCCS	Proquinazid	169.35	11057771	372.033	C14H17IN2O2	CCCN1C(=O)C2=C(C=CC(=C2)I)N=C1OCCC	CCCN1C(=O)C2=C(C=CC(=C2)I)N=C1OCCC	FLVBXVXXXMLMOX-UHFFFAOYSA-N	[M+H]+	1
Bijlsma	2017	TWCCS	Picoxystrobin	177.5	11285653	367.103	C18H16F3NO4	COC=C(C1=CC=CC=C1COC2=CC=CC(=N2)C(F)(F)F)C(=O)OC	CO/C=C(\C1=CC=CC=C1COC2=CC=CC(=N2)C(F)(F)F)/C(=O)OC	IBSNKSODLGJUMQ-SDNWHVSQSA-N	[M+H]+	1
Bijlsma	2017	TWCCS	Mandipropamid	195.15	11292824	411.124	C23H22ClNO4	COC1=C(C=CC(=C1)CCNC(=O)C(C2=CC=C(C=C2)Cl)OCC#C)OCC#C	COC1=C(C=CC(=C1)CCNC(=O)C(C2=CC=C(C=C2)Cl)OCC#C)OCC#C	KWLVWJPJKJMCSH-UHFFFAOYSA-N	[M+H]+	1
Bijlsma	2017	TWCCS	Thiacloprid	154.84	115224	252.024	C10H9ClN4S	C1CSC(=NC#N)N1CC2=CN=C(C=C2)Cl	C1CSC(=NC#N)N1CC2=CN=C(C=C2)Cl	HOKKPVIRMVDYPB-UHFFFAOYSA-N	[M+H]+	1
Bijlsma	2017	TWCCS	Butafenacil	208.59	11826859	474.081	C20H18ClF3N2O6	CC(C)(C(=O)OCC=C)OC(=O)C1=C(C=CC(=C1)N2C(=O)C=C(N(C2=O)C)C(F)(F)F)Cl	CC(C)(C(=O)OCC=C)OC(=O)C1=C(C=CC(=C1)N2C(=O)C=C(N(C2=O)C)C(F)(F)F)Cl	JEDYYFXHPAIBGR-UHFFFAOYSA-N	[M+H]+	1
Bijlsma	2017	TWCCS	17a-Nortestosterone	165.7	11875292	274.193	C18H26O2	CC12CCC3C(C1CCC2O)CCC4=CC(=O)CCC34	C[C@]12CC[C@H]3[C@H]([C@@H]1CC[C@H]2O)CCC4=CC(=O)CC[C@@H]34	NPAGDVCDWIYMMC-OBRKIGFESA-N	[M+H]+	1
Bijlsma	2017	TWCCS	17B-Nortestosterone	165.7	11875292	274.193	C18H26O2	CC12CCC3C(C1CCC2O)CCC4=CC(=O)CCC34	C[C@]12CC[C@H]3[C@H]([C@@H]1CC[C@H]2O)CCC4=CC(=O)CC[C@@H]34	NPAGDVCDWIYMMC-OBRKIGFESA-N	[M+H]+	1
Bijlsma	2017	TWCCS	Hydroxymetronidazole	128.2	121858	187.059	C6H9N3O4	C1=C(N(C(=N1)CO)CCO)[N+](=O)[O-]	C1=C(N(C(=N1)CO)CCO)[N+](=O)[O-]	AEHPOYAOLCAMIU-UHFFFAOYSA-N	[M+H]+	1
Bijlsma	2017	TWCCS	Hexythiazox	183.83	13218777	352.101	C17H21ClN2O2S	CC1C(SC(=O)N1C(=O)NC2CCCCC2)C3=CC=C(C=C3)Cl	C[C@H]1[C@@H](SC(=O)N1C(=O)NC2CCCCC2)C3=CC=C(C=C3)Cl	XGWIJUOSCAQSSV-XHDPSFHLSA-N	[M+H]+	1
Bijlsma	2017	TWCCS	1,4-androstadiene-3,17-dione	166.5	13472	284.178	C19H24O2	CC12CCC3C(C1CCC2=O)CCC4=CC(=O)C=CC34C	C[C@]12CC[C@H]3[C@H]([C@@H]1CCC2=O)CCC4=CC(=O)C=C[C@]34C	LUJVUUWNAPIQQI-QAGGRKNESA-N	[M+H]+	1
Bijlsma	2017	TWCCS	Ethirimol	150.65	135424354	209.153	C11H19N3O	CCCCC1=C(N=C(NC1=O)NCC)C	CCCCC1=C(N=C(NC1=O)NCC)C	BBXXLROWFHWFQY-UHFFFAOYSA-N	[M+H]+	1
Bijlsma	2017	TWCCS	Tepraloxydim	184.74	135585373	341.139	C17H24ClNO4	CCC(=NOCC=CCl)C1=C(CC(CC1=O)C2CCOCC2)O	CC/C(=N\OC/C=C/Cl)/C1=C(CC(CC1=O)C2CCOCC2)O	IOYNQIMAUDJVEI-BMVIKAAMSA-N	[M+H]+	1
Bijlsma	2017	TWCCS	Omethoate	134.62	14210	213.022	C5H12NO4PS	CNC(=O)CSP(=O)(OC)OC	CNC(=O)CSP(=O)(OC)OC	PZXOQEXFMJCDPG-UHFFFAOYSA-N	[M+H]+	1
Bijlsma	2017	TWCCS	16B-hydroxystanozolol	192.1	14299609	344.246	C21H32N2O2	CC12CCC3C(C1CC(C2(C)O)O)CCC4C3(CC5=C(C4)NN=C5)C	C[C@]12CC[C@H]3[C@H]([C@@H]1C[C@@H]([C@]2(C)O)O)CC[C@@H]4[C@@]3(CC5=C(C4)NN=C5)C	IZGBPAAEPVNBGA-BWPSUJIGSA-N	[M+H]+	1
Bijlsma	2017	TWCCS	Azaperone	180.3	15443	327.175	C19H22FN3O	C1CN(CCN1CCCC(=O)C2=CC=C(C=C2)F)C3=CC=CC=N3	C1CN(CCN1CCCC(=O)C2=CC=C(C=C2)F)C3=CC=CC=N3	XTKDAFGWCDAMPY-UHFFFAOYSA-N	[M+H]+	1
Bijlsma	2017	TWCCS	Chloridazon (Pyrazon)	141.59	15546	221.036	C10H8ClN3O	C1=CC=C(C=C1)N2C(=O)C(=C(C=N2)N)Cl	C1=CC=C(C=C1)N2C(=O)C(=C(C=N2)N)Cl	WYKYKTKDBLFHCY-UHFFFAOYSA-N	[M+H]+	1
Bijlsma	2017	TWCCS	Monolinuron	142.9	15629	214.051	C9H11ClN2O2	CN(C(=O)NC1=CC=C(C=C1)Cl)OC	CN(C(=O)NC1=CC=C(C=C1)Cl)OC	LKJPSUCKSLORMF-UHFFFAOYSA-N	[M+H]+	1
Bijlsma	2017	TWCCS	Naproxen	147.1	156391	230.094	C14H14O3	CC(C1=CC2=C(C=C1)C=C(C=C2)OC)C(=O)O	C[C@@H](C1=CC2=C(C=C1)C=C(C=C2)OC)C(=O)O	CMWTZPSULFXXJA-VIFPVBQESA-N	[M+H]+	1
Bijlsma	2017	TWCCS	Paclobutrazol	168.73	158076	293.129	C15H20ClN3O	CC(C)(C)C(C(CC1=CC=C(C=C1)Cl)N2C=NC=N2)O	CC(C)(C)[C@H]([C@@H](CC1=CC=C(C=C1)Cl)N2C=NC=N2)O	RMOGWMIKYWRTKW-KGLIPLIRSA-N	[M+H]+	1
Bijlsma	2017	TWCCS	Chloroxuron	172.24	16115	290.082	C15H15ClN2O2	CN(C)C(=O)NC1=CC=C(C=C1)OC2=CC=C(C=C2)Cl	CN(C)C(=O)NC1=CC=C(C=C1)OC2=CC=C(C=C2)Cl	IVUXTESCPZUGJC-UHFFFAOYSA-N	[M+H]+	1
Bijlsma	2017	TWCCS	Steviolbioside	235.78	16401639	642.325	C32H50O13	CC12CCCC(C1CCC34C2CCC(C3)(C(=C)C4)OC5C(C(C(C(O5)CO)O)O)OC6C(C(C(C(O6)CO)O)O)O)(C)C(=O)O	C[C@@]12CCC[C@@]([C@H]1CC[C@]34[C@H]2CC[C@](C3)(C(=C)C4)O[C@H]5[C@@H]([C@H]([C@@H]([C@H](O5)CO)O)O)O[C@H]6[C@@H]([C@H]([C@@H]([C@H](O6)CO)O)O)O)(C)C(=O)O	OMHUCGDTACNQEX-OSHKXICASA-N	[M+H]+	1
Bijlsma	2017	TWCCS	Flumethasone	193.2	16490	410.19	C22H28F2O5	CC1CC2C3CC(C4=CC(=O)C=CC4(C3(C(CC2(C1(C(=O)CO)O)C)O)F)C)F	C[C@@H]1C[C@H]2[C@@H]3C[C@@H](C4=CC(=O)C=C[C@@]4([C@]3([C@H](C[C@@]2([C@]1(C(=O)CO)O)C)O)F)C)F	WXURHACBFYSXBI-GQKYHHCASA-N	[M+H]+	1
Bijlsma	2017	TWCCS	Clenpenterol	165	170033	290.095	C13H20Cl2N2O	CCC(C)(C)NCC(C1=CC(=C(C(=C1)Cl)N)Cl)O	CCC(C)(C)NCC(C1=CC(=C(C(=C1)Cl)N)Cl)O	QVBOTMGSBYXVJQ-UHFFFAOYSA-N	[M+H]+	1
Bijlsma	2017	TWCCS	Sulfadoxine	166.6	17134	310.074	C12H14N4O4S	COC1=C(N=CN=C1OC)NS(=O)(=O)C2=CC=C(C=C2)N	COC1=C(N=CN=C1OC)NS(=O)(=O)C2=CC=C(C=C2)N	PJSFRIWCGOHTNF-UHFFFAOYSA-N	[M+H]+	1
Bijlsma	2017	TWCCS	Mesotrione	175.66	175967	339.041	C14H13NO7S	CS(=O)(=O)C1=CC(=C(C=C1)C(=O)C2C(=O)CCCC2=O)[N+](=O)[O-]	CS(=O)(=O)C1=CC(=C(C=C1)C(=O)C2C(=O)CCCC2=O)[N+](=O)[O-]	KPUREKXXPHOJQT-UHFFFAOYSA-N	[M+H]+	1
Bijlsma	2017	TWCCS	Metobromuron	145.41	18290	258	C9H11BrN2O2	CN(C(=O)NC1=CC=C(C=C1)Br)OC	CN(C(=O)NC1=CC=C(C=C1)Br)OC	WLFDQEVORAMCIM-UHFFFAOYSA-N	[M+H]+	1
Bijlsma	2017	TWCCS	Beclomethasone	189.2	20469	408.17	C22H29ClO5	CC1CC2C3CCC4=CC(=O)C=CC4(C3(C(CC2(C1(C(=O)CO)O)C)O)Cl)C	C[C@H]1C[C@H]2[C@@H]3CCC4=CC(=O)C=C[C@@]4([C@]3([C@H](C[C@@]2([C@]1(C(=O)CO)O)C)O)Cl)C	NBMKJKDGKREAPL-DVTGEIKXSA-N	[M+H]+	1
Bijlsma	2017	TWCCS	Benthiavalicarb	173.38	20593234	339.105	C15H18FN3O3S	CC(C)C(C(=O)NC(C)C1=NC2=C(S1)C=C(C=C2)F)NC(=O)O	C[C@H](C1=NC2=C(S1)C=C(C=C2)F)NC(=O)[C@H](C(C)C)NC(=O)O	VVSLYIKSEBPRSN-PELKAZGASA-N	[M+H]+	1
Bijlsma	2017	TWCCS	Salbutamol	158.3	2083	239.152	C13H21NO3	CC(C)(C)NCC(C1=CC(=C(C=C1)O)CO)O	CC(C)(C)NCC(C1=CC(=C(C=C1)O)CO)O	NDAUXUAQIAJITI-UHFFFAOYSA-N	[M+H]+	1
Bijlsma	2017	TWCCS	Firocoxib	182.1	208910	336.103	C17H20O5S	CC1(C(=C(C(=O)O1)OCC2CC2)C3=CC=C(C=C3)S(=O)(=O)C)C	CC1(C(=C(C(=O)O1)OCC2CC2)C3=CC=C(C=C3)S(=O)(=O)C)C	FULAPETWGIGNMT-UHFFFAOYSA-N	[M+H]+	1
Bijlsma	2017	TWCCS	Boscalid	171.67	213013	342.033	C18H12Cl2N2O	C1=CC=C(C(=C1)C2=CC=C(C=C2)Cl)NC(=O)C3=C(N=CC=C3)Cl	C1=CC=C(C(=C1)C2=CC=C(C=C2)Cl)NC(=O)C3=C(N=CC=C3)Cl	WYEMLYFITZORAB-UHFFFAOYSA-N	[M+H]+	1
Bijlsma	2017	TWCCS	Acetamiprid	150.24	213021	222.067	C10H11ClN4	CC(=NC#N)N(C)CC1=CN=C(C=C1)Cl	CC(=NC#N)N(C)CC1=CN=C(C=C1)Cl	WCXDHFDTOYPNIE-UHFFFAOYSA-N	[M+H]+	1
Bijlsma	2017	TWCCS	Fenhexamid	164.82	213031	301.064	C14H17Cl2NO2	CC1(CCCCC1)C(=O)NC2=C(C(=C(C=C2)O)Cl)Cl	CC1(CCCCC1)C(=O)NC2=C(C(=C(C=C2)O)Cl)Cl	VDLGAVXLJYLFDH-UHFFFAOYSA-N	[M+H]+	1
Bijlsma	2017	TWCCS	Carboxin	149.35	21307	235.067	C12H13NO2S	CC1=C(SCCO1)C(=O)NC2=CC=CC=C2	CC1=C(SCCO1)C(=O)NC2=CC=CC=C2	GYSSRZJIHXQEHQ-UHFFFAOYSA-N	[M+H]+	1
Bijlsma	2017	TWCCS	Rebaudioside B	261.19	21593623	804.378	C38H60O18	CC12CCCC(C1CCC34C2CCC(C3)(C(=C)C4)OC5C(C(C(C(O5)CO)O)OC6C(C(C(C(O6)CO)O)O)O)OC7C(C(C(C(O7)CO)O)O)O)(C)C(=O)O	C[C@@]12CCC[C@@]([C@H]1CC[C@]34[C@H]2CC[C@](C3)(C(=C)C4)O[C@H]5[C@@H]([C@H]([C@@H]([C@H](O5)CO)O)O[C@H]6[C@@H]([C@H]([C@@H]([C@H](O6)CO)O)O)O)O[C@H]7[C@@H]([C@H]([C@@H]([C@H](O7)CO)O)O)O)(C)C(=O)O	DRSKVOAJKLUMCL-MMUIXFKXSA-N	[M+H]+	1
Bijlsma	2017	TWCCS	Terbuthylazine	153.48	22206	229.109	C9H16ClN5	CCNC1=NC(=NC(=N1)Cl)NC(C)(C)C	CCNC1=NC(=NC(=N1)Cl)NC(C)(C)C	FZXISNSWEXTPMF-UHFFFAOYSA-N	[M+H]+	1
Bijlsma	2017	TWCCS	Cortisone	184	222786	360.194	C21H28O5	CC12CCC(=O)C=C1CCC3C2C(=O)CC4(C3CCC4(C(=O)CO)O)C	C[C@]12CCC(=O)C=C1CC[C@@H]3[C@@H]2C(=O)C[C@]4([C@H]3CC[C@@]4(C(=O)CO)O)C	MFYSYFVPBJMHGN-ZPOLXVRWSA-N	[M+H]+	1
Bijlsma	2017	TWCCS	Propionylpromazine	182.8	24352	340.161	C20H24N2OS	CCC(=O)C1=CC2=C(C=C1)SC3=CC=CC=C3N2CCCN(C)C	CCC(=O)C1=CC2=C(C=C1)SC3=CC=CC=C3N2CCCN(C)C	ZQTVCQIJTREKSP-UHFFFAOYSA-N	[M+H]+	1
Bijlsma	2017	TWCCS	Rubusoside	241.31	24721373	642.325	C32H50O13	CC12CCCC(C1CCC34C2CCC(C3)(C(=C)C4)OC5C(C(C(C(O5)CO)O)O)O)(C)C(=O)OC6C(C(C(C(O6)CO)O)O)O	C[C@@]12CCC[C@@]([C@H]1CC[C@]34[C@H]2CC[C@](C3)(C(=C)C4)O[C@H]5[C@@H]([C@H]([C@@H]([C@H](O5)CO)O)O)O)(C)C(=O)O[C@H]6[C@@H]([C@H]([C@@H]([C@H](O6)CO)O)O)O	YWPVROCHNBYFTP-OSHKXICASA-N	[M+H]+	1
Bijlsma	2017	TWCCS	17B-Trenbolone	163.3	25015	270.162	C18H22O2	CC12C=CC3=C4CCC(=O)C=C4CCC3C1CCC2O	C[C@]12C=CC3=C4CCC(=O)C=C4CC[C@H]3[C@@H]1CC[C@@H]2O	MEHHPFQKXOUFFV-OWSLCNJRSA-N	[M+H]+	1
Bijlsma	2017	TWCCS	Stanozolol	185.2	25249	328.251	C21H32N2O	CC12CCC3C(C1CCC2(C)O)CCC4C3(CC5=C(C4)NN=C5)C	C[C@]12CC[C@H]3[C@H]([C@@H]1CC[C@]2(C)O)CC[C@@H]4[C@@]3(CC5=C(C4)NN=C5)C	LKAJKIOFIWVMDJ-IYRCEVNGSA-N	[M+H]+	1
Bijlsma	2017	TWCCS	Carbendazim	134.94	25429	191.069	C9H9N3O2	COC(=O)NC1=NC2=CC=CC=C2N1	COC(=O)NC1=NC2=CC=CC=C2N1	TWFZGCMQGLPBSX-UHFFFAOYSA-N	[M+H]+	1
Bijlsma	2017	TWCCS	Carprofen	156.1	2581	273.056	C15H12ClNO2	CC(C1=CC2=C(C=C1)C3=C(N2)C=CC(=C3)Cl)C(=O)O	CC(C1=CC2=C(C=C1)C3=C(N2)C=CC(=C3)Cl)C(=O)O	PUXBGTOOZJQSKH-UHFFFAOYSA-N	[M+H]+	1
Bijlsma	2017	TWCCS	Chlorbromuron	152.25	25912	291.961	C9H10BrClN2O2	CN(C(=O)NC1=CC(=C(C=C1)Br)Cl)OC	CN(C(=O)NC1=CC(=C(C=C1)Br)Cl)OC	NLYNUTMZTCLNOO-UHFFFAOYSA-N	[M+H]+	1
Bijlsma	2017	TWCCS	Quinalphos	165.1	26124	298.054	C12H15N2O3PS	CCOP(=S)(OCC)OC1=NC2=CC=CC=C2N=C1	CCOP(=S)(OCC)OC1=NC2=CC=CC=C2N=C1	JYQUHIFYBATCCY-UHFFFAOYSA-N	[M+H]+	1
Bijlsma	2017	TWCCS	Levamisole	138.2	26879	204.072	C11H12N2S	C1CSC2=NC(CN21)C3=CC=CC=C3	C1CSC2=N[C@H](CN21)C3=CC=CC=C3	HLFSDGLLUJUHTE-SNVBAGLBSA-N	[M+H]+	1
Bijlsma	2017	TWCCS	Ipronidazole	126.1	26951	169.085	C7H11N3O2	CC(C)C1=NC=C(N1C)[N+](=O)[O-]	CC(C)C1=NC=C(N1C)[N+](=O)[O-]	NTAFJUSDNOSFFY-UHFFFAOYSA-N	[M+H]+	1
Bijlsma	2017	TWCCS	Chlorpromazine	169.1	2726	318.096	C17H19ClN2S	CN(C)CCCN1C2=CC=CC=C2SC3=C1C=C(C=C3)Cl	CN(C)CCCN1C2=CC=CC=C2SC3=C1C=C(C=C3)Cl	ZPEIMTDSQAKGNT-UHFFFAOYSA-N	[M+H]+	1
Bijlsma	2017	TWCCS	Chlortoluron	145.96	27375	212.072	C10H13ClN2O	CC1=C(C=C(C=C1)NC(=O)N(C)C)Cl	CC1=C(C=C(C=C1)NC(=O)N(C)C)Cl	JXCGFZXSOMJFOA-UHFFFAOYSA-N	[M+H]+	1
Bijlsma	2017	TWCCS	Cimaterol	155.4	2755	219.137	C12H17N3O	CC(C)NCC(C1=CC(=C(C=C1)N)C#N)O	CC(C)NCC(C1=CC(=C(C=C1)N)C#N)O	BUXRLJCGHZZYNE-UHFFFAOYSA-N	[M+H]+	1
Bijlsma	2017	TWCCS	Bromchlorbuterol	165.2	2763157	320.029	C12H18BrClN2O	CC(C)(C)NCC(C1=CC(=C(C(=C1)Br)N)Cl)O	CC(C)(C)NCC(C1=CC(=C(C(=C1)Br)N)Cl)O	RBROAKIHDILEQG-UHFFFAOYSA-N	[M+H]+	1
Bijlsma	2017	TWCCS	Clenbuterol	159.2	2783	276.08	C12H18Cl2N2O	CC(C)(C)NCC(C1=CC(=C(C(=C1)Cl)N)Cl)O	CC(C)(C)NCC(C1=CC(=C(C(=C1)Cl)N)Cl)O	STJMRWALKKWQGH-UHFFFAOYSA-N	[M+H]+	1
Bijlsma	2017	TWCCS	Demeton-S-methyl-sulfone	143.66	28213	262.01	C6H15O5PS2	CCS(=O)(=O)CCSP(=O)(OC)OC	CCS(=O)(=O)CCSP(=O)(OC)OC	PZIRJMYRYORVIT-UHFFFAOYSA-N	[M+H]+	1
Bijlsma	2017	TWCCS	Methabenzthiazuron	142.47	29216	221.062	C10H11N3OS	CNC(=O)N(C)C1=NC2=CC=CC=C2S1	CNC(=O)N(C)C1=NC2=CC=CC=C2S1	RRVIAQKBTUQODI-UHFFFAOYSA-N	[M+H]+	1
Bijlsma	2017	TWCCS	Dapsone	149.9	2955	248.062	C12H12N2O2S	C1=CC(=CC=C1N)S(=O)(=O)C2=CC=C(C=C2)N	C1=CC(=CC=C1N)S(=O)(=O)C2=CC=C(C=C2)N	MQJKPEGWNLWLTK-UHFFFAOYSA-N	[M+H]+	1
Bijlsma	2017	TWCCS	Oxadiazon	182.17	29732	344.069	C15H18Cl2N2O3	CC(C)OC1=C(C=C(C(=C1)N2C(=O)OC(=N2)C(C)(C)C)Cl)Cl	CC(C)OC1=C(C=C(C(=C1)N2C(=O)OC(=N2)C(C)(C)C)Cl)Cl	CHNUNORXWHYHNE-UHFFFAOYSA-N	[M+H]+	1
Bijlsma	2017	TWCCS	Lincomycin	201.8	3000540	406.214	C18H34N2O6S	CCCC1CC(N(C1)C)C(=O)NC(C2C(C(C(C(O2)SC)O)O)O)C(C)O	CCC[C@@H]1C[C@H](N(C1)C)C(=O)N[C@@H]([C@@H]2[C@@H]([C@@H]([C@H]([C@H](O2)SC)O)O)O)[C@@H](C)O	OJMMVQQUTAEWLP-KIDUDLJLSA-N	[M+H]+	1
Bijlsma	2017	TWCCS	Thiophanate-methyl	174.24	3032791	342.046	C12H14N4O4S2	COC(=O)NC(=S)NC1=CC=CC=C1NC(=S)NC(=O)OC	COC(=O)NC(=S)NC1=CC=CC=C1NC(=S)NC(=O)OC	QGHREAKMXXNCOA-UHFFFAOYSA-N	[M+H]+	1
Bijlsma	2017	TWCCS	Diclofenac	157.2	3033	295.017	C14H11Cl2NO2	C1=CC=C(C(=C1)CC(=O)O)NC2=C(C=CC=C2Cl)Cl	C1=CC=C(C(=C1)CC(=O)O)NC2=C(C=CC=C2Cl)Cl	DCOPUUMXTXDBNB-UHFFFAOYSA-N	[M+H]+	1
Bijlsma	2017	TWCCS	Fluazafop-P-butyl	194.8	3033674	383.134	C19H20F3NO4	CCCCOC(=O)C(C)OC1=CC=C(C=C1)OC2=NC=C(C=C2)C(F)(F)F	CCCCOC(=O)[C@@H](C)OC1=CC=C(C=C1)OC2=NC=C(C=C2)C(F)(F)F	VAIZTNZGPYBOGF-CYBMUJFWSA-N	[M+H]+	1
Bijlsma	2017	TWCCS	Azoxystrobin	195.75	3034285	403.117	C22H17N3O5	COC=C(C1=CC=CC=C1OC2=NC=NC(=C2)OC3=CC=CC=C3C#N)C(=O)OC	CO/C=C(\C1=CC=CC=C1OC2=NC=NC(=C2)OC3=CC=CC=C3C#N)/C(=O)OC	WFDXOXNFNRHQEC-GHRIWEEISA-N	[M+H]+	1
Bijlsma	2017	TWCCS	Nitenpyram	160.32	3034287	270.088	C11H15ClN4O2	CCN(CC1=CN=C(C=C1)Cl)C(=C[N+](=O)[O-])NC	CCN(CC1=CN=C(C=C1)Cl)/C(=C/[N+](=O)[O-])/NC	CFRPSFYHXJZSBI-DHZHZOJOSA-N	[M+H]+	1
Bijlsma	2017	TWCCS	Diafenthiuron	199.75	3034380	384.224	C23H32N2OS	CC(C)C1=CC(=CC(=C1NC(=S)NC(C)(C)C)C(C)C)OC2=CC=CC=C2	CC(C)C1=CC(=CC(=C1NC(=S)NC(C)(C)C)C(C)C)OC2=CC=CC=C2	WOWBFOBYOAGEEA-UHFFFAOYSA-N	[M+H]+	1
Bijlsma	2017	TWCCS	Dichlorvos	133.07	3039	219.946	C4H7Cl2O4P	COP(=O)(OC)OC=C(Cl)Cl	COP(=O)(OC)OC=C(Cl)Cl	OEBRKCOSUFCWJD-UHFFFAOYSA-N	[M+H]+	1
Bijlsma	2017	TWCCS	Metribuzin	146.95	30479	214.089	C8H14N4OS	CC(C)(C)C1=NN=C(N(C1=O)N)SC	CC(C)(C)C1=NN=C(N(C1=O)N)SC	FOXFZRUHNHCZPX-UHFFFAOYSA-N	[M+H]+	1
Bijlsma	2017	TWCCS	Brombuterol	167	3084849	363.979	C12H18Br2N2O	CC(C)(C)NCC(C1=CC(=C(C(=C1)Br)N)Br)O	CC(C)(C)NCC(C1=CC(=C(C(=C1)Br)N)Br)O	PLFUBWPEUSILSL-UHFFFAOYSA-N	[M+H]+	1
Bijlsma	2017	TWCCS	Dimetridazole	116.4	3090	141.054	C5H7N3O2	CC1=NC=C(N1C)[N+](=O)[O-]	CC1=NC=C(N1C)[N+](=O)[O-]	IBXPYPUJPLLOIN-UHFFFAOYSA-N	[M+H]+	1
Bijlsma	2017	TWCCS	Formetanate	153.76	31099	221.116	C11H15N3O2	CNC(=O)OC1=CC=CC(=C1)N=CN(C)C	CNC(=O)OC1=CC=CC(=C1)N=CN(C)C	RMFNNCGOSPBBAD-UHFFFAOYSA-N	[M+H]+	1
Bijlsma	2017	TWCCS	Pirimicarb	154.68	31645	238.143	C11H18N4O2	CC1=C(N=C(N=C1OC(=O)N(C)C)N(C)C)C	CC1=C(N=C(N=C1OC(=O)N(C)C)N(C)C)C	YFGYUFNIOHWBOB-UHFFFAOYSA-N	[M+H]+	1
Bijlsma	2017	TWCCS	Ethoprophos	149.27	3289	242.056	C8H19O2PS2	CCCSP(=O)(OCC)SCCC	CCCSP(=O)(OCC)SCCC	VJYFKVYYMZPMAB-UHFFFAOYSA-N	[M+H]+	1
Bijlsma	2017	TWCCS	Fenoterol	180.4	3343	303.147	C17H21NO4	CC(CC1=CC=C(C=C1)O)NCC(C2=CC(=CC(=C2)O)O)O	CC(CC1=CC=C(C=C1)O)NCC(C2=CC(=CC(=C2)O)O)O	LSLYOANBFKQKPT-UHFFFAOYSA-N	[M+H]+	1
Bijlsma	2017	TWCCS	Fipronil	180.77	3352	435.939	C12H4Cl2F6N4OS	C1=C(C=C(C(=C1Cl)N2C(=C(C(=N2)C#N)S(=O)C(F)(F)F)N)Cl)C(F)(F)F	C1=C(C=C(C(=C1Cl)N2C(=C(C(=N2)C#N)S(=O)C(F)(F)F)N)Cl)C(F)(F)F	ZOCSXAVNDGMNBV-UHFFFAOYSA-N	[M+H]+	1
Bijlsma	2017	TWCCS	Ritodrine	165.8	33572	287.152	C17H21NO3	CC(C(C1=CC=C(C=C1)O)O)NCCC2=CC=C(C=C2)O	C[C@@H]([C@@H](C1=CC=C(C=C1)O)O)NCCC2=CC=C(C=C2)O	IOVGROKTTNBUGK-SJCJKPOMSA-N	[M+H]+	1
Bijlsma	2017	TWCCS	Flumequine	147.6	3374	261.08	C14H12FNO3	CC1CCC2=C3N1C=C(C(=O)C3=CC(=C2)F)C(=O)O	CC1CCC2=C3N1C=C(C(=O)C3=CC(=C2)F)C(=O)O	DPSPPJIUMHPXMA-UHFFFAOYSA-N	[M+H]+	1
Bijlsma	2017	TWCCS	Haloperidol	193.9	3559	375.14	C21H23ClFNO2	C1CN(CCC1(C2=CC=C(C=C2)Cl)O)CCCC(=O)C3=CC=C(C=C3)F	C1CN(CCC1(C2=CC=C(C=C2)Cl)O)CCCC(=O)C3=CC=C(C=C3)F	LNEPOXFFQSENCJ-UHFFFAOYSA-N	[M+H]+	1
Bijlsma	2017	TWCCS	Fenamiphos sulfone	179.48	36028	335.096	C13H22NO5PS	CCOP(=O)(NC(C)C)OC1=CC(=C(C=C1)S(=O)(=O)C)C	CCOP(=O)(NC(C)C)OC1=CC(=C(C=C1)S(=O)(=O)C)C	LVNYJXIBJFXIRZ-UHFFFAOYSA-N	[M+H]+	1
Bijlsma	2017	TWCCS	Isoproturon	150.75	36679	206.142	C12H18N2O	CC(C)C1=CC=C(C=C1)NC(=O)N(C)C	CC(C)C1=CC=C(C=C1)NC(=O)N(C)C	PUIYMUZLKQOUOZ-UHFFFAOYSA-N	[M+H]+	1
Bijlsma	2017	TWCCS	Diflubenzuron	160.98	37123	310.032	C14H9ClF2N2O2	C1=CC(=C(C(=C1)F)C(=O)NC(=O)NC2=CC=C(C=C2)Cl)F	C1=CC(=C(C(=C1)F)C(=O)NC(=O)NC2=CC=C(C=C2)Cl)F	QQQYTWIFVNKMRW-UHFFFAOYSA-N	[M+H]+	1
Bijlsma	2017	TWCCS	Imazalil	164.99	37175	296.048	C14H14Cl2N2O	C=CCOC(CN1C=CN=C1)C2=C(C=C(C=C2)Cl)Cl	C=CCOC(CN1C=CN=C1)C2=C(C=C(C=C2)Cl)Cl	PZBPKYOVPCNPJY-UHFFFAOYSA-N	[M+H]+	1
Bijlsma	2017	TWCCS	Indoprofen	166.4	3718	281.105	C17H15NO3	CC(C1=CC=C(C=C1)N2CC3=CC=CC=C3C2=O)C(=O)O	CC(C1=CC=C(C=C1)N2CC3=CC=CC=C3C2=O)C(=O)O	RJMIEHBSYVWVIN-UHFFFAOYSA-N	[M+H]+	1
Bijlsma	2017	TWCCS	Propyphenazone	150	3778	230.142	C14H18N2O	CC1=C(C(=O)N(N1C)C2=CC=CC=C2)C(C)C	CC1=C(C(=O)N(N1C)C2=CC=CC=C2)C(C)C	PXWLVJLKJGVOKE-UHFFFAOYSA-N	[M+H]+	1
Bijlsma	2017	TWCCS	Flunixin	159.1	38081	296.077	C14H11F3N2O2	CC1=C(C=CC=C1NC2=C(C=CC=N2)C(=O)O)C(F)(F)F	CC1=C(C=CC=C1NC2=C(C=CC=N2)C(=O)O)C(F)(F)F	NOOCSNJCXJYGPE-UHFFFAOYSA-N	[M+H]+	1
Bijlsma	2017	TWCCS	Ketoprofen	155.4	3825	254.094	C16H14O3	CC(C1=CC(=CC=C1)C(=O)C2=CC=CC=C2)C(=O)O	CC(C1=CC(=CC=C1)C(=O)C2=CC=CC=C2)C(=O)O	DKYWVDODHFEZIM-UHFFFAOYSA-N	[M+H]+	1
Bijlsma	2017	TWCCS	Metamitron	140.93	38854	202.085	C10H10N4O	CC1=NN=C(C(=O)N1N)C2=CC=CC=C2	CC1=NN=C(C(=O)N1N)C2=CC=CC=C2	VHCNQEUWZYOAEV-UHFFFAOYSA-N	[M+H]+	1
Bijlsma	2017	TWCCS	Mabuterol	168.4	3995	310.106	C13H18ClF3N2O	CC(C)(C)NCC(C1=CC(=C(C(=C1)Cl)N)C(F)(F)F)O	CC(C)(C)NCC(C1=CC(=C(C(=C1)Cl)N)C(F)(F)F)O	JSJCTEKTBOKRST-UHFFFAOYSA-N	[M+H]+	1
Bijlsma	2017	TWCCS	Mefenamic acid	150.5	4044	241.11	C15H15NO2	CC1=C(C(=CC=C1)NC2=CC=CC=C2C(=O)O)C	CC1=C(C(=CC=C1)NC2=CC=CC=C2C(=O)O)C	HYYBABOKPJLUIN-UHFFFAOYSA-N	[M+H]+	1
Bijlsma	2017	TWCCS	17a-Trenbolone	163.3	4092426	270.162	C18H22O2	CC12C=CC3=C4CCC(=O)C=C4CCC3C1CCC2O	CC12C=CC3=C4CCC(=O)C=C4CCC3C1CCC2O	MEHHPFQKXOUFFV-UHFFFAOYSA-N	[M+H]+	1
Bijlsma	2017	TWCCS	Pyridate	199.9	41463	378.117	C19H23ClN2O2S	CCCCCCCCSC(=O)OC1=CC(=NN=C1C2=CC=CC=C2)Cl	CCCCCCCCSC(=O)OC1=CC(=NN=C1C2=CC=CC=C2)Cl	JTZCTMAVMHRNTR-UHFFFAOYSA-N	[M+H]+	1
Bijlsma	2017	TWCCS	Metolachlor	158.23	4169	283.134	C15H22ClNO2	CCC1=CC=CC(=C1N(C(C)COC)C(=O)CCl)C	CCC1=CC=CC(=C1N(C(C)COC)C(=O)CCl)C	WVQBLGZPHOPPFO-UHFFFAOYSA-N	[M+H]+	1
Bijlsma	2017	TWCCS	Terbufos-sulfone	172.88	41718	320.034	C9H21O4PS3	CCOP(=S)(OCC)SCS(=O)(=O)C(C)(C)C	CCOP(=S)(OCC)SCS(=O)(=O)C(C)(C)C	DWZSTEUTHNUVQD-UHFFFAOYSA-N	[M+H]+	1
Bijlsma	2017	TWCCS	Metronidazole	124.2	4173	171.064	C6H9N3O3	CC1=NC=C(N1CCO)[N+](=O)[O-]	CC1=NC=C(N1CCO)[N+](=O)[O-]	VAOCPAMSLUNLGC-UHFFFAOYSA-N	[M+H]+	1
Bijlsma	2017	TWCCS	Furalaxyl	167.15	42504	301.131	C17H19NO4	CC1=C(C(=CC=C1)C)N(C(C)C(=O)OC)C(=O)C2=CC=CO2	CC1=C(C(=CC=C1)C)N(C(C)C(=O)OC)C(=O)C2=CC=CO2	CIEXPHRYOLIQQD-UHFFFAOYSA-N	[M+H]+	1
Bijlsma	2017	TWCCS	Metalaxyl	159.96	42586	279.147	C15H21NO4	CC1=C(C(=CC=C1)C)N(C(C)C(=O)OC)C(=O)COC	CC1=C(C(=CC=C1)C)N(C(C)C(=O)OC)C(=O)COC	ZQEIXNIJLIKNTD-UHFFFAOYSA-N	[M+H]+	1
Bijlsma	2017	TWCCS	DEET	142.48	4284	191.131	C12H17NO	CCN(CC)C(=O)C1=CC=CC(=C1)C	CCN(CC)C(=O)C1=CC=CC(=C1)C	MMOXZBCLCQITDF-UHFFFAOYSA-N	[M+H]+	1
Bijlsma	2017	TWCCS	Stevioside	269.64	442089	804.378	C38H60O18	CC12CCCC(C1CCC34C2CCC(C3)(C(=C)C4)OC5C(C(C(C(O5)CO)O)O)OC6C(C(C(C(O6)CO)O)O)O)(C)C(=O)OC7C(C(C(C(O7)CO)O)O)O	C[C@@]12CCC[C@@]([C@H]1CC[C@]34[C@H]2CC[C@](C3)(C(=C)C4)O[C@H]5[C@@H]([C@H]([C@@H]([C@H](O5)CO)O)O)O[C@H]6[C@@H]([C@H]([C@@H]([C@H](O6)CO)O)O)O)(C)C(=O)O[C@H]7[C@@H]([C@H]([C@@H]([C@H](O7)CO)O)O)O	UEDUENGHJMELGK-HYDKPPNVSA-N	[M+H]+	1
Bijlsma	2017	TWCCS	Nalidixic acid	141.4	4421	232.085	C12H12N2O3	CCN1C=C(C(=O)C2=C1N=C(C=C2)C)C(=O)O	CCN1C=C(C(=O)C2=C1N=C(C=C2)C)C(=O)O	MHWLWQUZZRMNGJ-UHFFFAOYSA-N	[M+H]+	1
Bijlsma	2017	TWCCS	Niflumic acid	156.8	4488	282.062	C13H9F3N2O2	C1=CC(=CC(=C1)NC2=C(C=CC=N2)C(=O)O)C(F)(F)F	C1=CC(=CC(=C1)NC2=C(C=CC=N2)C(=O)O)C(F)(F)F	JZFPYUNJRRFVQU-UHFFFAOYSA-N	[M+H]+	1
Bijlsma	2017	TWCCS	Steviol	173.38	452967	318.219	C20H30O3	CC12CCCC(C1CCC34C2CCC(C3)(C(=C)C4)O)(C)C(=O)O	C[C@@]12CCC[C@@]([C@H]1CC[C@]34[C@H]2CC[C@](C3)(C(=C)C4)O)(C)C(=O)O	QFVOYBUQQBFCRH-VQSWZGCSSA-N	[M+H]+	1
Bijlsma	2017	TWCCS	Norfloxacine	171	4539	319.133	C16H18FN3O3	CCN1C=C(C(=O)C2=CC(=C(C=C21)N3CCNCC3)F)C(=O)O	CCN1C=C(C(=O)C2=CC(=C(C=C21)N3CCNCC3)F)C(=O)O	OGJPXUAPXNRGGI-UHFFFAOYSA-N	[M+H]+	1
Bijlsma	2017	TWCCS	Oxolinic acid	147.8	4628	261.064	C13H11NO5	CCN1C=C(C(=O)C2=CC3=C(C=C21)OCO3)C(=O)O	CCN1C=C(C(=O)C2=CC3=C(C=C21)OCO3)C(=O)O	KYGZCKSPAKDVKC-UHFFFAOYSA-N	[M+H]+	1
Bijlsma	2017	TWCCS	Clencyclohexerol	164.7	46783606	318.09	C14H20Cl2N2O2	C1CC(CCC1NCC(C2=CC(=C(C(=C2)Cl)N)Cl)O)O	C1CC(CCC1NCC(C2=CC(=C(C(=C2)Cl)N)Cl)O)O	DKFLKXDTRUWFDL-UHFFFAOYSA-N	[M+H]+	1
Bijlsma	2017	TWCCS	Triflumuron	169.88	47445	358.033	C15H10ClF3N2O3	C1=CC=C(C(=C1)C(=O)NC(=O)NC2=CC=C(C=C2)OC(F)(F)F)Cl	C1=CC=C(C(=C1)C(=O)NC(=O)NC2=CC=C(C=C2)OC(F)(F)F)Cl	XAIPTRIXGHTTNT-UHFFFAOYSA-N	[M+H]+	1
Bijlsma	2017	TWCCS	Chlorsulfuron	175.29	47491	357.03	C12H12ClN5O4S	CC1=NC(=NC(=N1)OC)NC(=O)NS(=O)(=O)C2=CC=CC=C2Cl	CC1=NC(=NC(=N1)OC)NC(=O)NS(=O)(=O)C2=CC=CC=C2Cl	VJYIFXVZLXQVHO-UHFFFAOYSA-N	[M+H]+	1
Bijlsma	2017	TWCCS	Furathiocarb	190.73	47759	382.156	C18H26N2O5S	CCCCOC(=O)N(C)SN(C)C(=O)OC1=CC=CC2=C1OC(C2)(C)C	CCCCOC(=O)N(C)SN(C)C(=O)OC1=CC=CC2=C1OC(C2)(C)C	HAWJXYBZNNRMNO-UHFFFAOYSA-N	[M+H]+	1
Bijlsma	2017	TWCCS	Cyromazine	133.23	47866	166.097	C6H10N6	C1CC1NC2=NC(=NC(=N2)N)N	C1CC1NC2=NC(=NC(=N2)N)N	LVQDKIWDGQRHTE-UHFFFAOYSA-N	[M+H]+	1
Bijlsma	2017	TWCCS	Flutolanil	175.45	47898	323.113	C17H16F3NO2	CC(C)OC1=CC=CC(=C1)NC(=O)C2=CC=CC=C2C(F)(F)F	CC(C)OC1=CC=CC(=C1)NC(=O)C2=CC=CC=C2C(F)(F)F	PTCGDEVVHUXTMP-UHFFFAOYSA-N	[M+H]+	1
Bijlsma	2017	TWCCS	Procaterol	168	4916	290.163	C16H22N2O3	CCC(C(C1=C2C=CC(=O)NC2=C(C=C1)O)O)NC(C)C	CCC(C(C1=C2C=CC(=O)NC2=C(C=C1)O)O)NC(C)C	FKNXQNWAXFXVNW-UHFFFAOYSA-N	[M+H]+	1
Bijlsma	2017	TWCCS	Propachlor	142.07	4931	211.076	C11H14ClNO	CC(C)N(C1=CC=CC=C1)C(=O)CCl	CC(C)N(C1=CC=CC=C1)C(=O)CCl	MFOUDYKPLGXPGO-UHFFFAOYSA-N	[M+H]+	1
Bijlsma	2017	TWCCS	Buprofezin	173.58	50367	305.156	C16H23N3OS	CC(C)N1C(=NC(C)(C)C)SCN(C1=O)C2=CC=CC=C2	CC(C)N1C(=NC(C)(C)C)SCN(C1=O)C2=CC=CC=C2	PRLVTUNWOQKEAI-UHFFFAOYSA-N	[M+H]+	1
Bijlsma	2017	TWCCS	Fluroxypyr	140.69	50465	253.966	C7H5Cl2FN2O3	C(C(=O)O)OC1=NC(=C(C(=C1Cl)N)Cl)F	C(C(=O)O)OC1=NC(=C(C(=C1Cl)N)Cl)F	MEFQWPUMEMWTJP-UHFFFAOYSA-N	[M+H]+	1
Bijlsma	2017	TWCCS	Haloxyfop	179.86	50895	361.033	C15H11ClF3NO4	CC(C(=O)O)OC1=CC=C(C=C1)OC2=C(C=C(C=N2)C(F)(F)F)Cl	CC(C(=O)O)OC1=CC=C(C=C1)OC2=C(C=C(C=N2)C(F)(F)F)Cl	GOCUAJYOYBLQRH-UHFFFAOYSA-N	[M+H]+	1
Bijlsma	2017	TWCCS	Ronidazole	131.6	5094	200.055	C6H8N4O4	CN1C(=CN=C1COC(=O)N)[N+](=O)[O-]	CN1C(=CN=C1COC(=O)N)[N+](=O)[O-]	PQFRTXSWDXZRRS-UHFFFAOYSA-N	[M+H]+	1
Bijlsma	2017	TWCCS	Fenoxycarb	178.44	51605	301.131	C17H19NO4	CCOC(=O)NCCOC1=CC=C(C=C1)OC2=CC=CC=C2	CCOC(=O)NCCOC1=CC=C(C=C1)OC2=CC=CC=C2	HJUFTIJOISQSKQ-UHFFFAOYSA-N	[M+H]+	1
Bijlsma	2017	TWCCS	Sulfadiazine	148.7	5215	250.052	C10H10N4O2S	C1=CN=C(N=C1)NS(=O)(=O)C2=CC=C(C=C2)N	C1=CN=C(N=C1)NS(=O)(=O)C2=CC=C(C=C2)N	SEEPANYCNGTZFQ-UHFFFAOYSA-N	[M+H]+	1
Bijlsma	2017	TWCCS	Simazine	142.09	5216	201.078	C7H12ClN5	CCNC1=NC(=NC(=N1)Cl)NCC	CCNC1=NC(=NC(=N1)Cl)NCC	ODCWYMIRDDJXKW-UHFFFAOYSA-N	[M+H]+	1
Bijlsma	2017	TWCCS	Tylosine	332.4	5280440	915.519	C46H77NO17	CCC1C(C=C(C=CC(=O)C(CC(C(C(C(CC(=O)O1)O)C)OC2C(C(C(C(O2)C)OC3CC(C(C(O3)C)O)(C)O)N(C)C)O)CC=O)C)C)COC4C(C(C(C(O4)C)O)OC)OC	CC[C@@H]1[C@H](/C=C(/C=C/C(=O)[C@@H](C[C@@H]([C@@H]([C@H]([C@@H](CC(=O)O1)O)C)O[C@H]2[C@@H]([C@H]([C@@H]([C@H](O2)C)O[C@H]3C[C@@]([C@H]([C@@H](O3)C)O)(C)O)N(C)C)O)CC=O)C)\C)CO[C@H]4[C@@H]([C@@H]([C@@H]([C@H](O4)C)O)OC)OC	WBPYTXDJUQJLPQ-VMXQISHHSA-N	[M+H]+	1
Bijlsma	2017	TWCCS	Josamycin	306.8	5282165	827.467	C42H69NO15	CC1CC=CC=CC(C(CC(C(C(C(CC(=O)O1)OC(=O)C)OC)OC2C(C(C(C(O2)C)OC3CC(C(C(O3)C)OC(=O)CC(C)C)(C)O)N(C)C)O)CC=O)C)O	C[C@@H]1C/C=C/C=C/[C@@H]([C@@H](C[C@@H]([C@@H]([C@H]([C@@H](CC(=O)O1)OC(=O)C)OC)O[C@H]2[C@@H]([C@H]([C@@H]([C@H](O2)C)O[C@H]3C[C@@]([C@H]([C@@H](O3)C)OC(=O)CC(C)C)(C)O)N(C)C)O)CC=O)C)O	XJSFLOJWULLJQS-NGVXBBESSA-N	[M+H]+	1
Bijlsma	2017	TWCCS	Clobetasol	201.29	5311051	410.166	C22H28ClFO4	CC1CC2C3CCC4=CC(=O)C=CC4(C3(C(CC2(C1(C(=O)CCl)O)C)O)F)C	C[C@H]1C[C@H]2[C@@H]3CCC4=CC(=O)C=C[C@@]4([C@]3([C@H](C[C@@]2([C@]1(C(=O)CCl)O)C)O)F)C	FCSHDIVRCWTZOX-DVTGEIKXSA-N	[M+H]+	1
Bijlsma	2017	TWCCS	Sulfadimethoxine	166	5323	310.074	C12H14N4O4S	COC1=NC(=NC(=C1)NS(=O)(=O)C2=CC=C(C=C2)N)OC	COC1=NC(=NC(=C1)NS(=O)(=O)C2=CC=C(C=C2)N)OC	ZZORFUFYDOWNEF-UHFFFAOYSA-N	[M+H]+	1
Bijlsma	2017	TWCCS	Sulfamerazine	154.8	5325	264.068	C11H12N4O2S	CC1=NC(=NC=C1)NS(=O)(=O)C2=CC=C(C=C2)N	CC1=NC(=NC=C1)NS(=O)(=O)C2=CC=C(C=C2)N	QPPBRPIAZZHUNT-UHFFFAOYSA-N	[M+H]+	1
Bijlsma	2017	TWCCS	Sulfadimidine	159.7	5327	278.084	C12H14N4O2S	CC1=CC(=NC(=N1)NS(=O)(=O)C2=CC=C(C=C2)N)C	CC1=CC(=NC(=N1)NS(=O)(=O)C2=CC=C(C=C2)N)C	ASWVTGNCAZCNNR-UHFFFAOYSA-N	[M+H]+	1
Bijlsma	2017	TWCCS	Sulfamethizole	152.2	5328	270.025	C9H10N4O2S2	CC1=NN=C(S1)NS(=O)(=O)C2=CC=C(C=C2)N	CC1=NN=C(S1)NS(=O)(=O)C2=CC=C(C=C2)N	VACCAVUAMIDAGB-UHFFFAOYSA-N	[M+H]+	1
Bijlsma	2017	TWCCS	Sulfamethoxazole	146.3	5329	253.052	C10H11N3O3S	CC1=CC(=NO1)NS(=O)(=O)C2=CC=C(C=C2)N	CC1=CC(=NO1)NS(=O)(=O)C2=CC=C(C=C2)N	JLKIGFTWXXRPMT-UHFFFAOYSA-N	[M+H]+	1
Bijlsma	2017	TWCCS	Sulfapyridine	142.3	5336	249.057	C11H11N3O2S	C1=CC=NC(=C1)NS(=O)(=O)C2=CC=C(C=C2)N	C1=CC=NC(=C1)NS(=O)(=O)C2=CC=C(C=C2)N	GECHUMIMRBOMGK-UHFFFAOYSA-N	[M+H]+	1
Bijlsma	2017	TWCCS	Sulfaquinoxaline	164.8	5338	300.068	C14H12N4O2S	C1=CC=C2C(=C1)N=CC(=N2)NS(=O)(=O)C3=CC=C(C=C3)N	C1=CC=C2C(=C1)N=CC(=N2)NS(=O)(=O)C3=CC=C(C=C3)N	NHZLNPMOSADWGC-UHFFFAOYSA-N	[M+H]+	1
Bijlsma	2017	TWCCS	Sulfathiazole	148.2	5340	255.014	C9H9N3O2S2	C1=CC(=CC=C1N)S(=O)(=O)NC2=NC=CS2	C1=CC(=CC=C1N)S(=O)(=O)NC2=NC=CS2	JNMRHUJNCSQMMB-UHFFFAOYSA-N	[M+H]+	1
Bijlsma	2017	TWCCS	Sulfisoxazole	157.4	5344	267.068	C11H13N3O3S	CC1=C(ON=C1C)NS(=O)(=O)C2=CC=C(C=C2)N	CC1=C(ON=C1C)NS(=O)(=O)C2=CC=C(C=C2)N	NHUHCSRWZMLRLA-UHFFFAOYSA-N	[M+H]+	1
Bijlsma	2017	TWCCS	Morantel	149.7	5353792	220.103	C12H16N2S	CC1=C(SC=C1)C=CC2=NCCCN2C	CC1=C(SC=C1)/C=C/C2=NCCCN2C	NVEPPWDVLBMNMB-SNAWJCMRSA-N	[M+H]+	1
Bijlsma	2017	TWCCS	Thiabendazole	136.19	5430	201.036	C10H7N3S	C1=CC=C2C(=C1)NC(=N2)C3=CSC=N3	C1=CC=C2C(=C1)NC(=N2)C3=CSC=N3	WJCNZQLZVWNLKY-UHFFFAOYSA-N	[M+H]+	1
Bijlsma	2017	TWCCS	Doxycycline	197.4	54671203	444.153	C22H24N2O8	CC1C2C(C3C(C(=O)C(=C(C3(C(=O)C2=C(C4=C1C=CC=C4O)O)O)O)C(=O)N)N(C)C)O	C[C@@H]1[C@H]2[C@@H]([C@H]3[C@@H](C(=O)C(=C([C@]3(C(=O)C2=C(C4=C1C=CC=C4O)O)O)O)C(=O)N)N(C)C)O	SGKRLCUYIXIAHR-AKNGSSGZSA-N	[M+H]+	1
Bijlsma	2017	TWCCS	Tetracycline	197.3	54675776	444.153	C22H24N2O8	CC1(C2CC3C(C(=O)C(=C(C3(C(=O)C2=C(C4=C1C=CC=C4O)O)O)O)C(=O)N)N(C)C)O	C[C@@]1([C@H]2C[C@H]3[C@@H](C(=O)C(=C([C@]3(C(=O)C2=C(C4=C1C=CC=C4O)O)O)O)C(=O)N)N(C)C)O	NWXMGUDVXFXRIG-WESIUVDSSA-N	[M+H]+	1
Bijlsma	2017	TWCCS	Chlortetracycline	203.9	54675777	478.114	C22H23ClN2O8	CC1(C2CC3C(C(=O)C(=C(C3(C(=O)C2=C(C4=C(C=CC(=C41)Cl)O)O)O)O)C(=O)N)N(C)C)O	C[C@@]1([C@H]2C[C@H]3[C@@H](C(=O)C(=C([C@]3(C(=O)C2=C(C4=C(C=CC(=C41)Cl)O)O)O)O)C(=O)N)N(C)C)O	DHPRQBPJLMKORJ-XRNKAMNCSA-N	[M+H]+	1
Bijlsma	2017	TWCCS	Oxytetracycline	202.3	54675779	460.148	C22H24N2O9	CC1(C2C(C3C(C(=O)C(=C(C3(C(=O)C2=C(C4=C1C=CC=C4O)O)O)O)C(=O)N)N(C)C)O)O	C[C@@]1([C@H]2[C@@H]([C@H]3[C@@H](C(=O)C(=C([C@]3(C(=O)C2=C(C4=C1C=CC=C4O)O)O)O)C(=O)N)N(C)C)O)O	OWFJMIVZYSDULZ-PXOLEDIWSA-N	[M+H]+	1
Bijlsma	2017	TWCCS	Piroxicam	170.9	54676228	331.063	C15H13N3O4S	CN1C(=C(C2=CC=CC=C2S1(=O)=O)O)C(=O)NC3=CC=CC=N3	CN1C(=C(C2=CC=CC=C2S1(=O)=O)O)C(=O)NC3=CC=CC=N3	QYSPLQLAKJAUJT-UHFFFAOYSA-N	[M+H]+	1
Bijlsma	2017	TWCCS	Meloxicam	174.9	54677470	351.035	C14H13N3O4S2	CC1=CN=C(S1)NC(=O)C2=C(C3=CC=CC=C3S(=O)(=O)N2C)O	CC1=CN=C(S1)NC(=O)C2=C(C3=CC=CC=C3S(=O)(=O)N2C)O	ZRVUJXDFFKFLMG-UHFFFAOYSA-N	[M+H]+	1
Bijlsma	2017	TWCCS	Tolmetin	156.7	5509	257.105	C15H15NO3	CC1=CC=C(C=C1)C(=O)C2=CC=C(N2C)CC(=O)O	CC1=CC=C(C=C1)C(=O)C2=CC=C(N2C)CC(=O)O	UPSPUYADGBWSHF-UHFFFAOYSA-N	[M+H]+	1
Bijlsma	2017	TWCCS	Ractopamine	168.9	56052	301.168	C18H23NO3	CC(CCC1=CC=C(C=C1)O)NCC(C2=CC=C(C=C2)O)O	CC(CCC1=CC=C(C=C1)O)NCC(C2=CC=C(C=C2)O)O	YJQZYXCXBBCEAQ-UHFFFAOYSA-N	[M+H]+	1
Bijlsma	2017	TWCCS	Difloxacine	192.3	56208	385.124	Sarafloxacin	C1CN(CCN1)C2=C(C=C3C(=C2)N(C=C(C3=O)C(=O)O)C4=CC=C(C=C4)F)F	C1CN(CCN1)C2=C(C=C3C(=C2)N(C=C(C3=O)C(=O)O)C4=CC=C(C=C4)F)F	XBHBWNFJWIASRO-UHFFFAOYSA-N	[M+H]+	1
Bijlsma	2017	TWCCS	Sarafloxacine	202	56208	385.124	C20H17F2N3O3	C1CN(CCN1)C2=C(C=C3C(=C2)N(C=C(C3=O)C(=O)O)C4=CC=C(C=C4)F)F	C1CN(CCN1)C2=C(C=C3C(=C2)N(C=C(C3=O)C(=O)O)C4=CC=C(C=C4)F)F	XBHBWNFJWIASRO-UHFFFAOYSA-N	[M+H]+	1
Bijlsma	2017	TWCCS	Trichlorfon	136.12	5853	255.923	C4H8Cl3O4P	COP(=O)(C(C(Cl)(Cl)Cl)O)OC	COP(=O)(C(C(Cl)(Cl)Cl)O)OC	NFACJZMKEDPNKN-UHFFFAOYSA-N	[M+H]+	1
Bijlsma	2017	TWCCS	Prednisone	180.1	5865	358.178	C21H26O5	CC12CC(=O)C3C(C1CCC2(C(=O)CO)O)CCC4=CC(=O)C=CC34C	C[C@]12CC(=O)[C@H]3[C@H]([C@@H]1CC[C@@]2(C(=O)CO)O)CCC4=CC(=O)C=C[C@]34C	XOFYZVNMUHMLCC-ZPOLXVRWSA-N	[M+H]+	1
Bijlsma	2017	TWCCS	Dimethomorph I	199.03	5889665	387.124	C21H22ClNO4	COC1=C(C=C(C=C1)C(=CC(=O)N2CCOCC2)C3=CC=C(C=C3)Cl)OC	COC1=C(C=C(C=C1)/C(=C/C(=O)N2CCOCC2)/C3=CC=C(C=C3)Cl)OC	QNBTYORWCCMPQP-NBVRZTHBSA-N	[M+H]+	1
Bijlsma	2017	TWCCS	Gamithromycin	280.6	59364992	776.54	C40H76N2O12	CCCN1CC(C(C(C(OC(=O)C(C(C(C(C(CC1C)(C)O)OC2C(C(CC(O2)C)N(C)C)O)C)OC3CC(C(C(O3)C)O)(C)OC)C)CC)(C)O)O)C	CCCN1C[C@@H]([C@H]([C@]([C@H](OC(=O)[C@@H]([C@H]([C@@H]([C@H]([C@](C[C@H]1C)(C)O)O[C@H]2[C@@H]([C@H](C[C@H](O2)C)N(C)C)O)C)O[C@H]3C[C@@]([C@H]([C@@H](O3)C)O)(C)OC)C)CC)(C)O)O)C	VWAMTBXLZPEDQO-UZSBJOJWSA-N	[M+H]+	1
Bijlsma	2017	TWCCS	17a-Methyltestosterone	173.7	6010	302.225	C20H30O2	CC12CCC(=O)C=C1CCC3C2CCC4(C3CCC4(C)O)C	C[C@]12CCC(=O)C=C1CC[C@@H]3[C@@H]2CC[C@]4([C@H]3CC[C@]4(C)O)C	GCKMFJBGXUYNAG-HLXURNFRSA-N	[M+H]+	1
Bijlsma	2017	TWCCS	Rebaudioside C	299.49	60208888	950.436	C44H70O22	CC1C(C(C(C(O1)OC2C(C(C(OC2OC34CCC5C6(CCCC(C6CCC5(C3)CC4=C)(C)C(=O)OC7C(C(C(C(O7)CO)O)O)O)C)CO)O)OC8C(C(C(C(O8)CO)O)O)O)O)O)O	C[C@H]1[C@@H]([C@H]([C@H]([C@@H](O1)O[C@@H]2[C@H]([C@@H]([C@H](O[C@H]2O[C@@]34CC[C@H]5[C@@]6(CCC[C@@]([C@H]6CC[C@]5(C3)CC4=C)(C)C(=O)O[C@H]7[C@@H]([C@H]([C@@H]([C@H](O7)CO)O)O)O)C)CO)O)O[C@H]8[C@@H]([C@H]([C@@H]([C@H](O8)CO)O)O)O)O)O)O	QSRAJVGDWKFOGU-WBXIDTKBSA-N	[M+H]+	1
Bijlsma	2017	TWCCS	Marbofloxacin	179.6	60651	362.139	C17H19FN4O4	CN1CCN(CC1)C2=C(C=C3C4=C2OCN(N4C=C(C3=O)C(=O)O)C)F	CN1CCN(CC1)C2=C(C=C3C4=C2OCN(N4C=C(C3=O)C(=O)O)C)F	BPFYOAJNDMUVBL-UHFFFAOYSA-N	[M+H]+	1
Bijlsma	2017	TWCCS	Acetopromazine	160.5	6077	326.145	C19H22N2OS	CC(=O)C1=CC2=C(C=C1)SC3=CC=CC=C3N2CCCN(C)C	CC(=O)C1=CC2=C(C=C1)SC3=CC=CC=C3N2CCCN(C)C	NOSIYYJFMPDDSA-UHFFFAOYSA-N	[M+H]+	1
Bijlsma	2017	TWCCS	Tolfenamic acid	153.7	610479	261.056	C14H12ClNO2	CC1=C(C=CC=C1Cl)NC2=CC=CC=C2C(=O)O	CC1=C(C=CC=C1Cl)NC2=CC=CC=C2C(=O)O	YEZNLOUZAIOMLT-UHFFFAOYSA-N	[M+H]+	1
Bijlsma	2017	TWCCS	Prosulfocarb	156.95	62020	251.134	C14H21NOS	CCCN(CCC)C(=O)SCC1=CC=CC=C1	CCCN(CCC)C(=O)SCC1=CC=CC=C1	NQLVQOSNDJXLKG-UHFFFAOYSA-N	[M+H]+	1
Bijlsma	2017	TWCCS	Heptenophos	144.04	62773	250.016	C9H12ClO4P	COP(=O)(OC)OC1=C(C2C1CC=C2)Cl	COP(=O)(OC)OC1=C(C2C1CC=C2)Cl	GBAWQJNHVWMTLU-UHFFFAOYSA-N	[M+H]+	1
Bijlsma	2017	TWCCS	Pyraclostrobin	183.19	6422843	387.099	C19H18ClN3O4	COC(=O)N(C1=CC=CC=C1COC2=NN(C=C2)C3=CC=C(C=C3)Cl)OC	COC(=O)N(C1=CC=CC=C1COC2=NN(C=C2)C3=CC=C(C=C3)Cl)OC	HZRSNVGNWUDEFX-UHFFFAOYSA-N	[M+H]+	1
Bijlsma	2017	TWCCS	Triticonazole	179.18	6537961	317.129	C17H20ClN3O	CC1(CCC(=CC2=CC=C(C=C2)Cl)C1(CN3C=NC=N3)O)C	CC1(CC/C(=C\C2=CC=C(C=C2)Cl)/C1(CN3C=NC=N3)O)C	PPDBOQMNKNNODG-NTEUORMPSA-N	[M+H]+	1
Bijlsma	2017	TWCCS	Tiamulin	218.9	656958	493.323	C28H47NO4S	CCN(CC)CCSCC(=O)OC1CC(C(C(C23CCC(C1(C2C(=O)CC3)C)C)C)O)(C)C=C	CCN(CC)CCSCC(=O)O[C@@H]1C[C@@]([C@H]([C@@H]([C@@]23CC[C@H]([C@@]1([C@@H]2C(=O)CC3)C)C)C)O)(C)C=C	UURAUHCOJAIIRQ-QGLSALSOSA-N	[M+H]+	1
Bijlsma	2017	TWCCS	Sulfachloropyridazine	156.9	6634	284.013	C10H9ClN4O2S	C1=CC(=CC=C1N)S(=O)(=O)NC2=NN=C(C=C2)Cl	C1=CC(=CC=C1N)S(=O)(=O)NC2=NN=C(C=C2)Cl	XOXHILFPRYWFOD-UHFFFAOYSA-N	[M+H]+	1
Bijlsma	2017	TWCCS	Hexaconazole	171.26	66461	313.075	C14H17Cl2N3O	CCCCC(CN1C=NC=N1)(C2=C(C=C(C=C2)Cl)Cl)O	CCCCC(CN1C=NC=N1)(C2=C(C=C(C=C2)Cl)Cl)O	STMIIPIFODONDC-UHFFFAOYSA-N	[M+H]+	1
Bijlsma	2017	TWCCS	Rotenone	195.01	6758	394.142	C23H22O6	CC(=C)C1CC2=C(O1)C=CC3=C2OC4COC5=CC(=C(C=C5C4C3=O)OC)OC	CC(=C)[C@H]1CC2=C(O1)C=CC3=C2O[C@@H]4COC5=CC(=C(C=C5[C@@H]4C3=O)OC)OC	JUVIOZPCNVVQFO-HBGVWJBISA-N	[M+H]+	1
Bijlsma	2017	TWCCS	Clostebol	173.6	68947	322.17	C19H27ClO2	CC12CCC3C(C1CCC2O)CCC4=C(C(=O)CCC34C)Cl	C[C@]12CC[C@H]3[C@H]([C@@H]1CC[C@@H]2O)CCC4=C(C(=O)CC[C@]34C)Cl	KCZCIYZKSLLNNH-FBPKJDBXSA-N	[M+H]+	1
Bijlsma	2017	TWCCS	Rebaudioside A	299.48	6918840	966.431	C44H70O23	CC12CCCC(C1CCC34C2CCC(C3)(C(=C)C4)OC5C(C(C(C(O5)CO)O)OC6C(C(C(C(O6)CO)O)O)O)OC7C(C(C(C(O7)CO)O)O)O)(C)C(=O)OC8C(C(C(C(O8)CO)O)O)O	C[C@@]12CCC[C@@]([C@H]1CC[C@]34[C@H]2CC[C@](C3)(C(=C)C4)O[C@H]5[C@@H]([C@H]([C@@H]([C@H](O5)CO)O)O[C@H]6[C@@H]([C@H]([C@@H]([C@H](O6)CO)O)O)O)O[C@H]7[C@@H]([C@H]([C@@H]([C@H](O7)CO)O)O)O)(C)C(=O)O[C@H]8[C@@H]([C@H]([C@@H]([C@H](O8)CO)O)O)O	HELXLJCILKEWJH-NCGAPWICSA-N	[M+H]+	1
Bijlsma	2017	TWCCS	Pyrantel	143	708857	206.088	C11H14N2S	CN1CCCN=C1C=CC2=CC=CS2	CN1CCCN=C1/C=C/C2=CC=CS2	YSAUAVHXTIETRK-AATRIKPKSA-N	[M+H]+	1
Bijlsma	2017	TWCCS	Enrofloxacine	194.8	71188	359.165	C19H22FN3O3	CCN1CCN(CC1)C2=C(C=C3C(=C2)N(C=C(C3=O)C(=O)O)C4CC4)F	CCN1CCN(CC1)C2=C(C=C3C(=C2)N(C=C(C3=O)C(=O)O)C4CC4)F	SPFYMRJSYKOXGV-UHFFFAOYSA-N	[M+H]+	1
Bijlsma	2017	TWCCS	Carazolol	165.5	71739	298.168	C18H22N2O2	CC(C)NCC(COC1=CC=CC2=C1C3=CC=CC=C3N2)O	CC(C)NCC(COC1=CC=CC2=C1C3=CC=CC=C3N2)O	BQXQGZPYHWWCEB-UHFFFAOYSA-N	[M+H]+	1
Bijlsma	2017	TWCCS	Lufenuron	198.53	71777	509.978	C17H8Cl2F8N2O3	C1=CC(=C(C(=C1)F)C(=O)NC(=O)NC2=CC(=C(C=C2Cl)OC(C(C(F)(F)F)F)(F)F)Cl)F	C1=CC(=C(C(=C1)F)C(=O)NC(=O)NC2=CC(=C(C=C2Cl)OC(C(C(F)(F)F)F)(F)F)Cl)F	PWPJGUXAGUPAHP-UHFFFAOYSA-N	[M+H]+	1
Bijlsma	2017	TWCCS	Rebaudioside E	289.2	72710721	966.431	C44H70O23	CC12CCCC(C1CCC34C2CCC(C3)(C(=C)C4)OC5C(C(C(C(O5)CO)O)O)OC6C(C(C(C(O6)CO)O)O)O)(C)C(=O)OC7C(C(C(C(O7)CO)O)O)OC8C(C(C(C(O8)CO)O)O)O	C[C@@]12CCC[C@@]([C@H]1CC[C@]34[C@H]2CC[C@](C3)(C(=C)C4)O[C@H]5[C@@H]([C@H]([C@@H]([C@H](O5)CO)O)O)O[C@H]6[C@@H]([C@H]([C@@H]([C@H](O6)CO)O)O)O)(C)C(=O)O[C@H]7[C@@H]([C@H]([C@@H]([C@H](O7)CO)O)O)O[C@H]8[C@@H]([C@H]([C@@H]([C@H](O8)CO)O)O)O	RLLCWNUIHGPAJY-SFUUMPFESA-N	[M+H]+	1
Bijlsma	2017	TWCCS	Dulcoside A	270.75	72941582	788.383	C38H60O17	CC1C(C(C(C(O1)OC2C(C(C(OC2OC34CCC5C6(CCCC(C6CCC5(C3)CC4=C)(C)C(=O)OC7C(C(C(C(O7)CO)O)O)O)C)CO)O)O)O)O)O	C[C@H]1[C@@H]([C@H]([C@H]([C@@H](O1)O[C@@H]2[C@H]([C@@H]([C@H](O[C@H]2O[C@@]34CC[C@H]5[C@@]6(CCC[C@@]([C@H]6CC[C@]5(C3)CC4=C)(C)C(=O)O[C@H]7[C@@H]([C@H]([C@@H]([C@H](O7)CO)O)O)O)C)CO)O)O)O)O)O	CANAPGLEBDTCAF-NTIPNFSCSA-N	[M+H]+	1
Bijlsma	2017	TWCCS	Rebaudioside F	293.18	72941817	936.42	C43H68O22	CC12CCCC(C1CCC34C2CCC(C3)(C(=C)C4)OC5C(C(C(C(O5)CO)O)OC6C(C(C(C(O6)CO)O)O)O)OC7C(C(C(CO7)O)O)O)(C)C(=O)OC8C(C(C(C(O8)CO)O)O)O	C[C@@]12CCC[C@@]([C@H]1CC[C@]34[C@H]2CC[C@](C3)(C(=C)C4)O[C@H]5[C@@H]([C@H]([C@@H]([C@H](O5)CO)O)O[C@H]6[C@@H]([C@H]([C@@H]([C@H](O6)CO)O)O)O)O[C@H]7[C@@H]([C@H]([C@@H](CO7)O)O)O)(C)C(=O)O[C@H]8[C@@H]([C@H]([C@@H]([C@H](O8)CO)O)O)O	HYLAUKAHEAUVFE-AVBZULRRSA-N	[M+H]+	1
Bijlsma	2017	TWCCS	Prochloraz	161.68	73665	375.031	C15H16Cl3N3O2	CCCN(CCOC1=C(C=C(C=C1Cl)Cl)Cl)C(=O)N2C=CN=C2	CCCN(CCOC1=C(C=C(C=C1Cl)Cl)Cl)C(=O)N2C=CN=C2	TVLSRXXIMLFWEO-UHFFFAOYSA-N	[M+H]+	1
Bijlsma	2017	TWCCS	Clofentezine	161.9	73670	302.013	C14H8Cl2N4	C1=CC=C(C(=C1)C2=NN=C(N=N2)C3=CC=CC=C3Cl)Cl	C1=CC=C(C(=C1)C2=NN=C(N=N2)C3=CC=CC=C3Cl)Cl	UXADOQPNKNTIHB-UHFFFAOYSA-N	[M+H]+	1
Bijlsma	2017	TWCCS	Isoxaben	184.93	73672	332.174	C18H24N2O4	CCC(C)(CC)C1=NOC(=C1)NC(=O)C2=C(C=CC=C2OC)OC	CCC(C)(CC)C1=NOC(=C1)NC(=O)C2=C(C=CC=C2OC)OC	PMHURSZHKKJGBM-UHFFFAOYSA-N	[M+H]+	1
Bijlsma	2017	TWCCS	Tetraconazole	174.34	80277	371.022	C13H11Cl2F4N3O	C1=CC(=C(C=C1Cl)Cl)C(CN2C=NC=N2)COC(C(F)F)(F)F	C1=CC(=C(C=C1Cl)Cl)C(CN2C=NC=N2)COC(C(F)F)(F)F	LQDARGUHUSPFNL-UHFFFAOYSA-N	[M+H]+	1
Bijlsma	2017	TWCCS	Tebuconazole	167.37	86102	307.145	C16H22ClN3O	CC(C)(C)C(CCC1=CC=C(C=C1)Cl)(CN2C=NC=N2)O	CC(C)(C)C(CCC1=CC=C(C=C1)Cl)(CN2C=NC=N2)O	PXMNMQRDXWABCY-UHFFFAOYSA-N	[M+H]+	1
Bijlsma	2017	TWCCS	Fenbuconazole	182.44	86138	336.114	C19H17ClN4	C1=CC=C(C=C1)C(CCC2=CC=C(C=C2)Cl)(CN3C=NC=N3)C#N	C1=CC=C(C=C1)C(CCC2=CC=C(C=C2)Cl)(CN3C=NC=N3)C#N	RQDJADAKIFFEKQ-UHFFFAOYSA-N	[M+H]+	1
Bijlsma	2017	TWCCS	Difenoconazole	198.48	86173	405.065	C19H17Cl2N3O3	CC1COC(O1)(CN2C=NC=N2)C3=C(C=C(C=C3)OC4=CC=C(C=C4)Cl)Cl	CC1COC(O1)(CN2C=NC=N2)C3=C(C=C(C=C3)OC4=CC=C(C=C4)Cl)Cl	BQYJATMQXGBDHF-UHFFFAOYSA-N	[M+H]+	1
Bijlsma	2017	TWCCS	Metconazole	168.62	86210	319.145	C17H22ClN3O	CC1(CCC(C1(CN2C=NC=N2)O)CC3=CC=C(C=C3)Cl)C	CC1(CCC(C1(CN2C=NC=N2)O)CC3=CC=C(C=C3)Cl)C	XWPZUHJBOLQNMN-UHFFFAOYSA-N	[M+H]+	1
Bijlsma	2017	TWCCS	Imidacloprid	149.62	86287518	255.052	C9H10ClN5O2	C1CN(C(=N[N+](=O)[O-])N1)CC2=CN=C(C=C2)Cl	C1CN(/C(=N/[N+](=O)[O-])/N1)CC2=CN=C(C=C2)Cl	YWTYJOPNNQFBPC-UHFFFAOYSA-N	[M+H]+	1
Bijlsma	2017	TWCCS	Mepanipyrim	152.07	86296	223.111	C14H13N3	CC#CC1=NC(=NC(=C1)C)NC2=CC=CC=C2	CC#CC1=NC(=NC(=C1)C)NC2=CC=CC=C2	CIFWZNRJIBNXRE-UHFFFAOYSA-N	[M+H]+	1
Bijlsma	2017	TWCCS	Tebufenpyrad	191.25	86354	333.161	C18H24ClN3O	CCC1=NN(C(=C1Cl)C(=O)NCC2=CC=C(C=C2)C(C)(C)C)C	CCC1=NN(C(=C1Cl)C(=O)NCC2=CC=C(C=C2)C(C)(C)C)C	ZZYSLNWGKKDOML-UHFFFAOYSA-N	[M+H]+	1
Bijlsma	2017	TWCCS	Cyprodinil	152.07	86367	225.127	C14H15N3	CC1=CC(=NC(=N1)NC2=CC=CC=C2)C3CC3	CC1=CC(=NC(=N1)NC2=CC=CC=C2)C3CC3	HAORKNGNJCEJBX-UHFFFAOYSA-N	[M+H]+	1
Bijlsma	2017	TWCCS	Sulfentrazone	173.63	86369	385.982	C11H10Cl2F2N4O3S	CC1=NN(C(=O)N1C(F)F)C2=C(C=C(C(=C2)NS(=O)(=O)C)Cl)Cl	CC1=NN(C(=O)N1C(F)F)C2=C(C=C(C(=C2)NS(=O)(=O)C)Cl)Cl	OORLZFUTLGXMEF-UHFFFAOYSA-N	[M+H]+	1
Bijlsma	2017	TWCCS	Pyrimethanil	142.95	91650	199.111	C12H13N3	CC1=CC(=NC(=N1)NC2=CC=CC=C2)C	CC1=CC(=NC(=N1)NC2=CC=CC=C2)C	ZLIBICFPKPWGIZ-UHFFFAOYSA-N	[M+H]+	1
Bijlsma	2017	TWCCS	Pencycuron	179.71	91692	328.134	C19H21ClN2O	C1CCC(C1)N(CC2=CC=C(C=C2)Cl)C(=O)NC3=CC=CC=C3	C1CCC(C1)N(CC2=CC=C(C=C2)Cl)C(=O)NC3=CC=CC=C3	OGYFATSSENRIKG-UHFFFAOYSA-N	[M+H]+	1
Bijlsma	2017	TWCCS	Fenpropidin	166.39	91694	273.246	C19H31N	CC(CC1=CC=C(C=C1)C(C)(C)C)CN2CCCCC2	CC(CC1=CC=C(C=C1)C(C)(C)C)CN2CCCCC2	MGNFYQILYYYUBS-UHFFFAOYSA-N	[M+H]+	1
Bijlsma	2017	TWCCS	Fluazifop	173.47	91701	327.072	C15H12F3NO4	CC(C(=O)O)OC1=CC=C(C=C1)OC2=NC=C(C=C2)C(F)(F)F	CC(C(=O)O)OC1=CC=C(C=C1)OC2=NC=C(C=C2)C(F)(F)F	YUVKUEAFAVKILW-UHFFFAOYSA-N	[M+H]+	1
Bijlsma	2017	TWCCS	Flutriafol	163.97	91727	301.103	C16H13F2N3O	C1=CC=C(C(=C1)C(CN2C=NC=N2)(C3=CC=C(C=C3)F)O)F	C1=CC=C(C(=C1)C(CN2C=NC=N2)(C3=CC=C(C=C3)F)O)F	JWUCHKBSVLQQCO-UHFFFAOYSA-N	[M+H]+	1
Bijlsma	2017	TWCCS	Teflubenzuron	171.81	91734	379.974	C14H6Cl2F4N2O2	C1=CC(=C(C(=C1)F)C(=O)NC(=O)NC2=CC(=C(C(=C2F)Cl)F)Cl)F	C1=CC(=C(C(=C1)F)C(=O)NC(=O)NC2=CC(=C(C(=C2F)Cl)F)Cl)F	CJDWRQLODFKPEL-UHFFFAOYSA-N	[M+H]+	1
Bijlsma	2017	TWCCS	Quinclorac	139.54	91739	240.97	C10H5Cl2NO2	C1=CC(=C(C2=NC=C(C=C21)Cl)C(=O)O)Cl	C1=CC(=C(C2=NC=C(C=C21)Cl)C(=O)O)Cl	FFSSWMQPCJRCRV-UHFFFAOYSA-N	[M+H]+	1
Bijlsma	2017	TWCCS	Hexaflumuron	188.22	91741	459.982	C16H8Cl2F6N2O3	C1=CC(=C(C(=C1)F)C(=O)NC(=O)NC2=CC(=C(C(=C2)Cl)OC(C(F)F)(F)F)Cl)F	C1=CC(=C(C(=C1)F)C(=O)NC(=O)NC2=CC(=C(C(=C2)Cl)OC(C(F)F)(F)F)Cl)F	RGNPBRKPHBKNKX-UHFFFAOYSA-N	[M+H]+	1
Bijlsma	2017	TWCCS	Haloxyfop-2-ethoxyethyl	193.53	91743	433.09	C19H19ClF3NO5	CCOCCOC(=O)C(C)OC1=CC=C(C=C1)OC2=C(C=C(C=N2)C(F)(F)F)Cl	CCOCCOC(=O)C(C)OC1=CC=C(C=C1)OC2=C(C=C(C=N2)C(F)(F)F)Cl	MIJLZGZLQLAQCM-UHFFFAOYSA-N	[M+H]+	1
Bijlsma	2017	TWCCS	Prosulfuron	187.01	91751	419.088	C15H16F3N5O4S	CC1=NC(=NC(=N1)OC)NC(=O)NS(=O)(=O)C2=CC=CC=C2CCC(F)(F)F	CC1=NC(=NC(=N1)OC)NC(=O)NS(=O)(=O)C2=CC=CC=C2CCC(F)(F)F	LTUNNEGNEKBSEH-UHFFFAOYSA-N	[M+H]+	1
Bijlsma	2017	TWCCS	Pyriproxifen	182.76	91753	321.136	C20H19NO3	CC(COC1=CC=C(C=C1)OC2=CC=CC=C2)OC3=CC=CC=N3	CC(COC1=CC=C(C=C1)OC2=CC=CC=C2)OC3=CC=CC=N3	NHDHVHZZCFYRSB-UHFFFAOYSA-N	[M+H]+	1
Bijlsma	2017	TWCCS	Flufenoxuron	204.46	91766	488.036	C21H11ClF6N2O3	C1=CC(=C(C(=C1)F)C(=O)NC(=O)NC2=C(C=C(C=C2)OC3=C(C=C(C=C3)C(F)(F)F)Cl)F)F	C1=CC(=C(C(=C1)F)C(=O)NC(=O)NC2=C(C=C(C=C2)OC3=C(C=C(C=C3)C(F)(F)F)Cl)F)F	RYLHNOVXKPXDIP-UHFFFAOYSA-N	[M+H]+	1
Bijlsma	2017	TWCCS	Trinexapac-ethyl	152.92	92421	252.1	C13H16O5	CCOC(=O)C1CC(=O)C(=C(C2CC2)O)C(=O)C1	CCOC(=O)C1CC(=O)C(=C(C2CC2)O)C(=O)C1	RVKCCVTVZORVGD-UHFFFAOYSA-N	[M+H]+	1
Bijlsma	2017	TWCCS	Methylboldenone	177.3	92484175	300.209	C20H28O2	CC12CCC3C(C1CCC2OC)CCC4=CC(=O)C=CC34C	C[C@]12CC[C@H]3[C@H]([C@@H]1CC[C@@H]2OC)CCC4=CC(=O)C=C[C@]34C	JOWOQGZMRGPIKL-RABCQHRBSA-N	[M+H]+	1
Bijlsma	2017	TWCCS	Novaluron	196.35	93541	492.012	C17H9ClF8N2O4	C1=CC(=C(C(=C1)F)C(=O)NC(=O)NC2=CC(=C(C=C2)OC(C(OC(F)(F)F)F)(F)F)Cl)F	C1=CC(=C(C(=C1)F)C(=O)NC(=O)NC2=CC(=C(C=C2)OC(C(OC(F)(F)F)F)(F)F)Cl)F	NJPPVKZQTLUDBO-UHFFFAOYSA-N	[M+H]+	1
Bijlsma	2017	TWCCS	Paraoxon-ethyl	156.76	9395	275.056	C10H14NO6P	CCOP(=O)(OCC)OC1=CC=C(C=C1)[N+](=O)[O-]	CCOP(=O)(OCC)OC1=CC=C(C=C1)[N+](=O)[O-]	WYMSBXTXOHUIGT-UHFFFAOYSA-N	[M+H]+	1
Bijlsma	2017	TWCCS	Linuron	149.63	9502	248.012	C9H10Cl2N2O2	CN(C(=O)NC1=CC(=C(C=C1)Cl)Cl)OC	CN(C(=O)NC1=CC(=C(C=C1)Cl)Cl)OC	XKJMBINCVNINCA-UHFFFAOYSA-N	[M+H]+	1
Bijlsma	2017	TWCCS	Aldicarb sulfoxide	145.4	9568700	206.073	C7H14N2O3S	CC(C)(C=NOC(=O)NC)S(=O)C	CC(C)(/C=N/OC(=O)NC)S(=O)C	BXPMAGSOWXBZHS-WEVVVXLNSA-N	[M+H]+	1
Bijlsma	2017	TWCCS	Pymetrozine	150.71	9576037	217.096	C10H11N5O	CC1=NNC(=O)N(C1)N=CC2=CN=CC=C2	CC1=NNC(=O)N(C1)/N=C/C2=CN=CC=C2	QHMTXANCGGJZRX-WUXMJOGZSA-N	[M+H]+	1
Bijlsma	2017	TWCCS	Fenpyroximate	215.89	9576412	421.2	C24H27N3O4	CC1=NN(C(=C1C=NOCC2=CC=C(C=C2)C(=O)OC(C)(C)C)OC3=CC=CC=C3)C	CC1=NN(C(=C1/C=N/OCC2=CC=C(C=C2)C(=O)OC(C)(C)C)OC3=CC=CC=C3)C	YYJNOYZRYGDPNH-MFKUBSTISA-N	[M+H]+	1
Bijlsma	2017	TWCCS	Tulathromycin	286.4	9832301	805.566	C41H79N3O12	CCCNCC1(C(OC(CC1(C)OC)OC2C(C(C(CC(CNC(C(C(C(OC(=O)C2C)CC)(C)O)O)C)C)(C)O)OC3C(C(CC(O3)C)N(C)C)O)C)C)O	CCCNC[C@@]1([C@@H](O[C@H](C[C@@]1(C)OC)O[C@H]2[C@@H]([C@H]([C@](C[C@H](CN[C@@H]([C@H]([C@]([C@H](OC(=O)[C@@H]2C)CC)(C)O)O)C)C)(C)O)O[C@H]3[C@@H]([C@H](C[C@H](O3)C)N(C)C)O)C)C)O	GUARTUJKFNAVIK-QPTWMBCESA-N	[M+H]+	1
Bijlsma	2017	TWCCS	Valnemulin	233.3	9850878	564.36	C31H52N2O5S	CC1CCC23CCC(=O)C2C1(C(CC(C(C3C)O)(C)C=C)OC(=O)CSC(C)(C)CNC(=O)C(C(C)C)N)C	C[C@@H]1CC[C@@]23CCC(=O)[C@H]2[C@@]1([C@@H](C[C@@]([C@H]([C@@H]3C)O)(C)C=C)OC(=O)CSC(C)(C)CNC(=O)[C@@H](C(C)C)N)C	LLYYNOVSVPBRGV-MVNKZKPCSA-N	[M+H]+	1
Bijlsma	2017	TWCCS	Cyazofamid	166.69	9862076	324.045	C13H13ClN4O2S	CC1=CC=C(C=C1)C2=C(N=C(N2S(=O)(=O)N(C)C)C#N)Cl	CC1=CC=C(C=C1)C2=C(N=C(N2S(=O)(=O)N(C)C)C#N)Cl	YXKMMRDKEKCERS-UHFFFAOYSA-N	[M+H]+	1
Bijlsma	2017	TWCCS	Spirotetramat	189.99	9969573	373.189	C21H27NO5	CCOC(=O)OC1=C(C(=O)NC12CCC(CC2)OC)C3=C(C=CC(=C3)C)C	CCOC(=O)OC1=C(C(=O)NC12CCC(CC2)OC)C3=C(C=CC(=C3)C)C	CLSVJBIHYWPGQY-UHFFFAOYSA-N	[M+H]+	1
Butler	2022	DTCCS	Hydromorphone-3-beta-D-glucuronide	205	10479418	461.169	C23H27NO9	CN1CCC23C4C1CC5=C2C(=C(C=C5)OC6C(C(C(C(O6)C(=O)O)O)O)O)OC3C(=O)CC4	CN1CC[C@]23[C@@H]4[C@H]1CC5=C2C(=C(C=C5)O[C@H]6[C@@H]([C@H]([C@@H]([C@H](O6)C(=O)O)O)O)O)O[C@H]3C(=O)CC4	VLSHIBYUEOPPRX-NSSRKTJTSA-N	[M+H]+	1
Butler	2022	DTCCS	Norbuprenorphine	199.3	114976	413.257	C25H35NO4	CC(C)(C)C(C)(C1CC23CCC1(C4C25CCNC3CC6=C5C(=C(C=C6)O)O4)OC)O	C[C@]([C@H]1C[C@@]23CC[C@@]1([C@H]4[C@@]25CCN[C@@H]3CC6=C5C(=C(C=C6)O)O4)OC)(C(C)(C)C)O	YOYLLRBMGQRFTN-IOMBULRVSA-N	[M+H]+	1
Butler	2022	DTCCS	Naloxone 3-beta-D-Glucuronide	213.4	126968914	503.179	C25H29NO10	C=CCN1CCC23C4C(=O)CCC2(C1CC5=C3C(=C(C=C5)OC6C(C(C(C(O6)C(=O)O)O)O)O)O4)O	C=CCN1CC[C@]23[C@H]4C(=O)CC[C@]2([C@@H]1CC5=C3C(=C(C=C5)O[C@H]6[C@@H]([C@H]([C@@H](C(O6)C(=O)O)O)O)O)O4)O	DSRNCSJRHACUJL-FQRYDCHQSA-N	[M+H]+	1
Butler	2022	DTCCS	Norhydrocodone	168.1	13001738	285.136	C17H19NO3	COC1=C2C3=C(CC4C5C3(CCN4)C(O2)C(=O)CC5)C=C1	COC1=C2C3=C(C[C@@H]4[C@H]5[C@]3(CCN4)[C@@H](O2)C(=O)CC5)C=C1	JGORUXKMRLIJSV-YNHQPCIGSA-N	[M+H]+	1
Butler	2022	DTCCS	N-desmethyltramadol	160.4	198555	249.173	C15H23NO2	CNCC1CCCCC1(C2=CC(=CC=C2)OC)O	CNCC1CCCCC1(C2=CC(=CC=C2)OC)O	VUMQHLSPUAFKKK-UHFFFAOYSA-N	[M+H]+	1
Butler	2022	DTCCS	Norfentanyl	155.8	259381	232.158	C14H20N2O	CCC(=O)N(C1CCNCC1)C2=CC=CC=C2	CCC(=O)N(C1CCNCC1)C2=CC=CC=C2	PMCBDBWCQQBSRJ-UHFFFAOYSA-N	[M+H]+	1
Butler	2022	DTCCS	EDDP	166.1	28292	310.025	C14H15O2PS2	CCOP(=O)(SC1=CC=CC=C1)SC2=CC=CC=C2	CCOP(=O)(SC1=CC=CC=C1)SC2=CC=CC=C2	AWZOLILCOUMRDG-UHFFFAOYSA-N	[M+H]+	1
Butler	2022	DTCCS	Normeperidine	155.2	32414	233.142	C14H19NO2	CCOC(=O)C1(CCNCC1)C2=CC=CC=C2	CCOC(=O)C1(CCNCC1)C2=CC=CC=C2	QKHMFBKXTNQCTM-UHFFFAOYSA-N	[M+H]+	1
Butler	2022	DTCCS	Fentanyl	181.7	3345	336.22	C22H28N2O	CCC(=O)N(C1CCN(CC1)CCC2=CC=CC=C2)C3=CC=CC=C3	CCC(=O)N(C1CCN(CC1)CCC2=CC=CC=C2)C3=CC=CC=C3	PJMPHNIQZUBGLI-UHFFFAOYSA-N	[M+H]+	1
Butler	2022	DTCCS	Tramadol	160.6	33741	263.189	C16H25NO2	CN(C)CC1CCCCC1(C2=CC(=CC=C2)OC)O	CN(C)C[C@H]1CCCC[C@@]1(C2=CC(=CC=C2)OC)O	TVYLLZQTGLZFBW-ZBFHGGJFSA-N	[M+H]+	1
Butler	2022	DTCCS	Meperidine	159.7	4058	247.157	C15H21NO2	CCOC(=O)C1(CCN(CC1)C)C2=CC=CC=C2	CCOC(=O)C1(CCN(CC1)C)C2=CC=CC=C2	XADCESSVHJOZHK-UHFFFAOYSA-N	[M+H]+	1
Butler	2022	DTCCS	Methadone	176.4	4095	309.209	C21H27NO	CCC(=O)C(CC(C)N(C)C)(C1=CC=CC=C1)C2=CC=CC=C2	CCC(=O)C(CC(C)N(C)C)(C1=CC=CC=C1)C2=CC=CC=C2	USSIQXCVUWKGNF-UHFFFAOYSA-N	[M+H]+	1
Butler	2022	DTCCS	6-monoacetylmorphine	176.3	520352	327.147	C19H21NO4	CC(=O)OC1C=CC2C3CC4=C5C2(C1OC5=C(C=C4)O)CCN3C	CC(=O)OC1C=CC2C3CC4=C5C2(C1OC5=C(C=C4)O)CCN3C	JJGYGPZNTOPXGV-UHFFFAOYSA-N	[M+H]+	1
Butler	2022	DTCCS	Codeine	169.4	5284371	299.152	C18H21NO3	CN1CCC23C4C1CC5=C2C(=C(C=C5)OC)OC3C(C=C4)O	CN1CC[C@]23[C@@H]4[C@H]1CC5=C2C(=C(C=C5)OC)O[C@H]3[C@H](C=C4)O	OROGSEYTTFOCAN-DNJOTXNNSA-N	[M+H]+	1
Butler	2022	DTCCS	Dihydrocodeine	168.9	5284543	301.168	C18H23NO3	CN1CCC23C4C1CC5=C2C(=C(C=C5)OC)OC3C(CC4)O	CN1CC[C@]23[C@@H]4[C@H]1CC5=C2C(=C(C=C5)OC)O[C@H]3[C@H](CC4)O	RBOXVHNMENFORY-DNJOTXNNSA-N	[M+H]+	1
Butler	2022	DTCCS	Hydrocodone	168.4	5284569	299.152	C18H21NO3	CN1CCC23C4C1CC5=C2C(=C(C=C5)OC)OC3C(=O)CC4	CN1CC[C@]23[C@@H]4[C@H]1CC5=C2C(=C(C=C5)OC)O[C@H]3C(=O)CC4	LLPOLZWFYMWNKH-CMKMFDCUSA-N	[M+H]+	1
Butler	2022	DTCCS	Hydromorphone	164.8	5284570	285.136	C17H19NO3	CN1CCC23C4C1CC5=C2C(=C(C=C5)O)OC3C(=O)CC4	CN1CC[C@]23[C@@H]4[C@H]1CC5=C2C(=C(C=C5)O)O[C@H]3C(=O)CC4	WVLOADHCBXTIJK-YNHQPCIGSA-N	[M+H]+	1
Butler	2022	DTCCS	Naloxone	172.8	5284596	327.147	C19H21NO4	C=CCN1CCC23C4C(=O)CCC2(C1CC5=C3C(=C(C=C5)O)O4)O	C=CCN1CC[C@]23[C@@H]4C(=O)CC[C@]2([C@H]1CC5=C3C(=C(C=C5)O)O4)O	UZHSEJADLWPNLE-GRGSLBFTSA-N	[M+H]+	1
Butler	2022	DTCCS	Oxycodone	169.4	5284603	315.147	C18H21NO4	CN1CCC23C4C(=O)CCC2(C1CC5=C3C(=C(C=C5)OC)O4)O	CN1CC[C@]23[C@@H]4C(=O)CC[C@]2([C@H]1CC5=C3C(=C(C=C5)OC)O4)O	BRUQQQPBMZOVGD-XFKAJCMBSA-N	[M+H]+	1
Butler	2022	DTCCS	Oxymorphone	165.9	5284604	301.131	C17H19NO4	CN1CCC23C4C(=O)CCC2(C1CC5=C3C(=C(C=C5)O)O4)O	CN1CC[C@]23[C@@H]4C(=O)CC[C@]2([C@H]1CC5=C3C(=C(C=C5)O)O4)O	UQCNKQCJZOAFTQ-ISWURRPUSA-N	[M+H]+	1
Butler	2022	DTCCS	Morphine	165.5	5288826	285.136	C17H19NO3	CN1CCC23C4C1CC5=C2C(=C(C=C5)O)OC3C(C=C4)O	CN1CC[C@]23[C@@H]4[C@H]1CC5=C2C(=C(C=C5)O)O[C@H]3[C@H](C=C4)O	BQJCRHHNABKAKU-KBQPJGBKSA-N	[M+H]+	1
Butler	2022	DTCCS	Morphine 6-beta-D-Glucuronide	207.9	5360621	461.169	C23H27NO9	CN1CCC23C4C1CC5=C2C(=C(C=C5)O)OC3C(C=C4)OC6C(C(C(C(O6)C(=O)O)O)O)O	CN1CC[C@]23[C@@H]4[C@H]1CC5=C2C(=C(C=C5)O)O[C@H]3[C@H](C=C4)O[C@H]6[C@@H]([C@H]([C@@H]([C@H](O6)C(=O)O)O)O)O	GNJCUHZOSOYIEC-GAROZEBRSA-N	[M+H]+	1
Butler	2022	DTCCS	Codeine 6-beta-D-Glucuronide	212.5	5489029	475.184	C24H29NO9	CN1CCC23C4C1CC5=C2C(=C(C=C5)OC)OC3C(C=C4)OC6C(C(C(C(O6)C(=O)O)O)O)O	CN1CC[C@]23[C@@H]4[C@H]1CC5=C2C(=C(C=C5)OC)O[C@H]3[C@H](C=C4)O[C@H]6[C@@H]([C@H]([C@@H]([C@H](O6)C(=O)O)O)O)O	CRWVOYRJXPDBPM-HSCJLHHPSA-N	[M+H]+	1
Butler	2022	DTCCS	Noroxycodone	168.4	5489120	301.131	C17H19NO4	COC1=C2C3=C(CC4C5(C3(CCN4)C(O2)C(=O)CC5)O)C=C1	COC1=C2C3=C(C[C@@H]4[C@]5([C@]3(CCN4)[C@@H](O2)C(=O)CC5)O)C=C1	RIKMCJUNPCRFMW-ISWURRPUSA-N	[M+H]+	1
Butler	2022	DTCCS	Noroxymorphone	165	5497189	287.116	C16H17NO4	C1CC2(C3CC4=C5C2(CCN3)C(C1=O)OC5=C(C=C4)O)O	C1C[C@]2([C@H]3CC4=C5[C@@]2(CCN3)[C@H](C1=O)OC5=C(C=C4)O)O	HLMSIZPQBSYUNL-IPOQPSJVSA-N	[M+H]+	1
Butler	2022	DTCCS	Buprenorphine	209.4	644073	467.304	C29H41NO4	CC(C)(C)C(C)(C1CC23CCC1(C4C25CCN(C3CC6=C5C(=C(C=C6)O)O4)CC7CC7)OC)O	C[C@]([C@H]1C[C@@]23CC[C@@]1([C@H]4[C@@]25CCN([C@@H]3CC6=C5C(=C(C=C6)O)O4)CC7CC7)OC)(C(C)(C)C)O	RMRJXGBAOAMLHD-IHFGGWKQSA-N	[M+H]+	1
Butler	2022	DTCCS	N-desmethyltapentadol	150	68274548	207.162	C13H21NO	CCC(C1=CC(=CC=C1)O)C(C)CNC	CCC(C1=CC(=CC=C1)O)C(C)CNC	PQQINTFVECNXLC-UHFFFAOYSA-N	[M+H]+	1
Butler	2022	DTCCS	Tapentadol-beta-D-Glucuronide	191.1	71752323	397.21	C20H31NO7	CCC(C1=CC(=CC=C1)OC2C(C(C(C(O2)C(=O)O)O)O)O)C(C)CN(C)C	CC[C@@H](C1=CC(=CC=C1)O[C@H]2[C@@H]([C@H]([C@@H]([C@H](O2)C(=O)O)O)O)O)[C@@H](C)CN(C)C	CTYJDHSTNLOUMT-PJOQTPGLSA-N	[M+H]+	1
Butler	2022	DTCCS	Norbuprenorphine glucuronide	239.7	91800110	589.289	C31H43NO10	CC(C)(C)C(C)(C1CC23CCC1(C4C25CCNC3CC6=C5C(=C(C=C6)OC7C(C(C(C(O7)C(=O)O)O)O)O)O4)OC)O	C[C@]([C@H]1C[C@@]23CC[C@@]1([C@H]4[C@@]25CCN[C@@H]3CC6=C5C(=C(C=C6)O[C@H]7[C@@H]([C@H]([C@@H]([C@H](O7)C(=O)O)O)O)O)O4)OC)(C(C)(C)C)O	OOLGGESLZHGXGC-TXYLTYGDSA-N	[M+H]+	1
Butler	2022	DTCCS	Oxymorphone-3-Beta-D-Glucuronide	204.9	91800215	477.163	C23H27NO10	CN1CCC23C4C(=O)CCC2(C1CC5=C3C(=C(C=C5)OC6C(C(C(C(O6)C(=O)O)O)O)O)O4)O	CN1CC[C@]23[C@@H]4C(=O)CC[C@]2([C@H]1CC5=C3C(=C(C=C5)O[C@H]6[C@@H]([C@H]([C@@H]([C@H](O6)C(=O)O)O)O)O)O4)O	ILRLBQVIWURYLX-WUDROUKASA-N	[M+H]+	1
Butler	2022	DTCCS	Tapentadol	151.3	9838022	221.178	C14H23NO	CCC(C1=CC(=CC=C1)O)C(C)CN(C)C	CC[C@@H](C1=CC(=CC=C1)O)[C@@H](C)CN(C)C	KWTWDQCKEHXFFR-SMDDNHRTSA-N	[M+H]+	1
Butler	2022	DTCCS	O-desmethyltramadol	156.6	9838803	249.173	C15H23NO2	CN(C)CC1CCCCC1(C2=CC(=CC=C2)O)O	CN(C)C[C@H]1CCCC[C@@]1(C2=CC(=CC=C2)O)O	UWJUQVWARXYRCG-HIFRSBDPSA-N	[M+H]+	1
Butler	2022	DTCCS	Norcodeine	168.9	9925873	285.136	C17H19NO3	COC1=C2C3=C(CC4C5C3(CCN4)C(O2)C(C=C5)O)C=C1	COC1=C2C3=C(C[C@@H]4[C@H]5[C@]3(CCN4)[C@@H](O2)[C@H](C=C5)O)C=C1	HKOIXWVRNLGFOR-KOFBORESSA-N	[M+H]+	1
Celma	2020	TWCCS	Anhydroecgonine	136.14	101709	167.095	C9H13NO2	CN1C2CCC1C(=CC2)C(=O)O	CN1C2CCC1C(=CC2)C(=O)O	HZGRVVUQEIBCMS-UHFFFAOYSA-N	[M+H]+	1
Celma	2020	TWCCS	Epitestosterone	172.45	10204	288.209	C19H28O2	CC12CCC3C(C1CCC2O)CCC4=CC(=O)CCC34C	C[C@]12CC[C@H]3[C@H]([C@@H]1CC[C@H]2O)CCC4=CC(=O)CC[C@]34C	MUMGGOZAMZWBJJ-KZYORJDKSA-N	[M+H]+	1
Celma	2020	TWCCS	4-MeO-PV9 (4-methoxy alpha-pyrrolidinoctiophenone)	183.43	102144585	303.22	C19H29NO2	CCCCCCC(C(=O)C1=CC=C(C=C1)OC)N2CCCC2	CCCCCCC(C(=O)C1=CC=C(C=C1)OC)N2CCCC2	TVTBLEFOUUDRBK-UHFFFAOYSA-N	[M+H]+	1
Celma	2020	TWCCS	AM-2233	185.33	10226340	458.086	C22H23IN2O	CN1CCCCC1CN2C=C(C3=CC=CC=C32)C(=O)C4=CC=CC=C4I	CN1CCCCC1CN2C=C(C3=CC=CC=C32)C(=O)C4=CC=CC=C4I	KSLCYQTUSSEGPT-UHFFFAOYSA-N	[M+H]+	1
Celma	2020	TWCCS	6-EAPB (N-ethyl (6-(2-aminopropyl)benzofuran))	147.07	102336590	203.131	C13H17NO	CCNC(C)CC1=CC2=C(C=C1)OC=C2	CCNC(C)CC1=CC2=C(C=C1)OC=C2	ZBZDDOARNPAMSP-UHFFFAOYSA-N	[M+H]+	1
Celma	2020	TWCCS	6-MAPB (N-methyl (6-(2-aminopropyl)benzofuran))	144.42	102336592	189.115	C12H15NO	CC(CC1=CC2=C(C=C1)OC=C2)NC	CC(CC1=CC2=C(C=C1)OC=C2)NC	ZOVRTIPCNFERHY-UHFFFAOYSA-N	[M+H]+	1
Celma	2020	TWCCS	25-I-NBOMe	182.56	10251906	427.064	C18H22INO3	COC1=CC=CC=C1CNCCC2=CC(=C(C=C2OC)I)OC	COC1=CC=CC=C1CNCCC2=CC(=C(C=C2OC)I)OC	ZFUOLNAKPBFDIJ-UHFFFAOYSA-N	[M+H]+	1
Celma	2020	TWCCS	JWH-007	192.5	10360860	355.194	C25H25NO	CCCCCN1C(=C(C2=CC=CC=C21)C(=O)C3=CC=CC4=CC=CC=C43)C	CCCCCN1C(=C(C2=CC=CC=C21)C(=O)C3=CC=CC4=CC=CC=C43)C	IBBNKINXTRKICJ-UHFFFAOYSA-N	[M+H]+	1
Celma	2020	TWCCS	Imipenem	169.26	104838	299.094	C12H17N3O4S	CC(C1C2CC(=C(N2C1=O)C(=O)O)SCCN=CN)O	C[C@H]([C@@H]1[C@H]2CC(=C(N2C1=O)C(=O)O)SCCN=CN)O	ZSKVGTPCRGIANV-ZXFLCMHBSA-N	[M+H]+	1
Celma	2020	TWCCS	JWH-081	198.78	10547208	371.189	C25H25NO2	CCCCCN1C=C(C2=CC=CC=C21)C(=O)C3=CC=C(C4=CC=CC=C43)OC	CCCCCN1C=C(C2=CC=CC=C21)C(=O)C3=CC=C(C4=CC=CC=C43)OC	UBMPKJKGUQDHRM-UHFFFAOYSA-N	[M+H]+	1
Celma	2020	TWCCS	Androstanolone	177.31	10635	290.225	C19H30O2	CC12CCC(=O)CC1CCC3C2CCC4(C3CCC4O)C	C[C@]12CCC(=O)C[C@@H]1CC[C@@H]3[C@@H]2CC[C@]4([C@H]3CC[C@@H]4O)C	NVKAWKQGWWIWPM-ABEVXSGRSA-N	[M+H]+	1
Celma	2020	TWCCS	Indoxacarb	205.99	107720	527.071	C22H17ClF3N3O7	COC(=O)C12CC3=C(C1=NN(CO2)C(=O)N(C4=CC=C(C=C4)OC(F)(F)F)C(=O)OC)C=CC(=C3)Cl	COC(=O)[C@]12CC3=C(C1=NN(CO2)C(=O)N(C4=CC=C(C=C4)OC(F)(F)F)C(=O)OC)C=CC(=C3)Cl	VBCVPMMZEGZULK-NRFANRHFSA-N	[M+H]+	1
Celma	2020	TWCCS	alpha-Zearalanone	172.62	108003	320.162	C18H24O5	CC1CCCC(=O)CCCCCC2=C(C(=CC(=C2)O)O)C(=O)O1	C[C@H]1CCCC(=O)CCCCCC2=C(C(=CC(=C2)O)O)C(=O)O1	APJDQUGPCJRQRJ-LBPRGKRZSA-N	[M+H]+	1
Celma	2020	TWCCS	Losartan Carboxylic acid	201.1	108185	436.141	C22H21ClN6O2	CCCCC1=NC(=C(N1CC2=CC=C(C=C2)C3=CC=CC=C3C4=NNN=N4)C(=O)O)Cl	CCCCC1=NC(=C(N1CC2=CC=C(C=C2)C3=CC=CC=C3C4=NNN=N4)C(=O)O)Cl	ZEUXAIYYDDCIRX-UHFFFAOYSA-N	[M+H]+	1
Celma	2020	TWCCS	Epitestosterone glucuronide	204.69	108192	464.241	C25H36O8	CC12CCC3C(C1CCC2OC4C(C(C(C(O4)C(=O)O)O)O)O)CCC5=CC(=O)CCC35C	C[C@]12CC[C@H]3[C@H]([C@@H]1CC[C@@H]2O[C@H]4[C@@H]([C@H]([C@@H]([C@H](O4)C(=O)O)O)O)O)CCC5=CC(=O)CC[C@]35C	NIKZPECGCSUSBV-HMAFJQTKSA-N	[M+H]+	1
Celma	2020	TWCCS	Testosterone glucuronide	221.48	108192	464.241	C25H36O8	CC12CCC3C(C1CCC2OC4C(C(C(C(O4)C(=O)O)O)O)O)CCC5=CC(=O)CCC35C	C[C@]12CC[C@H]3[C@H]([C@@H]1CC[C@@H]2O[C@H]4[C@@H]([C@H]([C@@H]([C@H](O4)C(=O)O)O)O)O)CCC5=CC(=O)CC[C@]35C	NIKZPECGCSUSBV-HMAFJQTKSA-N	[M+H]+	1
Celma	2020	TWCCS	Desethyl terbuthylazine	144.71	108201	201.078	C7H12ClN5	CC(C)(C)NC1=NC(=NC(=N1)N)Cl	CC(C)(C)NC1=NC(=NC(=N1)N)Cl	LMKQNTMFZLAJDV-UHFFFAOYSA-N	[M+H]+	1
Celma	2020	TWCCS	THC-COOH	193.85	108207	344.199	C21H28O4	CCCCCC1=CC(=C2C3C=C(CCC3C(OC2=C1)(C)C)C(=O)O)O	CCCCCC1=CC(=C2[C@@H]3C=C(CC[C@H]3C(OC2=C1)(C)C)C(=O)O)O	YOVRGSHRZRJTLZ-HZPDHXFCSA-N	[M+H]+	1
Celma	2020	TWCCS	alpha-PVP	156.19	11148955	231.162	C15H21NO	CCCC(C(=O)C1=CC=CC=C1)N2CCCC2	CCCC(C(=O)C1=CC=CC=C1)N2CCCC2	YDIIDRWHPFMLGR-UHFFFAOYSA-N	[M+H]+	1
Celma	2020	TWCCS	Naphyrone	173.49	11243002	281.178	C19H23NO	CCCC(C(=O)C1=CC2=CC=CC=C2C=C1)N3CCCC3	CCCC(C(=O)C1=CC2=CC=CC=C2C=C1)N3CCCC3	DTNUPBSOODGRKW-UHFFFAOYSA-N	[M+H]+	1
Celma	2020	TWCCS	Monoacetyl dapsone	170.42	11257	290.073	C14H14N2O3S	CC(=O)NC1=CC=C(C=C1)S(=O)(=O)C2=CC=C(C=C2)N	CC(=O)NC1=CC=C(C=C1)S(=O)(=O)C2=CC=C(C=C2)N	WDOCBIHNYYQINH-UHFFFAOYSA-N	[M+H]+	1
Celma	2020	TWCCS	Malachite green (quat N+)	190.05	11295	329.202	C23H25N2+	CN(C)C1=CC=C(C=C1)C(=C2C=CC(=[N+](C)C)C=C2)C3=CC=CC=C3	CN(C)C1=CC=C(C=C1)C(=C2C=CC(=[N+](C)C)C=C2)C3=CC=CC=C3	VFCNQNZNPKRXIT-UHFFFAOYSA-N	[M+H]+	1
Celma	2020	TWCCS	Bixafen	183.92	11434448	413.031	C18H12Cl2F3N3O	CN1C=C(C(=N1)C(F)F)C(=O)NC2=C(C=C(C=C2)F)C3=CC(=C(C=C3)Cl)Cl	CN1C=C(C(=N1)C(F)F)C(=O)NC2=C(C=C(C=C2)F)C3=CC(=C(C=C3)Cl)Cl	LDLMOOXUCMHBMZ-UHFFFAOYSA-N	[M+H]+	1
Celma	2020	TWCCS	3,4-dimethoxy-alpha-PVP	176.32	11493035	291.183	C17H25NO3	CCCC(C(=O)C1=CC(=C(C=C1)OC)OC)N2CCCC2	CCCC(C(=O)C1=CC(=C(C=C1)OC)OC)N2CCCC2	AGRVUDWDZKZCAA-UHFFFAOYSA-N	[M+H]+	1
Celma	2020	TWCCS	JWH-302	190.44	11493740	335.189	C22H25NO2	CCCCCN1C=C(C2=CC=CC=C21)C(=O)CC3=CC(=CC=C3)OC	CCCCCN1C=C(C2=CC=CC=C21)C(=O)CC3=CC(=CC=C3)OC	XZVYWLVYUAQEIM-UHFFFAOYSA-N	[M+H]+	1
Celma	2020	TWCCS	Thiacloprid	156.97	115224	252.024	C10H9ClN4S	C1CSC(=NC#N)N1CC2=CN=C(C=C2)Cl	C1CSC(=NC#N)N1CC2=CN=C(C=C2)Cl	HOKKPVIRMVDYPB-UHFFFAOYSA-N	[M+H]+	1
Celma	2020	TWCCS	Emamectin B1a	300.62	11549937	885.524	C49H75NO13	CCC(C)C1C(C=CC2(O1)CC3CC(O2)CC=C(C(C(C=CC=C4COC5C4(C(C=C(C5O)C)C(=O)O3)O)C)OC6CC(C(C(O6)C)OC7CC(C(C(O7)C)NC)OC)OC)C)C	CC[C@H](C)[C@@H]1[C@H](C=C[C@@]2(O1)C[C@@H]3C[C@H](O2)C/C=C(/[C@H]([C@H](/C=C/C=C/4\CO[C@H]5[C@@]4([C@@H](C=C([C@H]5O)C)C(=O)O3)O)C)O[C@H]6C[C@@H]([C@H]([C@@H](O6)C)O[C@H]7C[C@@H]([C@H]([C@@H](O7)C)NC)OC)OC)\C)C	CXEGAUYXQAKHKJ-NSBHKLITSA-N	[M+H]+	1
Celma	2020	TWCCS	JWH-251	183.93	11616723	319.194	C22H25NO	CCCCCN1C=C(C2=CC=CC=C21)C(=O)CC3=CC=CC=C3C	CCCCCN1C=C(C2=CC=CC=C21)C(=O)CC3=CC=CC=C3C	YBIPNGRKUAVSBG-UHFFFAOYSA-N	[M+H]+	1
Celma	2020	TWCCS	4-FMA (4-Fluoromethamphetamine)	137.11	11745017	167.111	C10H14FN	CC(CC1=CC=C(C=C1)F)NC	CC(CC1=CC=C(C=C1)F)NC	YCWZPIHKUYZTFM-UHFFFAOYSA-N	[M+H]+	1
Celma	2020	TWCCS	17alpha-Boldenone	169.32	11875853	286.193	C19H26O2	CC12CCC3C(C1CCC2O)CCC4=CC(=O)C=CC34C	C[C@]12CC[C@H]3[C@H]([C@@H]1CC[C@H]2O)CCC4=CC(=O)C=C[C@]34C	RSIHSRDYCUFFLA-KZYORJDKSA-N	[M+H]+	1
Celma	2020	TWCCS	4-Meo-BF (4-Methoxybutyrfentanyl)	197.91	118796493	380.246	C24H32N2O2	CCCC(=O)N(C1CCN(CC1)CCC2=CC=CC=C2)C3=CC=C(C=C3)OC	CCCC(=O)N(C1CCN(CC1)CCC2=CC=CC=C2)C3=CC=C(C=C3)OC	FNVSEQCPMXWQKG-UHFFFAOYSA-N	[M+H]+	1
Celma	2020	TWCCS	5-Fluoro-ABICA	189.3	118796498	347.201	C19H26FN3O2	CC(C)C(C(=O)N)NC(=O)C1=CN(C2=CC=CC=C21)CCCCCF	CC(C)[C@@H](C(=O)N)NC(=O)C1=CN(C2=CC=CC=C21)CCCCCF	GQYZBLMAONPUNX-KRWDZBQOSA-N	[M+H]+	1
Celma	2020	TWCCS	5F-MDMB-PINACA (5F-ADB)	192.35	119025633	377.211	C20H28FN3O3	CC(C)(C)C(C(=O)OC)NC(=O)C1=NN(C2=CC=CC=C21)CCCCCF	CC(C)(C)[C@H](C(=O)OC)NC(=O)C1=NN(C2=CC=CC=C21)CCCCCF	PWEKNGSNNAKWBL-KRWDZBQOSA-N	[M+H]+	1
Celma	2020	TWCCS	AMB-FUBINACA	195.02	119026173	383.165	C21H22FN3O3	CC(C)C(C(=O)OC)NC(=O)C1=NN(C2=CC=CC=C21)CC3=CC=C(C=C3)F	CC(C)[C@@H](C(=O)OC)NC(=O)C1=NN(C2=CC=CC=C21)CC3=CC=C(C=C3)F	FRFFLYJQPCIIQB-SFHVURJKSA-N	[M+H]+	1
Celma	2020	TWCCS	bk-DMBDP (Dipentylone)	159.06	119057570	249.136	C14H19NO3	CCCC(C(=O)C1=CC2=C(C=C1)OCO2)N(C)C	CCCC(C(=O)C1=CC2=C(C=C1)OCO2)N(C)C	PQTJKFUXRBKONZ-UHFFFAOYSA-N	[M+H]+	1
Celma	2020	TWCCS	5-MDPHP (3',4'-Methylenedioxy-alpha-pyrrolidinohexiophenone)	172.65	119057580	289.168	C17H23NO3	CCCCC(C(=O)C1=CC2=C(C=C1)OCO2)N3CCCC3	CCCCC(C(=O)C1=CC2=C(C=C1)OCO2)N3CCCC3	OBLFRFGUZZRECT-UHFFFAOYSA-N	[M+H]+	1
Celma	2020	TWCCS	Reduced haloperidol	195.78	119265	377.156	C21H25ClFNO2	C1CN(CCC1(C2=CC=C(C=C2)Cl)O)CCCC(C3=CC=C(C=C3)F)O	C1CN(CCC1(C2=CC=C(C=C2)Cl)O)CCCC(C3=CC=C(C=C3)F)O	WNZBBTJFOIOEMP-UHFFFAOYSA-N	[M+H]+	1
Celma	2020	TWCCS	5-Hydroxyomeprazole	184.09	119560	361.11	C17H19N3O4S	CC1=C(C(=CN=C1CS(=O)C2=NC3=C(N2)C=C(C=C3)OC)CO)OC	CC1=C(C(=CN=C1CS(=O)C2=NC3=C(N2)C=C(C=C3)OC)CO)OC	CMZHQFXXAAIBKE-UHFFFAOYSA-N	[M+H]+	1
Celma	2020	TWCCS	Hydroxymetronidazole	133.51	121858	187.059	C6H9N3O4	C1=C(N(C(=N1)CO)CCO)[N+](=O)[O-]	C1=C(N(C(=N1)CO)CCO)[N+](=O)[O-]	AEHPOYAOLCAMIU-UHFFFAOYSA-N	[M+H]+	1
Celma	2020	TWCCS	Thiothinone	135.19	12198617	169.056	C8H11NOS	CC(C(=O)C1=CC=CS1)NC	CC(C(=O)C1=CC=CS1)NC	DOZQPYDMJMLVKX-UHFFFAOYSA-N	[M+H]+	1
Celma	2020	TWCCS	Norketamine	146.89	123767	223.076	C12H14ClNO	C1CCC(C(=O)C1)(C2=CC=CC=C2Cl)N	C1CCC(C(=O)C1)(C2=CC=CC=C2Cl)N	BEQZHFIKTBVCAU-UHFFFAOYSA-N	[M+H]+	1
Celma	2020	TWCCS	THJ-018	186.01	124518671	342.173	C23H22N2O	CCCCCN1C2=CC=CC=C2C(=N1)C(=O)C3=CC=CC4=CC=CC=C43	CCCCCN1C2=CC=CC=C2C(=N1)C(=O)C3=CC=CC4=CC=CC=C43	VAKGBPSFDNTMDJ-UHFFFAOYSA-N	[M+H]+	1
Celma	2020	TWCCS	MBDB	148.37	124844	207.126	C12H17NO2	CCC(CC1=CC2=C(C=C1)OCO2)NC	CCC(CC1=CC2=C(C=C1)OCO2)NC	USWVWJSAJAEEHQ-UHFFFAOYSA-N	[M+H]+	1
Celma	2020	TWCCS	D,L O-Desmethyl Venlafaxine	166.9	125017	263.189	C16H25NO2	CN(CC(C1(CCCCC1)O)C2=CC=C(O)C=C2)C	CN(C)CC(C1=CC=C(C=C1)O)C2(CCCCC2)O	KYYIDSXMWOZKMP-UHFFFAOYSA-N	[M+H]+	1
Celma	2020	TWCCS	AMB-CHIMINACA (MMB-CHMICA)	200.32	125181392	370.226	C22H30N2O3	CC(C)C(C(=O)OC)NC(=O)C1=CN(C2=CC=CC=C21)CC3CCCCC3	CC(C)[C@@H](C(=O)OC)NC(=O)C1=CN(C2=CC=CC=C21)CC3CCCCC3	ROWZIXRLVUOMCJ-FQEVSTJZSA-N	[M+H]+	1
Celma	2020	TWCCS	MDMB-CHMICA	204.58	125181404	384.241	C23H32N2O3	CC(C)(C)C(C(=O)OC)NC(=O)C1=CN(C2=CC=CC=C21)CC3CCCCC3	CC(C)(C)[C@@H](C(=O)OC)NC(=O)C1=CN(C2=CC=CC=C21)CC3CCCCC3	SRJKCVHWIDFUBO-HXUWFJFHSA-N	[M+H]+	1
Celma	2020	TWCCS	3-Hydroxyphenazepam	167.98	125820	363.961	C15H10BrClN2O2	C1=CC=C(C(=C1)C2=NC(C(=O)NC3=C2C=C(C=C3)Br)O)Cl	C1=CC=C(C(=C1)C2=NC(C(=O)NC3=C2C=C(C=C3)Br)O)Cl	KRJKJUWAZOWXNV-UHFFFAOYSA-N	[M+H]+	1
Celma	2020	TWCCS	2-thiouracil	119.87	1269845	128.004	C4H4N2OS	C1=CNC(=S)NC1=O	C1=CNC(=S)NC1=O	ZEMGGZBWXRYJHK-UHFFFAOYSA-N	[M+H]+	1
Celma	2020	TWCCS	Phosmet	159.32	12901	316.995	C11H12NO4PS2	COP(=S)(OC)SCN1C(=O)C2=CC=CC=C2C1=O	COP(=S)(OC)SCN1C(=O)C2=CC=CC=C2C1=O	LMNZTLDVJIUSHT-UHFFFAOYSA-N	[M+H]+	1
Celma	2020	TWCCS	Bensulide	183.44	12932	397.061	C14H24NO4PS3	CC(C)OP(=S)(OC(C)C)SCCNS(=O)(=O)C1=CC=CC=C1	CC(C)OP(=S)(OC(C)C)SCCNS(=O)(=O)C1=CC=CC=C1	RRNIZKPFKNDSRS-UHFFFAOYSA-N	[M+H]+	1
Celma	2020	TWCCS	4-fluoro-N-ethyl-Pentedrone	152.02	129844564	223.137	C13H18FNO	CCCC(C(=O)C1=CC=C(C=C1)F)NCC	CCCC(C(=O)C1=CC=C(C=C1)F)NCC	LLAXCQLLQTXLNT-UHFFFAOYSA-N	[M+H]+	1
Celma	2020	TWCCS	N,N-Dimethylcathinone	139.15	13110870	177.115	C11H15NO	CC(C(=O)C1=CC=CC=C1)N(C)C	C[C@@H](C(=O)C1=CC=CC=C1)N(C)C	KBHMHROOFHVLBA-VIFPVBQESA-N	[M+H]+	1
Celma	2020	TWCCS	Hexythiazox	184.88	13218777	352.101	C17H21ClN2O2S	CC1C(SC(=O)N1C(=O)NC2CCCCC2)C3=CC=C(C=C3)Cl	C[C@H]1[C@@H](SC(=O)N1C(=O)NC2CCCCC2)C3=CC=C(C=C3)Cl	XGWIJUOSCAQSSV-XHDPSFHLSA-N	[M+H]+	1
Celma	2020	TWCCS	4-Fluoro-Pentedrone	148.41	132278123	209.122	C12H16FNO	CCCC(C(=O)C1=CC=C(C=C1)F)NC	CCCC(C(=O)C1=CC=C(C=C1)F)NC	QBFXBDUCRNGHSA-UHFFFAOYSA-N	[M+H]+	1
Celma	2020	TWCCS	5-PPDi (3',4'-trimethylene-alpha-Pyrrolidinobutiophenone)	167.78	132989234	257.178	C17H23NO	CCC(C(=O)C1=CC2=C(CCC2)C=C1)N3CCCC3	CCC(C(=O)C1=CC2=C(CCC2)C=C1)N3CCCC3	HLBROWUOAAQHCM-UHFFFAOYSA-N	[M+H]+	1
Celma	2020	TWCCS	4-Fluoro-IPV (4-fluoro-N-Isopropyl-Pentedrone)	157.16	132989293	237.153	C14H20FNO	CCCC(C(=O)C1=CC=C(C=C1)F)NC(C)C	CCCC(C(=O)C1=CC=C(C=C1)F)NC(C)C	OWNVSTVTZITAOJ-UHFFFAOYSA-N	[M+H]+	1
Celma	2020	TWCCS	4-F-PHP (4-Fluoro-alpha-pyrrolidinohexiophenone)	164.16	132989300	263.169	C16H22FNO	CCCCC(C(=O)C1=CC=C(C=C1)F)N2CCCC2	CCCCC(C(=O)C1=CC=C(C=C1)F)N2CCCC2	BCJXLSGKMNRRKO-UHFFFAOYSA-N	[M+H]+	1
Celma	2020	TWCCS	TH-PVP (3',4'-tetramethylene-alpha-Pyrrolidinovalerophenone)	178.4	132989549	285.209	C19H27NO	CCCC(C(=O)C1=CC2=C(CCCC2)C=C1)N3CCCC3	CCCC(C(=O)C1=CC2=C(CCCC2)C=C1)N3CCCC3	MMIKQWIZKBYLKZ-UHFFFAOYSA-N	[M+H]+	1
Celma	2020	TWCCS	17beta-Boldenone	171.76	13308	286.193	C19H26O2	CC12CCC3C(C1CCC2O)CCC4=CC(=O)C=CC34C	C[C@]12CC[C@H]3[C@H]([C@@H]1CC[C@@H]2O)CCC4=CC(=O)C=C[C@]34C	RSIHSRDYCUFFLA-DYKIIFRCSA-N	[M+H]+	1
Celma	2020	TWCCS	Terbutryn	160.48	13450	241.136	C10H19N5S	CCNC1=NC(=NC(=N1)SC)NC(C)(C)C	CCNC1=NC(=NC(=N1)SC)NC(C)(C)C	IROINLKCQGIITA-UHFFFAOYSA-N	[M+H]+	1
Celma	2020	TWCCS	N-ethyl-Hexedrone	155.83	134822125	219.162	C14H21NO	CCCCC(C(=O)C1=CC=CC=C1)NCC	CCCCC(C(=O)C1=CC=CC=C1)NCC	CWNKMHIETKEBCA-UHFFFAOYSA-N	[M+H]+	1
Celma	2020	TWCCS	2-Hydroxyatrazine	147.71	135398733	197.128	C8H15N5O	CCNC1=NC(=O)NC(=N1)NC(C)C	CCNC1=NC(=O)NC(=N1)NC(C)C	NFMIMWNQWAWNDW-UHFFFAOYSA-N	[M+H]+	1
Celma	2020	TWCCS	Olanzapine	175.78	135398745	312.141	C17H20N4S	CC1=CC2=C(S1)NC3=CC=CC=C3N=C2N4CCN(CC4)C	CC1=CC2=C(S1)NC3=CC=CC=C3N=C2N4CCN(CC4)C	KVWDHTXUZHCGIO-UHFFFAOYSA-N	[M+H]+	1
Celma	2020	TWCCS	2-Hydroxysimazine	141.28	135408659	183.112	C7H13N5O	CCNC1=NC(=NC(=O)N1)NCC	CCNC1=NC(=NC(=O)N1)NCC	YQIXRXMOJFQVBV-UHFFFAOYSA-N	[M+H]+	1
Celma	2020	TWCCS	U-47700	178.18	13544016	328.111	C16H22Cl2N2O	CN(C)C1CCCCC1N(C)C(=O)C2=CC(=C(C=C2)Cl)Cl	CN(C)[C@@H]1CCCC[C@H]1N(C)C(=O)C2=CC(=C(C=C2)Cl)Cl	JGPNMZWFVRQNGU-HUUCEWRRSA-N	[M+H]+	1
Celma	2020	TWCCS	2-hydroxy-terbuthylazine	153.11	135495928	211.143	C9H17N5O	CCNC1=NC(=O)NC(=N1)NC(C)(C)C	CCNC1=NC(=O)NC(=N1)NC(C)(C)C	OYTCZOJKXCTBHG-UHFFFAOYSA-N	[M+H]+	1
Celma	2020	TWCCS	Carbadox	155.81	135511839	262.07	C11H10N4O4	COC(=O)NN=CC1=[N+](C2=CC=CC=C2[N+](=C1)[O-])[O-]	COC(=O)N/N=C/C1=[N+](C2=CC=CC=C2[N+](=C1)[O-])[O-]	OVGGLBAWFMIPPY-WUXMJOGZSA-N	[M+H]+	1
Celma	2020	TWCCS	Tepraloxydim	186.27	135585373	341.139	C17H24ClNO4	CCC(=NOCC=CCl)C1=C(CC(CC1=O)C2CCOCC2)O	CC/C(=N\OC/C=C/Cl)/C1=C(CC(CC1=O)C2CCOCC2)O	IOYNQIMAUDJVEI-BMVIKAAMSA-N	[M+H]+	1
Celma	2020	TWCCS	Mephosfolan	153.72	13707	269.031	C8H16NO3PS2	CCOP(=O)(N=C1SCC(S1)C)OCC	CCOP(=O)(N=C1SCC(S1)C)OCC	LTQSAUHRSCMPLD-UHFFFAOYSA-N	[M+H]+	1
Celma	2020	TWCCS	4-chloro-N-ethyl-Pentedrone	157.38	137331638	239.108	C13H18ClNO	CCCC(C(=O)C1=CC=C(C=C1)Cl)NCC	CCCC(C(=O)C1=CC=C(C=C1)Cl)NCC	LLMFEBDJULISOC-UHFFFAOYSA-N	[M+H]+	1
Celma	2020	TWCCS	Fluoroketamine	146.27	13771618	221.122	C13H16FNO	CNC1(CCCCC1=O)C2=CC=CC=C2F	CNC1(CCCCC1=O)C2=CC=CC=C2F	PHFAGYYTDLITTB-UHFFFAOYSA-N	[M+H]+	1
Celma	2020	TWCCS	Deisopropylatrazine	132.85	13878	173.047	C5H8ClN5	CCNC1=NC(=NC(=N1)N)Cl	CCNC1=NC(=NC(=N1)N)Cl	IVENSCMCQBJAKW-UHFFFAOYSA-N	[M+H]+	1
Celma	2020	TWCCS	6-MBPB ((N-methyl (6-(2-aminobutyl)benzofuran))	150.27	139033209	203.131	C13H17NO	CCC(CC1=CC2=C(C=C1)OC=C2)NC	CCC(CC1=CC2=C(C=C1)OC=C2)NC	CTEZPBCLIKEASW-UHFFFAOYSA-N	[M+H]+	1
Celma	2020	TWCCS	N-Desmethyl Clarithromycin	263.18	13923912	733.461	C37H67NO13	CCC1C(C(C(C(=O)C(CC(C(C(C(C(C(=O)O1)C)OC2CC(C(C(O2)C)O)(C)OC)C)OC3C(C(CC(O3)C)NC)O)(C)OC)C)C)O)(C)O	CCC1C(C(C(C(=O)C(CC(C(C(C(C(C(=O)O1)C)OC2CC(C(C(O2)C)O)(C)OC)C)OC3C(C(CC(O3)C)NC)O)(C)OC)C)C)O)(C)O	CIJTVUQEURKBDL-UHFFFAOYSA-N	[M+H]+	1
Celma	2020	TWCCS	5F-APP-PICA (PX-1)	197.62	139593360	395.201	C23H26FN3O2	C1=CC=C(C=C1)CC(C(=O)N)NC(=O)C2=CN(C3=CC=CC=C32)CCCCCF	C1=CC=C(C=C1)CC(C(=O)N)NC(=O)C2=CN(C3=CC=CC=C32)CCCCCF	DDVANTXQCRMRFF-UHFFFAOYSA-N	[M+H]+	1
Celma	2020	TWCCS	Omethoate	135.08	14210	213.022	C5H12NO4PS	CNC(=O)CSP(=O)(OC)OC	CNC(=O)CSP(=O)(OC)OC	PZXOQEXFMJCDPG-UHFFFAOYSA-N	[M+H]+	1
Celma	2020	TWCCS	Nodularin	300.71	14217092	824.443	C41H60N8O10	CC=C1C(=O)NC(C(C(=O)NC(C(=O)NC(C(C(=O)NC(CCC(=O)N1C)C(=O)O)C)C=CC(=CC(C)C(CC2=CC=CC=C2)OC)C)CCCN=C(N)N)C)C(=O)O	C/C=C\1/C(=O)N[C@H]([C@@H](C(=O)N[C@H](C(=O)N[C@H]([C@@H](C(=O)N[C@H](CCC(=O)N1C)C(=O)O)C)/C=C/C(=C/[C@H](C)[C@H](CC2=CC=CC=C2)OC)/C)CCCN=C(N)N)C)C(=O)O	IXBQSRWSVIBXNC-HSKGSTCASA-N	[M+H]+	1
Celma	2020	TWCCS	Medroxyprogesterone 17 acetate	200.27	146159573	476.221	C26H33FO7	CC1CC2C3CCC4=CC(=O)C=CC4(C3(C(CC2(C1(C(=O)COC(=O)C)O)C)OC(=O)C)F)C	CC1CC2C3CCC4=CC(=O)C=C[C@@]4([C@]3(C(C[C@@]2([C@]1(C(=O)COC(=O)C)O)C)OC(=O)C)F)C	GTECTIGXIMGLJQ-RPIKKDGXSA-N	[M+H]+	1
Celma	2020	TWCCS	Proscaline	169.78	15102790	239.152	C13H21NO3	CCCOC1=C(C=C(C=C1OC)CCN)OC	CCCOC1=C(C=C(C=C1OC)CCN)OC	HYWLMSUAZVDUFW-UHFFFAOYSA-N	[M+H]+	1
Celma	2020	TWCCS	Ethoxyquin dimer	215.52	15151334	432.278	C28H36N2O2	CCOC1=CC2=C(C=C1)N(C(C=C2C)(C)C)C3=CC(=CC4=C3NC(C=C4C)(C)C)OCC	CCOC1=CC2=C(C=C1)N(C(C=C2C)(C)C)C3=CC(=CC4=C3NC(C=C4C)(C)C)OCC	JPCXDKKEKXRNAF-UHFFFAOYSA-N	[M+H]+	1
Celma	2020	TWCCS	Moxifloxacin	198.01	152946	401.175	C21H24FN3O4	COC1=C2C(=CC(=C1N3CC4CCCNC4C3)F)C(=O)C(=CN2C5CC5)C(=O)O	COC1=C2C(=CC(=C1N3C[C@@H]4CCCN[C@@H]4C3)F)C(=O)C(=CN2C5CC5)C(=O)O	FABPRXSRWADJSP-MEDUHNTESA-N	[M+H]+	1
Celma	2020	TWCCS	Malaoxon	161.98	15415	314.059	C10H19O7PS	CCOC(=O)CC(C(=O)OCC)SP(=O)(OC)OC	CCOC(=O)CC(C(=O)OCC)SP(=O)(OC)OC	WSORODGWGUUOBO-UHFFFAOYSA-N	[M+H]+	1
Celma	2020	TWCCS	Azaperone	181.99	15443	327.175	C19H22FN3O	C1CN(CCN1CCCC(=O)C2=CC=C(C=C2)F)C3=CC=CC=N3	C1CN(CCN1CCCC(=O)C2=CC=C(C=C2)F)C3=CC=CC=N3	XTKDAFGWCDAMPY-UHFFFAOYSA-N	[M+H]+	1
Celma	2020	TWCCS	Chloridazon	142.11	15546	221.036	C10H8ClN3O	C1=CC=C(C=C1)N2C(=O)C(=C(C=N2)N)Cl	C1=CC=C(C=C1)N2C(=O)C(=C(C=N2)N)Cl	WYKYKTKDBLFHCY-UHFFFAOYSA-N	[M+H]+	1
Celma	2020	TWCCS	Naproxen	151.1	156391	230.094	C14H14O3	CC(C1=CC2=C(C=C1)C=C(C=C2)OC)C(=O)O	C[C@@H](C1=CC2=C(C=C1)C=C(C=C2)OC)C(=O)O	CMWTZPSULFXXJA-VIFPVBQESA-N	[M+H]+	1
Celma	2020	TWCCS	Florfenicol amine	164.18	156406	247.068	C10H14FNO3S	CS(=O)(=O)C1=CC=C(C=C1)C(C(CF)N)O	CS(=O)(=O)C1=CC=C(C=C1)[C@H]([C@@H](CF)N)O	XLSYLQDVLAXIKK-NXEZZACHSA-N	[M+H]+	1
Celma	2020	TWCCS	Paclobutrazol	170	158076	293.129	C15H20ClN3O	CC(C)(C)C(C(CC1=CC=C(C=C1)Cl)N2C=NC=N2)O	CC(C)(C)[C@H]([C@@H](CC1=CC=C(C=C1)Cl)N2C=NC=N2)O	RMOGWMIKYWRTKW-KGLIPLIRSA-N	[M+H]+	1
Celma	2020	TWCCS	MDMA	145.77	1615	193.11	C11H15NO2	CC(CC1=CC2=C(C=C1)OCO2)NC	CC(CC1=CC2=C(C=C1)OCO2)NC	SHXWCVYOXRDMCX-UHFFFAOYSA-N	[M+H]+	1
Celma	2020	TWCCS	EPN	168.7	16421	323.038	C14H14NO4PS	CCOP(=S)(C1=CC=CC=C1)OC2=CC=C(C=C2)[N+](=O)[O-]	CCOP(=S)(C1=CC=CC=C1)OC2=CC=C(C=C2)[N+](=O)[O-]	AIGRXSNSLVJMEA-UHFFFAOYSA-N	[M+H]+	1
Celma	2020	TWCCS	Bromophos methyl	157.19	16422	363.849	C8H8BrCl2O3PS	COP(=S)(OC)OC1=CC(=C(C=C1Cl)Br)Cl	COP(=S)(OC)OC1=CC(=C(C=C1Cl)Br)Cl	NYQDCVLCJXRDSK-UHFFFAOYSA-N	[M+H]+	1
Celma	2020	TWCCS	Flumetasone	191.31	16490	410.19	C22H28F2O5	CC1CC2C3CC(C4=CC(=O)C=CC4(C3(C(CC2(C1(C(=O)CO)O)C)O)F)C)F	C[C@@H]1C[C@H]2[C@@H]3C[C@@H](C4=CC(=O)C=C[C@@]4([C@]3([C@H](C[C@@]2([C@]1(C(=O)CO)O)C)O)F)C)F	WXURHACBFYSXBI-GQKYHHCASA-N	[M+H]+	1
Celma	2020	TWCCS	Molinate	138.42	16653	187.103	C9H17NOS	CCSC(=O)N1CCCCCC1	CCSC(=O)N1CCCCCC1	DEDOPGXGGQYYMW-UHFFFAOYSA-N	[M+H]+	1
Celma	2020	TWCCS	Clenpenterol	167.79	170033	290.095	C13H20Cl2N2O	CCC(C)(C)NCC(C1=CC(=C(C(=C1)Cl)N)Cl)O	CCC(C)(C)NCC(C1=CC(=C(C(=C1)Cl)N)Cl)O	QVBOTMGSBYXVJQ-UHFFFAOYSA-N	[M+H]+	1
Celma	2020	TWCCS	Chinomethionate	142.67	17109	233.992	C10H6N2OS2	CC1=CC2=C(C=C1)N=C3C(=N2)SC(=O)S3	CC1=CC2=C(C=C1)N=C3C(=N2)SC(=O)S3	FBQQHUGEACOBDN-UHFFFAOYSA-N	[M+H]+	1
Celma	2020	TWCCS	Promecarb	150.39	17516	207.126	C12H17NO2	CC1=CC(=CC(=C1)OC(=O)NC)C(C)C	CC1=CC(=CC(=C1)OC(=O)NC)C(C)C	DTAPQAJKAFRNJB-UHFFFAOYSA-N	[M+H]+	1
Celma	2020	TWCCS	Methiocarb sulfoxide	156.88	17521	241.077	C11H15NO3S	CC1=CC(=CC(=C1S(=O)C)C)OC(=O)NC	CC1=CC(=CC(=C1S(=O)C)C)OC(=O)NC	FNCMBMZOZQAWJA-UHFFFAOYSA-N	[M+H]+	1
Celma	2020	TWCCS	Cyanophos	148.63	17522	243.012	C9H10NO3PS	COP(=S)(OC)OC1=CC=C(C=C1)C#N	COP(=S)(OC)OC1=CC=C(C=C1)C#N	SCKHCCSZFPSHGR-UHFFFAOYSA-N	[M+H]+	1
Celma	2020	TWCCS	Mesotrione	176.25	175967	339.041	C14H13NO7S	CS(=O)(=O)C1=CC(=C(C=C1)C(=O)C2C(=O)CCCC2=O)[N+](=O)[O-]	CS(=O)(=O)C1=CC(=C(C=C1)C(=O)C2C(=O)CCCC2=O)[N+](=O)[O-]	KPUREKXXPHOJQT-UHFFFAOYSA-N	[M+H]+	1
Celma	2020	TWCCS	Mapenterol	172.36	178787	324.122	C14H20ClF3N2O	CCC(C)(C)NCC(C1=CC(=C(C(=C1)Cl)N)C(F)(F)F)O	CCC(C)(C)NCC(C1=CC(=C(C(=C1)Cl)N)C(F)(F)F)O	KGOIKOVSEVRHNH-UHFFFAOYSA-N	[M+H]+	1
Celma	2020	TWCCS	Spinosyn D	274.48	183094	745.476	C42H67NO10	CCC1CCCC(C(C(=O)C2=CC3C4CC(CC4C(=CC3C2CC(=O)O1)C)OC5C(C(C(C(O5)C)OC)OC)OC)C)OC6CCC(C(O6)C)N(C)C	CC[C@H]1CCC[C@@H]([C@H](C(=O)C2=C[C@H]3[C@@H]4C[C@@H](C[C@H]4C(=C[C@H]3[C@@H]2CC(=O)O1)C)O[C@H]5[C@@H]([C@@H]([C@H]([C@@H](O5)C)OC)OC)OC)C)O[C@H]6CC[C@@H]([C@H](O6)C)N(C)C	RDECBWLKMPEKPM-PSCJHHPTSA-N	[M+H]+	1
Celma	2020	TWCCS	Dicloxacillin	194.18	18381	469.027	C19H17Cl2N3O5S	CC1=C(C(=NO1)C2=C(C=CC=C2Cl)Cl)C(=O)NC3C4N(C3=O)C(C(S4)(C)C)C(=O)O	CC1=C(C(=NO1)C2=C(C=CC=C2Cl)Cl)C(=O)N[C@H]3[C@@H]4N(C3=O)[C@H](C(S4)(C)C)C(=O)O	YFAGHNZHGGCZAX-JKIFEVAISA-N	[M+H]+	1
Celma	2020	TWCCS	Deethylterbumeton	146.07	185719	197.128	C8H15N5O	CC(C)(C)NC1=NC(=NC(=N1)N)OC	CC(C)(C)NC1=NC(=NC(=N1)N)OC	HSYISQLUXXBNFW-UHFFFAOYSA-N	[M+H]+	1
Celma	2020	TWCCS	Megestrol	198.71	19090	342.219	C22H30O3	CC1=CC2C(CCC3(C2CCC3(C(=O)C)O)C)C4(C1=CC(=O)CC4)C	CC1=C[C@@H]2[C@H](CC[C@]3([C@H]2CC[C@@]3(C(=O)C)O)C)[C@@]4(C1=CC(=O)CC4)C	VXIMPSPISRVBPZ-NWUMPJBXSA-N	[M+H]+	1
Celma	2020	TWCCS	Acetaminophen	130.56	1983	151.063	C8H9NO2	CC(=O)NC1=CC=C(C=C1)O	CC(=O)NC1=CC=C(C=C1)O	RZVAJINKPMORJF-UHFFFAOYSA-N	[M+H]+	1
Celma	2020	TWCCS	Benzophenone-4	167.11	19988	308.035	C14H12O6S	COC1=C(C=C(C(=C1)O)C(=O)C2=CC=CC=C2)S(=O)(=O)O	COC1=C(C=C(C(=C1)O)C(=O)C2=CC=CC=C2)S(=O)(=O)O	CXVGEDCSTKKODG-UHFFFAOYSA-N	[M+H]+	1
Celma	2020	TWCCS	MDPV	166.96	20111961	275.152	C16H21NO3	CCCC(C(=O)C1=CC2=C(C=C1)OCO2)N3CCCC3	CCCC(C(=O)C1=CC2=C(C=C1)OCO2)N3CCCC3	SYHGEUNFJIGTRX-UHFFFAOYSA-N	[M+H]+	1
Celma	2020	TWCCS	N-ethyl-Pentedrone	150.11	205593	205.147	C13H19NO	CCCC(C(=O)C1=CC=CC=C1)NCC	CCCC(C(=O)C1=CC=CC=C1)NCC	QQAHEGDXEXIQPR-UHFFFAOYSA-N	[M+H]+	1
Celma	2020	TWCCS	4-MEAP (4-Methyl-N-ethyl-Pentedrone)	155.95	205601	219.162	C14H21NO	CCCC(C(=O)C1=CC=C(C=C1)C)NCC	CCCC(C(=O)C1=CC=C(C=C1)C)NCC	IKIANZXWCBSIGA-UHFFFAOYSA-N	[M+H]+	1
Celma	2020	TWCCS	Alachlor	156.41	2078	269.118	C14H20ClNO2	CCC1=C(C(=CC=C1)CC)N(COC)C(=O)CCl	CCC1=C(C(=CC=C1)CC)N(COC)C(=O)CCl	XCSGPAVHZFQHGE-UHFFFAOYSA-N	[M+H]+	1
Celma	2020	TWCCS	Salbutamol	159.93	2083	239.152	C13H21NO3	CC(C)(C)NCC(C1=CC(=C(C=C1)O)CO)O	CC(C)(C)NCC(C1=CC(=C(C=C1)O)CO)O	NDAUXUAQIAJITI-UHFFFAOYSA-N	[M+H]+	1
Celma	2020	TWCCS	Bromophos ethyl	166.45	20965	391.881	C10H12BrCl2O3PS	CCOP(=S)(OCC)OC1=CC(=C(C=C1Cl)Br)Cl	CCOP(=S)(OCC)OC1=CC(=C(C=C1Cl)Br)Cl	KWGUFOITWDSNQY-UHFFFAOYSA-N	[M+H]+	1
Celma	2020	TWCCS	Alprazolam	171.94	2118	308.083	C17H13ClN4	CC1=NN=C2N1C3=C(C=C(C=C3)Cl)C(=NC2)C4=CC=CC=C4	CC1=NN=C2N1C3=C(C=C(C=C3)Cl)C(=NC2)C4=CC=CC=C4	VREFGVBLTWBCJP-UHFFFAOYSA-N	[M+H]+	1
Celma	2020	TWCCS	Boscalid	175.28	213013	342.033	C18H12Cl2N2O	C1=CC=C(C(=C1)C2=CC=C(C=C2)Cl)NC(=O)C3=C(N=CC=C3)Cl	C1=CC=C(C(=C1)C2=CC=C(C=C2)Cl)NC(=O)C3=C(N=CC=C3)Cl	WYEMLYFITZORAB-UHFFFAOYSA-N	[M+H]+	1
Celma	2020	TWCCS	Acetamiprid	152.21	213021	222.067	C10H11ClN4	CC(=NC#N)N(C)CC1=CN=C(C=C1)Cl	CC(=NC#N)N(C)CC1=CN=C(C=C1)Cl	WCXDHFDTOYPNIE-UHFFFAOYSA-N	[M+H]+	1
Celma	2020	TWCCS	Fenhexamid	165.45	213031	301.064	C14H17Cl2NO2	CC1(CCCCC1)C(=O)NC2=C(C(=C(C=C2)O)Cl)Cl	CC1(CCCCC1)C(=O)NC2=C(C(=C(C=C2)O)Cl)Cl	VDLGAVXLJYLFDH-UHFFFAOYSA-N	[M+H]+	1
Celma	2020	TWCCS	Amidotrizoate	175.26	2140	613.77	C11H9I3N2O4	CC(=O)NC1=C(C(=C(C(=C1I)C(=O)O)I)NC(=O)C)I	CC(=O)NC1=C(C(=C(C(=C1I)C(=O)O)I)NC(=O)C)I	YVPYQUNUQOZFHG-UHFFFAOYSA-N	[M+H]+	1
Celma	2020	TWCCS	4-Aminoantipyrine	142.48	2151	203.106	C11H13N3O	CC1=C(C(=O)N(N1C)C2=CC=CC=C2)N	CC1=C(C(=O)N(N1C)C2=CC=CC=C2)N	RLFWWDJHLFCNIJ-UHFFFAOYSA-N	[M+H]+	1
Celma	2020	TWCCS	Methedrone	145.34	216281	193.11	C11H15NO2	CC(C(=O)C1=CC=C(C=C1)OC)NC	CC(C(=O)C1=CC=C(C=C1)OC)NC	MQUIHBQDYYAEMH-UHFFFAOYSA-N	[M+H]+	1
Celma	2020	TWCCS	Hydroxymethyl clenbuterol	168.25	217252	292.075	C12H18Cl2N2O2	CC(C)(CO)NCC(C1=CC(=C(C(=C1)Cl)N)Cl)O	CC(C)(CO)NCC(C1=CC(=C(C(=C1)Cl)N)Cl)O	BWURCANZQUYPLR-UHFFFAOYSA-N	[M+H]+	1
Celma	2020	TWCCS	Chlorpyrifos-methyl	153.14	21803	320.895	C7H7Cl3NO3PS	COP(=S)(OC)OC1=NC(=C(C=C1Cl)Cl)Cl	COP(=S)(OC)OC1=NC(=C(C=C1Cl)Cl)Cl	HRBKVYFZANMGRE-UHFFFAOYSA-N	[M+H]+	1
Celma	2020	TWCCS	Phenazone	135.59	2206	188.095	C11H12N2O	CC1=CC(=O)N(N1C)C2=CC=CC=C2	CC1=CC(=O)N(N1C)C2=CC=CC=C2	VEQOALNAAJBPNY-UHFFFAOYSA-N	[M+H]+	1
Celma	2020	TWCCS	Terbuthylazine	153.99	22206	229.109	C9H16ClN5	CCNC1=NC(=NC(=N1)Cl)NC(C)(C)C	CCNC1=NC(=NC(=N1)Cl)NC(C)(C)C	FZXISNSWEXTPMF-UHFFFAOYSA-N	[M+H]+	1
Celma	2020	TWCCS	Adrenosterone	172.74	223997	300.173	C19H24O3	CC12CCC(=O)C=C1CCC3C2C(=O)CC4(C3CCC4=O)C	C[C@]12CCC(=O)C=C1CC[C@@H]3[C@@H]2C(=O)C[C@]4([C@H]3CCC4=O)C	RZRPTBIGEANTGU-IRIMSJTPSA-N	[M+H]+	1
Celma	2020	TWCCS	Atrazine	149.26	2256	215.094	C8H14ClN5	CCNC1=NC(=NC(=N1)Cl)NC(C)C	CCNC1=NC(=NC(=N1)Cl)NC(C)C	MXWJVTOOROXGIU-UHFFFAOYSA-N	[M+H]+	1
Celma	2020	TWCCS	Deethylatrazine	139.64	22563	187.062	C6H10ClN5	CC(C)NC1=NC(=NC(=N1)N)Cl	CC(C)NC1=NC(=NC(=N1)N)Cl	DFWFIQKMSFGDCQ-UHFFFAOYSA-N	[M+H]+	1
Celma	2020	TWCCS	Bentazone	145.63	2328	240.057	C10H12N2O3S	CC(C)N1C(=O)C2=CC=CC=C2NS1(=O)=O	CC(C)N1C(=O)C2=CC=CC=C2NS1(=O)=O	ZOMSMJKLGFBRBS-UHFFFAOYSA-N	[M+H]+	1
Celma	2020	TWCCS	U-49900	185.9	23349712	356.142	C18H26Cl2N2O	CCN(CC)C1CCCCC1N(C)C(=O)C2=CC(=C(C=C2)Cl)Cl	CCN(CC)C1CCCCC1N(C)C(=O)C2=CC(=C(C=C2)Cl)Cl	AXACJBKFKCCIOR-UHFFFAOYSA-N	[M+H]+	1
Celma	2020	TWCCS	R(+)-methcathinone	137.01	24011714	163.1	C10H13NO	CC(C(=O)C1=CC=CC=C1)NC	C[C@H](C(=O)C1=CC=CC=C1)NC	LPLLVINFLBSFRP-MRVPVSSYSA-N	[M+H]+	1
Celma	2020	TWCCS	Propionylpromazine	182.87	24352	340.161	C20H24N2OS	CCC(=O)C1=CC2=C(C=C1)SC3=CC=CC=C3N2CCCN(C)C	CCC(=O)C1=CC2=C(C=C1)SC3=CC=CC=C3N2CCCN(C)C	ZQTVCQIJTREKSP-UHFFFAOYSA-N	[M+H]+	1
Celma	2020	TWCCS	Melengestrol Acetate	201.51	250948	396.23	C25H32O4	CC1=CC2C(CCC3(C2CC(=C)C3(C(=O)C)OC(=O)C)C)C4(C1=CC(=O)CC4)C	CC1=C[C@@H]2[C@H](CC[C@]3([C@H]2CC(=C)[C@@]3(C(=O)C)OC(=O)C)C)[C@@]4(C1=CC(=O)CC4)C	UDKABVSQKJNZBH-DWNQPYOZSA-N	[M+H]+	1
Celma	2020	TWCCS	Isopyrazam	184.74	25271089	359.181	C20H23F2N3O	CC(C)C1C2CCC1C3=C2C=CC=C3NC(=O)C4=CN(N=C4C(F)F)C	CC(C)C1C2CCC1C3=C2C=CC=C3NC(=O)C4=CN(N=C4C(F)F)C	XTDZGXBTXBEZDN-UHFFFAOYSA-N	[M+H]+	1
Celma	2020	TWCCS	Carbendazim	136.59	25429	191.069	C9H9N3O2	COC(=O)NC1=NC2=CC=CC=C2N1	COC(=O)NC1=NC2=CC=CC=C2N1	TWFZGCMQGLPBSX-UHFFFAOYSA-N	[M+H]+	1
Celma	2020	TWCCS	Carbamazepine	149.11	2554	236.095	C15H12N2O	C1=CC=C2C(=C1)C=CC3=CC=CC=C3N2C(=O)N	C1=CC=C2C(=C1)C=CC3=CC=CC=C3N2C(=O)N	FFGPTBGBLSHEPO-UHFFFAOYSA-N	[M+H]+	1
Celma	2020	TWCCS	10,11-Epoxycarbamazepine	151.47	2555	252.09	C15H12N2O2	C1=CC=C2C(=C1)C3C(O3)C4=CC=CC=C4N2C(=O)N	C1=CC=C2C(=C1)C3C(O3)C4=CC=CC=C4N2C(=O)N	ZRWWEEVEIOGMMT-UHFFFAOYSA-N	[M+H]+	1
Celma	2020	TWCCS	Carbofuran	147.47	2566	221.105	C12H15NO3	CC1(CC2=C(O1)C(=CC=C2)OC(=O)NC)C	CC1(CC2=C(O1)C(=CC=C2)OC(=O)NC)C	DUEPRVBVGDRKAG-UHFFFAOYSA-N	[M+H]+	1
Celma	2020	TWCCS	Quinalphos	163.16	26124	298.054	C12H15N2O3PS	CCOP(=S)(OCC)OC1=NC2=CC=CC=C2N=C1	CCOP(=S)(OCC)OC1=NC2=CC=CC=C2N=C1	JYQUHIFYBATCCY-UHFFFAOYSA-N	[M+H]+	1
Celma	2020	TWCCS	Levamisole	143.51	26879	204.072	C11H12N2S	C1CSC2=NC(CN21)C3=CC=CC=C3	C1CSC2=N[C@H](CN21)C3=CC=CC=C3	HLFSDGLLUJUHTE-SNVBAGLBSA-N	[M+H]+	1
Celma	2020	TWCCS	Ipronidazole	133.47	26951	169.085	C7H11N3O2	CC(C)C1=NC=C(N1C)[N+](=O)[O-]	CC(C)C1=NC=C(N1C)[N+](=O)[O-]	NTAFJUSDNOSFFY-UHFFFAOYSA-N	[M+H]+	1
Celma	2020	TWCCS	Chlorpromazine	170	2726	318.096	C17H19ClN2S	CN(C)CCCN1C2=CC=CC=C2SC3=C1C=C(C=C3)Cl	CN(C)CCCN1C2=CC=CC=C2SC3=C1C=C(C=C3)Cl	ZPEIMTDSQAKGNT-UHFFFAOYSA-N	[M+H]+	1
Celma	2020	TWCCS	Chlorpyrifos (ethyl)	163.12	2730	348.926	C9H11Cl3NO3PS	CCOP(=S)(OCC)OC1=NC(=C(C=C1Cl)Cl)Cl	CCOP(=S)(OCC)OC1=NC(=C(C=C1Cl)Cl)Cl	SBPBAQFWLVIOKP-UHFFFAOYSA-N	[M+H]+	1
Celma	2020	TWCCS	Fumonisin B1	258.03	2733487	721.388	C34H59NO15	CCCCC(C)C(C(CC(C)CC(CCCCC(CC(C(C)N)O)O)O)OC(=O)CC(CC(=O)O)C(=O)O)OC(=O)CC(CC(=O)O)C(=O)O	CCCC[C@@H](C)[C@H]([C@H](C[C@@H](C)C[C@@H](CCCC[C@H](C[C@@H]([C@H](C)N)O)O)O)OC(=O)C[C@@H](CC(=O)O)C(=O)O)OC(=O)C[C@@H](CC(=O)O)C(=O)O	UVBUBMSSQKOIBE-DSLOAKGESA-N	[M+H]+	1
Celma	2020	TWCCS	Fumonisin B2	259.85	2733489	705.394	C34H59NO14	CCCCC(C)C(C(CC(C)CCCCCCC(CC(C(C)N)O)O)OC(=O)CC(CC(=O)O)C(=O)O)OC(=O)CC(CC(=O)O)C(=O)O	CCCC[C@@H](C)[C@H]([C@H](C[C@@H](C)CCCCCC[C@H](C[C@@H]([C@H](C)N)O)O)OC(=O)C[C@@H](CC(=O)O)C(=O)O)OC(=O)C[C@@H](CC(=O)O)C(=O)O	UXDPXZQHTDAXOZ-STOIETHLSA-N	[M+H]+	1
Celma	2020	TWCCS	Cimaterol	158.64	2755	219.137	C12H17N3O	CC(C)NCC(C1=CC(=C(C=C1)N)C#N)O	CC(C)NCC(C1=CC(=C(C=C1)N)C#N)O	BUXRLJCGHZZYNE-UHFFFAOYSA-N	[M+H]+	1
Celma	2020	TWCCS	5-MeO-MiPT	158.29	2763156	246.173	C15H22N2O	CC(C)N(C)CCC1=CNC2=C1C=C(C=C2)OC	CC(C)N(C)CCC1=CNC2=C1C=C(C=C2)OC	HEDOODBJFVUQMS-UHFFFAOYSA-N	[M+H]+	1
Celma	2020	TWCCS	Bromoclenbuterol	165.81	2763157	320.029	C12H18BrClN2O	CC(C)(C)NCC(C1=CC(=C(C(=C1)Br)N)Cl)O	CC(C)(C)NCC(C1=CC(=C(C(=C1)Br)N)Cl)O	RBROAKIHDILEQG-UHFFFAOYSA-N	[M+H]+	1
Celma	2020	TWCCS	Ciprofloxacin	182.14	2764	331.133	C17H18FN3O3	C1CC1N2C=C(C(=O)C3=CC(=C(C=C32)N4CCNCC4)F)C(=O)O	C1CC1N2C=C(C(=O)C3=CC(=C(C=C32)N4CCNCC4)F)C(=O)O	MYSWGUAQZAJSOK-UHFFFAOYSA-N	[M+H]+	1
Celma	2020	TWCCS	Clenbuterol	164.81	2783	276.08	C12H18Cl2N2O	CC(C)(C)NCC(C1=CC(=C(C(=C1)Cl)N)Cl)O	CC(C)(C)NCC(C1=CC(=C(C(=C1)Cl)N)Cl)O	STJMRWALKKWQGH-UHFFFAOYSA-N	[M+H]+	1
Celma	2020	TWCCS	Carbofuran-3-OH	149.06	27975	237.1	C12H15NO4	CC1(C(C2=C(O1)C(=CC=C2)OC(=O)NC)O)C	CC1(C(C2=C(O1)C(=CC=C2)OC(=O)NC)O)C	RHSUJRQZTQNSLL-UHFFFAOYSA-N	[M+H]+	1
Celma	2020	TWCCS	Clorprenaline	146.89	2810	213.092	C11H16ClNO	CC(C)NCC(C1=CC=CC=C1Cl)O	CC(C)NCC(C1=CC=CC=C1Cl)O	SSMSBSWKLKKXGG-UHFFFAOYSA-N	[M+H]+	1
Celma	2020	TWCCS	Demeton-S-methyl sulfon	142.87	28213	262.01	C6H15O5PS2	CCS(=O)(=O)CCSP(=O)(OC)OC	CCS(=O)(=O)CCSP(=O)(OC)OC	PZIRJMYRYORVIT-UHFFFAOYSA-N	[M+H]+	1
Celma	2020	TWCCS	EDDP	166.34	28292	310.025	C14H15O2PS2	CCOP(=O)(SC1=CC=CC=C1)SC2=CC=CC=C2	CCOP(=O)(SC1=CC=CC=C1)SC2=CC=CC=C2	AWZOLILCOUMRDG-UHFFFAOYSA-N	[M+H]+	1
Celma	2020	TWCCS	Coumaphos	180.5	2871	362.014	C14H16ClO5PS	CCOP(=S)(OCC)OC1=CC2=C(C=C1)C(=C(C(=O)O2)Cl)C	CCOP(=S)(OCC)OC1=CC2=C(C=C1)C(=C(C(=O)O2)Cl)C	BXNANOICGRISHX-UHFFFAOYSA-N	[M+H]+	1
Celma	2020	TWCCS	Benomyl	146.68	28780	290.138	C14H18N4O3	CCCCNC(=O)N1C2=CC=CC=C2N=C1NC(=O)OC	CCCCNC(=O)N1C2=CC=CC=C2N=C1NC(=O)OC	RIOXQFHNBCKOKP-UHFFFAOYSA-N	[M+H]+	1
Celma	2020	TWCCS	Bromopropylate	176.6	28936	425.947	C17H16Br2O3	CC(C)OC(=O)C(C1=CC=C(C=C1)Br)(C2=CC=C(C=C2)Br)O	CC(C)OC(=O)C(C1=CC=C(C=C1)Br)(C2=CC=C(C=C2)Br)O	FOANIXZHAMJWOI-UHFFFAOYSA-N	[M+H]+	1
Celma	2020	TWCCS	Methabenzthiazuron	142.2	29216	221.062	C10H11N3OS	CNC(=O)N(C)C1=NC2=CC=CC=C2S1	CNC(=O)N(C)C1=NC2=CC=CC=C2S1	RRVIAQKBTUQODI-UHFFFAOYSA-N	[M+H]+	1
Celma	2020	TWCCS	Dapsone	152.42	2955	248.062	C12H12N2O2S	C1=CC(=CC=C1N)S(=O)(=O)C2=CC=C(C=C2)N	C1=CC(=CC=C1N)S(=O)(=O)C2=CC=C(C=C2)N	MQJKPEGWNLWLTK-UHFFFAOYSA-N	[M+H]+	1
Celma	2020	TWCCS	Lincomycin	201.18	3000540	406.214	C18H34N2O6S	CCCC1CC(N(C1)C)C(=O)NC(C2C(C(C(C(O2)SC)O)O)O)C(C)O	CCC[C@@H]1C[C@H](N(C1)C)C(=O)N[C@@H]([C@@H]2[C@@H]([C@@H]([C@H]([C@H](O2)SC)O)O)O)[C@@H](C)O	OJMMVQQUTAEWLP-KIDUDLJLSA-N	[M+H]+	1
Celma	2020	TWCCS	AMOZ	143.68	3016406	201.111	C8H15N3O3	C1COCCN1CC2CN(C(=O)O2)N	C1COCCN1CC2CN(C(=O)O2)N	TVHAMVOINIHMEX-UHFFFAOYSA-N	[M+H]+	1
Celma	2020	TWCCS	Diazinon	173.38	3017	304.101	C12H21N2O3PS	CCOP(=S)(OCC)OC1=NC(=NC(=C1)C)C(C)C	CCOP(=S)(OCC)OC1=NC(=NC(=C1)C)C(C)C	FHIVAFMUCKRCQO-UHFFFAOYSA-N	[M+H]+	1
Celma	2020	TWCCS	Cimbuterol	162.84	3027547	233.153	C13H19N3O	CC(C)(C)NCC(C1=CC(=C(C=C1)N)C#N)O	CC(C)(C)NCC(C1=CC(=C(C=C1)N)C#N)O	YKKQAXQGZIBJFS-UHFFFAOYSA-N	[M+H]+	1
Celma	2020	TWCCS	Phosphamidon	155.99	3032604	299.069	C10H19ClNO5P	CCN(CC)C(=O)C(=C(C)OP(=O)(OC)OC)Cl	CCN(CC)C(=O)/C(=C(\C)/OP(=O)(OC)OC)/Cl	RGCLLPNLLBQHPF-HJWRWDBZSA-N	[M+H]+	1
Celma	2020	TWCCS	Thiophanate-methyl	174.79	3032791	342.046	C12H14N4O4S2	COC(=O)NC(=S)NC1=CC=CC=C1NC(=S)NC(=O)OC	COC(=O)NC(=S)NC1=CC=CC=C1NC(=S)NC(=O)OC	QGHREAKMXXNCOA-UHFFFAOYSA-N	[M+H]+	1
Celma	2020	TWCCS	Diclofenac	156.92	3033	295.017	C14H11Cl2NO2	C1=CC=C(C(=C1)CC(=O)O)NC2=C(C=CC=C2Cl)Cl	C1=CC=C(C(=C1)CC(=O)O)NC2=C(C=CC=C2Cl)Cl	DCOPUUMXTXDBNB-UHFFFAOYSA-N	[M+H]+	1
Celma	2020	TWCCS	Fluazifop-P-butyl	196.88	3033674	383.134	C19H20F3NO4	CCCCOC(=O)C(C)OC1=CC=C(C=C1)OC2=NC=C(C=C2)C(F)(F)F	CCCCOC(=O)[C@@H](C)OC1=CC=C(C=C1)OC2=NC=C(C=C2)C(F)(F)F	VAIZTNZGPYBOGF-CYBMUJFWSA-N	[M+H]+	1
Celma	2020	TWCCS	Azoxystrobin	196.74	3034285	403.117	C22H17N3O5	COC=C(C1=CC=CC=C1OC2=NC=NC(=C2)OC3=CC=CC=C3C#N)C(=O)OC	CO/C=C(\C1=CC=CC=C1OC2=NC=NC(=C2)OC3=CC=CC=C3C#N)/C(=O)OC	WFDXOXNFNRHQEC-GHRIWEEISA-N	[M+H]+	1
Celma	2020	TWCCS	Fumonisin B3	257.19	3034751	705.394	C34H59NO14	CCCCC(C)C(C(CC(C)CC(CCCCCCC(C(C)N)O)O)OC(=O)CC(CC(=O)O)C(=O)O)OC(=O)CC(CC(=O)O)C(=O)O	CCCC[C@@H](C)[C@H]([C@H](C[C@@H](C)C[C@@H](CCCCCC[C@H]([C@H](C)N)O)O)OC(=O)CC(CC(=O)O)C(=O)O)OC(=O)CC(CC(=O)O)C(=O)O	CPCRJSQNWHCGOP-KUHXKYQKSA-N	[M+H]+	1
Celma	2020	TWCCS	Ethiofencarb sulfoxide	146.54	3035207	241.077	C11H15NO3S	CCS(=O)CC1=CC=CC=C1OC(=O)NC	CCS(=O)CC1=CC=CC=C1OC(=O)NC	OMOLDRXZKFFGJI-UHFFFAOYSA-N	[M+H]+	1
Celma	2020	TWCCS	Dichlorvos	133.43	3039	219.946	C4H7Cl2O4P	COP(=O)(OC)OC=C(Cl)Cl	COP(=O)(OC)OC=C(Cl)Cl	OEBRKCOSUFCWJD-UHFFFAOYSA-N	[M+H]+	1
Celma	2020	TWCCS	Metribuzin	148	30479	214.089	C8H14N4OS	CC(C)(C)C1=NN=C(N(C1=O)N)SC	CC(C)(C)C1=NN=C(N(C1=O)N)SC	FOXFZRUHNHCZPX-UHFFFAOYSA-N	[M+H]+	1
Celma	2020	TWCCS	Leptophos	169.83	30709	409.87	C13H10BrCl2O2PS	COP(=S)(C1=CC=CC=C1)OC2=CC(=C(C=C2Cl)Br)Cl	COP(=S)(C1=CC=CC=C1)OC2=CC(=C(C=C2Cl)Br)Cl	CVRALZAYCYJELZ-UHFFFAOYSA-N	[M+H]+	1
Celma	2020	TWCCS	Cyanazine	155.79	30773	240.089	C9H13ClN6	CCNC1=NC(=NC(=N1)Cl)NC(C)(C)C#N	CCNC1=NC(=NC(=N1)Cl)NC(C)(C)C#N	MZZBPDKVEFVLFF-UHFFFAOYSA-N	[M+H]+	1
Celma	2020	TWCCS	Azaperol	182.91	3080589	329.19	C19H24FN3O	C1CN(CCN1CCCC(C2=CC=C(C=C2)F)O)C3=CC=CC=N3	C1CN(CCN1CCCC(C2=CC=C(C=C2)F)O)C3=CC=CC=N3	LVXYAFNPMXCRJI-UHFFFAOYSA-N	[M+H]+	1
Celma	2020	TWCCS	Dimethoate	140.58	3082	229	C5H12NO3PS2	CNC(=O)CSP(=S)(OC)OC	CNC(=O)CSP(=S)(OC)OC	MCWXGJITAZMZEV-UHFFFAOYSA-N	[M+H]+	1
Celma	2020	TWCCS	Brombuterol	167.1	3084849	363.979	C12H18Br2N2O	CC(C)(C)NCC(C1=CC(=C(C(=C1)Br)N)Br)O	CC(C)(C)NCC(C1=CC(=C(C(=C1)Br)N)Br)O	PLFUBWPEUSILSL-UHFFFAOYSA-N	[M+H]+	1
Celma	2020	TWCCS	Zilpaterol	162.36	3086576	261.148	C14H19N3O2	CC(C)NC1CCN2C3=C(C1O)C=CC=C3NC2=O	CC(C)N[C@@H]1CCN2C3=C([C@H]1O)C=CC=C3NC2=O	ZSTCZWJCLIRCOJ-DGCLKSJQSA-N	[M+H]+	1
Celma	2020	TWCCS	Dimetridazole	124.77	3090	141.054	C5H7N3O2	CC1=NC=C(N1C)[N+](=O)[O-]	CC1=NC=C(N1C)[N+](=O)[O-]	IBXPYPUJPLLOIN-UHFFFAOYSA-N	[M+H]+	1
Celma	2020	TWCCS	Benzophenone	135.88	3102	182.073	C13H10O	C1=CC=C(C=C1)C(=O)C2=CC=CC=C2	C1=CC=C(C=C1)C(=O)C2=CC=CC=C2	RWCCWEUUXYIKHB-UHFFFAOYSA-N	[M+H]+	1
Celma	2020	TWCCS	Fenamiphos	170.96	31070	303.106	C13H22NO3PS	CCOP(=O)(NC(C)C)OC1=CC(=C(C=C1)SC)C	CCOP(=O)(NC(C)C)OC1=CC(=C(C=C1)SC)C	ZCJPOPBZHLUFHF-UHFFFAOYSA-N	[M+H]+	1
Celma	2020	TWCCS	Diuron	148.38	3120	232.017	C9H10Cl2N2O	CN(C)C(=O)NC1=CC(=C(C=C1)Cl)Cl	CN(C)C(=O)NC1=CC(=C(C=C1)Cl)Cl	XMTQQYYKAHVGBJ-UHFFFAOYSA-N	[M+H]+	1
Celma	2020	TWCCS	Fenitrothion	156.22	31200	277.017	C9H12NO5PS	CC1=C(C=CC(=C1)OP(=S)(OC)OC)[N+](=O)[O-]	CC1=C(C=CC(=C1)OP(=S)(OC)OC)[N+](=O)[O-]	ZNOLGFHPUIJIMJ-UHFFFAOYSA-N	[M+H]+	1
Celma	2020	TWCCS	Pirimicarb	156.23	31645	238.143	C11H18N4O2	CC1=C(N=C(N=C1OC(=O)N(C)C)N(C)C)C	CC1=C(N=C(N=C1OC(=O)N(C)C)N(C)C)C	YFGYUFNIOHWBOB-UHFFFAOYSA-N	[M+H]+	1
Celma	2020	TWCCS	Propyzamide	157.7	32154	255.022	C12H11Cl2NO	CC(C)(C#C)NC(=O)C1=CC(=CC(=C1)Cl)Cl	CC(C)(C#C)NC(=O)C1=CC(=CC(=C1)Cl)Cl	PHNUZKMIPFFYSO-UHFFFAOYSA-N	[M+H]+	1
Celma	2020	TWCCS	Propamocarb	144.69	32490	188.152	C9H20N2O2	CCCOC(=O)NCCCN(C)C	CCCOC(=O)NCCCN(C)C	WZZLDXDUQPOXNW-UHFFFAOYSA-N	[M+H]+	1
Celma	2020	TWCCS	Tridemorph	186.68	32518	297.303	C19H39NO	CCCCCCCCCCCCCN1CC(OC(C1)C)C	CCCCCCCCCCCCCN1CC(OC(C1)C)C	YTOPFCCWCSOHFV-UHFFFAOYSA-N	[M+H]+	1
Celma	2020	TWCCS	Ethion	176.17	3286	383.988	C9H22O4P2S4	CCOP(=S)(OCC)SCSP(=S)(OCC)OCC	CCOP(=S)(OCC)SCSP(=S)(OCC)OCC	RIZMRRKBZQXFOY-UHFFFAOYSA-N	[M+H]+	1
Celma	2020	TWCCS	Ethoxyquin	154.45	3293	217.147	C14H19NO	CCOC1=CC2=C(C=C1)NC(C=C2C)(C)C	CCOC1=CC2=C(C=C1)NC(C=C2C)(C)C	DECIPOUIJURFOJ-UHFFFAOYSA-N	[M+H]+	1
Celma	2020	TWCCS	Epoxiconazole	174.17	3317081	329.073	C17H13ClFN3O	C1=CC=C(C(=C1)C2C(O2)(CN3C=NC=N3)C4=CC=C(C=C4)F)Cl	C1=CC=C(C(=C1)C2C(O2)(CN3C=NC=N3)C4=CC=C(C=C4)F)Cl	ZMYFCFLJBGAQRS-UHFFFAOYSA-N	[M+H]+	1
Celma	2020	TWCCS	Ethofumesate	162.79	33360	286.087	C13H18O5S	CCOC1C(C2=C(O1)C=CC(=C2)OS(=O)(=O)C)(C)C	CCOC1C(C2=C(O1)C=CC(=C2)OS(=O)(=O)C)(C)C	IRCMYGHHKLLGHV-UHFFFAOYSA-N	[M+H]+	1
Celma	2020	TWCCS	Fenoterol	171.06	3343	303.147	C17H21NO4	CC(CC1=CC=C(C=C1)O)NCC(C2=CC(=CC(=C2)O)O)O	CC(CC1=CC=C(C=C1)O)NCC(C2=CC(=CC(=C2)O)O)O	LSLYOANBFKQKPT-UHFFFAOYSA-N	[M+H]+	1
Celma	2020	TWCCS	Fenthion	156.19	3346	278.02	C10H15O3PS2	CC1=C(C=CC(=C1)OP(=S)(OC)OC)SC	CC1=C(C=CC(=C1)OP(=S)(OC)OC)SC	PNVJTZOFSHSLTO-UHFFFAOYSA-N	[M+H]+	1
Celma	2020	TWCCS	Fipronil	181.45	3352	435.939	C12H4Cl2F6N4OS	C1=C(C=C(C(=C1Cl)N2C(=C(C(=N2)C#N)S(=O)C(F)(F)F)N)Cl)C(F)(F)F	C1=C(C=C(C(=C1Cl)N2C(=C(C(=N2)C#N)S(=O)C(F)(F)F)N)Cl)C(F)(F)F	ZOCSXAVNDGMNBV-UHFFFAOYSA-N	[M+H]+	1
Celma	2020	TWCCS	Ritodrine	167.17	33572	287.152	C17H21NO3	CC(C(C1=CC=C(C=C1)O)O)NCCC2=CC=C(C=C2)O	C[C@@H]([C@@H](C1=CC=C(C=C1)O)O)NCCC2=CC=C(C=C2)O	IOVGROKTTNBUGK-SJCJKPOMSA-N	[M+H]+	1
Celma	2020	TWCCS	Flumequine	150.58	3374	261.08	C14H12FNO3	CC1CCC2=C3N1C=C(C(=O)C3=CC(=C2)F)C(=O)O	CC1CCC2=C3N1C=C(C(=O)C3=CC(=C2)F)C(=O)O	DPSPPJIUMHPXMA-UHFFFAOYSA-N	[M+H]+	1
Celma	2020	TWCCS	Tramadol	161.3	33741	263.189	C16H25NO2	CN(C)CC1CCCCC1(C2=CC(=CC=C2)OC)O	CN(C)C[C@H]1CCCC[C@@]1(C2=CC(=CC=C2)OC)O	TVYLLZQTGLZFBW-ZBFHGGJFSA-N	[M+H]+	1
Celma	2020	TWCCS	Thiobencarb	155.71	34192	257.064	C12H16ClNOS	CCN(CC)C(=O)SCC1=CC=C(C=C1)Cl	CCN(CC)C(=O)SCC1=CC=C(C=C1)Cl	QHTQREMOGMZHJV-UHFFFAOYSA-N	[M+H]+	1
Celma	2020	TWCCS	Bromuconazol	168.75	3444	374.954	C13H12BrCl2N3O	C1C(COC1(CN2C=NC=N2)C3=C(C=C(C=C3)Cl)Cl)Br	C1C(COC1(CN2C=NC=N2)C3=C(C=C(C=C3)Cl)Cl)Br	HJJVPARKXDDIQD-UHFFFAOYSA-N	[M+H]+	1
Celma	2020	TWCCS	Gabapentin	139.7	3446	171.126	C9H17NO2	C1CCC(CC1)(CC(=O)O)CN	C1CCC(CC1)(CC(=O)O)CN	UGJMXCAKCUNAIE-UHFFFAOYSA-N	[M+H]+	1
Celma	2020	TWCCS	Pirimiphos-methyl	167.15	34526	305.096	C11H20N3O3PS	CCN(CC)C1=NC(=CC(=N1)OP(=S)(OC)OC)C	CCN(CC)C1=NC(=CC(=N1)OP(=S)(OC)OC)C	QHOQHJPRIBSPCY-UHFFFAOYSA-N	[M+H]+	1
Celma	2020	TWCCS	Gemfibrozil	152.1	3463	250.157	C15H22O3	CC1=CC(=C(C=C1)C)OCCCC(C)(C)C(=O)O	CC1=CC(=C(C=C1)C)OCCCC(C)(C)C(=O)O	HEMJJKBWTPKOJG-UHFFFAOYSA-N	[M+H]+	1
Celma	2020	TWCCS	Crystal Violet (quat N+)	207.3	3468	372.244	C25H30N3+	CN(C)C1=CC=C(C=C1)C(=C2C=CC(=[N+](C)C)C=C2)C3=CC=C(C=C3)N(C)C	CN(C)C1=CC=C(C=C1)C(=C2C=CC(=[N+](C)C)C=C2)C3=CC=C(C=C3)N(C)C	LGLFFNDHMLKUMI-UHFFFAOYSA-N	[M+H]+	1
Celma	2020	TWCCS	Haloperidol	194.52	3559	375.14	C21H23ClFNO2	C1CN(CCC1(C2=CC=C(C=C2)Cl)O)CCCC(=O)C3=CC=C(C=C3)F	C1CN(CCC1(C2=CC=C(C=C2)Cl)O)CCCC(=O)C3=CC=C(C=C3)F	LNEPOXFFQSENCJ-UHFFFAOYSA-N	[M+H]+	1
Celma	2020	TWCCS	Flubendazole	176.52	35802	313.086	C16H12FN3O3	COC(=O)NC1=NC2=C(N1)C=C(C=C2)C(=O)C3=CC=C(C=C3)F	COC(=O)NC1=NC2=C(N1)C=C(C=C2)C(=O)C3=CC=C(C=C3)F	CPEUVMUXAHMANV-UHFFFAOYSA-N	[M+H]+	1
Celma	2020	TWCCS	Procymidone	163.37	36242	283.017	C13H11Cl2NO2	CC12CC1(C(=O)N(C2=O)C3=CC(=CC(=C3)Cl)Cl)C	CC12CC1(C(=O)N(C2=O)C3=CC(=CC(=C3)Cl)Cl)C	QXJKBPAVAHBARF-UHFFFAOYSA-N	[M+H]+	1
Celma	2020	TWCCS	Terbumeton	156.21	36584	225.159	C10H19N5O	CCNC1=NC(=NC(=N1)OC)NC(C)(C)C	CCNC1=NC(=NC(=N1)OC)NC(C)(C)C	BCQMBFHBDZVHKU-UHFFFAOYSA-N	[M+H]+	1
Celma	2020	TWCCS	Isoproturon	151.9	36679	206.142	C12H18N2O	CC(C)C1=CC=C(C=C1)NC(=O)N(C)C	CC(C)C1=CC=C(C=C1)NC(=O)N(C)C	PUIYMUZLKQOUOZ-UHFFFAOYSA-N	[M+H]+	1
Celma	2020	TWCCS	Lidocaine	158.92	3676	234.173	C14H22N2O	CCN(CC)CC(=O)NC1=C(C=CC=C1C)C	CCN(CC)CC(=O)NC1=C(C=CC=C1C)C	NNJVILVZKWQKPM-UHFFFAOYSA-N	[M+H]+	1
Celma	2020	TWCCS	Diflubenzuron	161.73	37123	310.032	C14H9ClF2N2O2	C1=CC(=C(C(=C1)F)C(=O)NC(=O)NC2=CC=C(C=C2)Cl)F	C1=CC(=C(C(=C1)F)C(=O)NC(=O)NC2=CC=C(C=C2)Cl)F	QQQYTWIFVNKMRW-UHFFFAOYSA-N	[M+H]+	1
Celma	2020	TWCCS	Sulprofos	170.03	37125	322.028	C12H19O2PS3	CCCSP(=S)(OCC)OC1=CC=C(C=C1)SC	CCCSP(=S)(OCC)OC1=CC=C(C=C1)SC	JXHJNEJVUNHLKO-UHFFFAOYSA-N	[M+H]+	1
Celma	2020	TWCCS	Imazalil	166.56	37175	296.048	C14H14Cl2N2O	C=CCOC(CN1C=CN=C1)C2=C(C=C(C=C2)Cl)Cl	C=CCOC(CN1C=CN=C1)C2=C(C=C(C=C2)Cl)Cl	PZBPKYOVPCNPJY-UHFFFAOYSA-N	[M+H]+	1
Celma	2020	TWCCS	Iomeprol	221.61	3731	776.854	C17H22I3N3O8	CN(C1=C(C(=C(C(=C1I)C(=O)NCC(CO)O)I)C(=O)NCC(CO)O)I)C(=O)CO	CN(C1=C(C(=C(C(=C1I)C(=O)NCC(CO)O)I)C(=O)NCC(CO)O)I)C(=O)CO	NJKDOADNQSYQEV-UHFFFAOYSA-N	[M+H]+	1
Celma	2020	TWCCS	Iopromide	223.51	3736	790.87	C18H24I3N3O8	CN(CC(CO)O)C(=O)C1=C(C(=C(C(=C1I)C(=O)NCC(CO)O)I)NC(=O)COC)I	CN(CC(CO)O)C(=O)C1=C(C(=C(C(=C1I)C(=O)NCC(CO)O)I)NC(=O)COC)I	DGAIEPBNLOQYER-UHFFFAOYSA-N	[M+H]+	1
Celma	2020	TWCCS	Ioversol	216.25	3741	806.865	C18H24I3N3O9	C(CO)N(C1=C(C(=C(C(=C1I)C(=O)NCC(CO)O)I)C(=O)NCC(CO)O)I)C(=O)CO	C(CO)N(C1=C(C(=C(C(=C1I)C(=O)NCC(CO)O)I)C(=O)NCC(CO)O)I)C(=O)CO	AMDBBAQNWSUWGN-UHFFFAOYSA-N	[M+H]+	1
Celma	2020	TWCCS	Irbesartan	202.81	3749	428.232	C25H28N6O	CCCCC1=NC2(CCCC2)C(=O)N1CC3=CC=C(C=C3)C4=CC=CC=C4C5=NNN=N5	CCCCC1=NC2(CCCC2)C(=O)N1CC3=CC=C(C=C3)C4=CC=CC=C4C5=NNN=N5	YOSHYTLCDANDAN-UHFFFAOYSA-N	[M+H]+	1
Celma	2020	TWCCS	Iprodione	180	37517	329.033	C13H13Cl2N3O3	CC(C)NC(=O)N1CC(=O)N(C1=O)C2=CC(=CC(=C2)Cl)Cl	CC(C)NC(=O)N1CC(=O)N(C1=O)C2=CC(=CC(=C2)Cl)Cl	ONUFESLQCSAYKA-UHFFFAOYSA-N	[M+H]+	1
Celma	2020	TWCCS	Isoxuprine	172.94	3783	301.168	C18H23NO3	CC(COC1=CC=CC=C1)NC(C)C(C2=CC=C(C=C2)O)O	CC(COC1=CC=CC=C1)NC(C)C(C2=CC=C(C=C2)O)O	BMUKKTUHUDJSNZ-UHFFFAOYSA-N	[M+H]+	1
Celma	2020	TWCCS	Ketamine	148.84	3821	237.092	C13H16ClNO	CNC1(CCCCC1=O)C2=CC=CC=C2Cl	CNC1(CCCCC1=O)C2=CC=CC=C2Cl	YQEZLKZALYSWHR-UHFFFAOYSA-N	[M+H]+	1
Celma	2020	TWCCS	Ketoprofen	158.08	3825	254.094	C16H14O3	CC(C1=CC(=CC=C1)C(=O)C2=CC=CC=C2)C(=O)O	CC(C1=CC(=CC=C1)C(=O)C2=CC=CC=C2)C(=O)O	DKYWVDODHFEZIM-UHFFFAOYSA-N	[M+H]+	1
Celma	2020	TWCCS	Pendimethalin	159.72	38479	281.138	C13H19N3O4	CCC(CC)NC1=C(C=C(C(=C1[N+](=O)[O-])C)C)[N+](=O)[O-]	CCC(CC)NC1=C(C=C(C(=C1[N+](=O)[O-])C)C)[N+](=O)[O-]	CHIFOSRWCNZCFN-UHFFFAOYSA-N	[M+H]+	1
Celma	2020	TWCCS	Profenofos	166.64	38779	371.935	C11H15BrClO3PS	CCCSP(=O)(OCC)OC1=C(C=C(C=C1)Br)Cl	CCCSP(=O)(OCC)OC1=C(C=C(C=C1)Br)Cl	QYMMJNLHFKGANY-UHFFFAOYSA-N	[M+H]+	1
Celma	2020	TWCCS	Metamitron	142.33	38854	202.085	C10H10N4O	CC1=NN=C(C(=O)N1N)C2=CC=CC=C2	CC1=NN=C(C(=O)N1N)C2=CC=CC=C2	VHCNQEUWZYOAEV-UHFFFAOYSA-N	[M+H]+	1
Celma	2020	TWCCS	Bezafibrate	177.84	39042	361.108	C19H20ClNO4	CC(C)(C(=O)O)OC1=CC=C(C=C1)CCNC(=O)C2=CC=C(C=C2)Cl	CC(C)(C(=O)O)OC1=CC=C(C=C1)CCNC(=O)C2=CC=C(C=C2)Cl	IIBYAHWJQTYFKB-UHFFFAOYSA-N	[M+H]+	1
Celma	2020	TWCCS	Triadimefon	172.99	39385	293.093	C14H16ClN3O2	CC(C)(C)C(=O)C(N1C=NC=N1)OC2=CC=C(C=C2)Cl	CC(C)(C)C(=O)C(N1C=NC=N1)OC2=CC=C(C=C2)Cl	WURBVZBTWMNKQT-UHFFFAOYSA-N	[M+H]+	1
Celma	2020	TWCCS	Lorazepam	166.11	3958	320.012	C15H10Cl2N2O2	C1=CC=C(C(=C1)C2=NC(C(=O)NC3=C2C=C(C=C3)Cl)O)Cl	C1=CC=C(C(=C1)C2=NC(C(=O)NC3=C2C=C(C=C3)Cl)O)Cl	DIWRORZWFLOCLC-UHFFFAOYSA-N	[M+H]+	1
Celma	2020	TWCCS	Losartan	200.49	3961	422.162	C22H23ClN6O	CCCCC1=NC(=C(N1CC2=CC=C(C=C2)C3=CC=CC=C3C4=NNN=N4)CO)Cl	CCCCC1=NC(=C(N1CC2=CC=C(C=C2)C3=CC=CC=C3C4=NNN=N4)CO)Cl	PSIFNNKUMBGKDQ-UHFFFAOYSA-N	[M+H]+	1
Celma	2020	TWCCS	Dimetachlor	151.68	39722	255.103	C13H18ClNO2	CC1=C(C(=CC=C1)C)N(CCOC)C(=O)CCl	CC1=C(C(=CC=C1)C)N(CCOC)C(=O)CCl	SCCDDNKJYDZXMM-UHFFFAOYSA-N	[M+H]+	1
Celma	2020	TWCCS	Mabuterol	169.44	3995	310.106	C13H18ClF3N2O	CC(C)(C)NCC(C1=CC(=C(C(=C1)Cl)N)C(F)(F)F)O	CC(C)(C)NCC(C1=CC(=C(C(=C1)Cl)N)C(F)(F)F)O	JSJCTEKTBOKRST-UHFFFAOYSA-N	[M+H]+	1
Celma	2020	TWCCS	Malathion	165.69	4004	330.036	C10H19O6PS2	CCOC(=O)CC(C(=O)OCC)SP(=S)(OC)OC	CCOC(=O)CC(C(=O)OCC)SP(=S)(OC)OC	JXSJBGJIGXNWCI-UHFFFAOYSA-N	[M+H]+	1
Celma	2020	TWCCS	Mefenamic acid	153.25	4044	241.11	C15H15NO2	CC1=C(C(=CC=C1)NC2=CC=CC=C2C(=O)O)C	CC1=C(C(=CC=C1)NC2=CC=CC=C2C(=O)O)C	HYYBABOKPJLUIN-UHFFFAOYSA-N	[M+H]+	1
Celma	2020	TWCCS	Metaproterenol	150.12	4086	211.121	C11H17NO3	CC(C)NCC(C1=CC(=CC(=C1)O)O)O	CC(C)NCC(C1=CC(=CC(=C1)O)O)O	LMOINURANNBYCM-UHFFFAOYSA-N	[M+H]+	1
Celma	2020	TWCCS	Methamidophos	119.93	4096	141.001	C2H8NO2PS	COP(=O)(N)SC	COP(=O)(N)SC	NNKVPIKMPCQWCG-UHFFFAOYSA-N	[M+H]+	1
Celma	2020	TWCCS	Clopidogrel carboxylic acid	164.07	4129546	307.043	C15H14ClNO2S	C1CN(CC2=C1SC=C2)C(C3=CC=CC=C3Cl)C(=O)O	C1CN(CC2=C1SC=C2)C(C3=CC=CC=C3Cl)C(=O)O	DCASRSISIKYPDD-UHFFFAOYSA-N	[M+H]+	1
Celma	2020	TWCCS	Parathion-methyl	149.84	4130	263.002	C8H10NO5PS	COP(=S)(OC)OC1=CC=C(C=C1)[N+](=O)[O-]	COP(=S)(OC)OC1=CC=C(C=C1)[N+](=O)[O-]	RLBIQVVOMOPOHC-UHFFFAOYSA-N	[M+H]+	1
Celma	2020	TWCCS	Triadimenol	172.08	41368	295.109	C14H18ClN3O2	CC(C)(C)C(C(N1C=NC=N1)OC2=CC=C(C=C2)Cl)O	CC(C)(C)C(C(N1C=NC=N1)OC2=CC=C(C=C2)Cl)O	BAZVSMNPJJMILC-UHFFFAOYSA-N	[M+H]+	1
Celma	2020	TWCCS	Metoclopramide	173.07	4168	299.14	C14H22ClN3O2	CCN(CC)CCNC(=O)C1=CC(=C(C=C1OC)N)Cl	CCN(CC)CCNC(=O)C1=CC(=C(C=C1OC)N)Cl	TTWJBBZEZQICBI-UHFFFAOYSA-N	[M+H]+	1
Celma	2020	TWCCS	Metolachlor	159.39	4169	283.134	C15H22ClNO2	CCC1=CC=CC(=C1N(C(C)COC)C(=O)CCl)C	CCC1=CC=CC(=C1N(C(C)COC)C(=O)CCl)C	WVQBLGZPHOPPFO-UHFFFAOYSA-N	[M+H]+	1
Celma	2020	TWCCS	Metoprolol	172.54	4171	267.183	C15H25NO3	CC(C)NCC(COC1=CC=C(C=C1)CCOC)O	CC(C)NCC(COC1=CC=C(C=C1)CCOC)O	IUBSYMUCCVWXPE-UHFFFAOYSA-N	[M+H]+	1
Celma	2020	TWCCS	Metronidazole	131.04	4173	171.064	C6H9N3O3	CC1=NC=C(N1CCO)[N+](=O)[O-]	CC1=NC=C(N1CCO)[N+](=O)[O-]	VAOCPAMSLUNLGC-UHFFFAOYSA-N	[M+H]+	1
Celma	2020	TWCCS	Metalaxyl	160.08	42586	279.147	C15H21NO4	CC1=C(C(=CC=C1)C)N(C(C)C(=O)OC)C(=O)COC	CC1=C(C(=CC=C1)C)N(C(C)C(=O)OC)C(=O)COC	ZQEIXNIJLIKNTD-UHFFFAOYSA-N	[M+H]+	1
Celma	2020	TWCCS	Cylindrospermopsin	199.45	42628600	415.116	C15H21N5O7S	CC1C(CC2CC(NC3=NCC1N23)C(C4=CC(=O)NC(=O)N4)O)OS(=O)(=O)O	C[C@H]1[C@H](C[C@@H]2C[C@@H](NC3=NC[C@H]1N23)[C@H](C4=CC(=O)NC(=O)N4)O)OS(=O)(=O)O	LHJPHMKIGRLKDR-VDPNAHCISA-N	[M+H]+	1
Celma	2020	TWCCS	Fenarimol	175.11	43226	330.033	C17H12Cl2N2O	C1=CC=C(C(=C1)C(C2=CC=C(C=C2)Cl)(C3=CN=CN=C3)O)Cl	C1=CC=C(C(=C1)C(C2=CC=C(C=C2)Cl)(C3=CN=CN=C3)O)Cl	NHOWDZOIZKMVAI-UHFFFAOYSA-N	[M+H]+	1
Celma	2020	TWCCS	4-chloro-alpha-PPP	154.4	43227582	237.092	C13H16ClNO	CC(C(=O)C1=CC=C(C=C1)Cl)N2CCCC2	CC(C(=O)C1=CC=C(C=C1)Cl)N2CCCC2	ULRSISQFKHWZNP-UHFFFAOYSA-N	[M+H]+	1
Celma	2020	TWCCS	Azaconazol	162.88	43233	299.023	C12H11Cl2N3O2	C1COC(O1)(CN2C=NC=N2)C3=C(C=C(C=C3)Cl)Cl	C1COC(O1)(CN2C=NC=N2)C3=C(C=C(C=C3)Cl)Cl	AKNQMEBLVAMSNZ-UHFFFAOYSA-N	[M+H]+	1
Celma	2020	TWCCS	Propiconazole	177.88	43234	341.07	C15H17Cl2N3O2	CCCC1COC(O1)(CN2C=NC=N2)C3=C(C=C(C=C3)Cl)Cl	CCCC1COC(O1)(CN2C=NC=N2)C3=C(C=C(C=C3)Cl)Cl	STJLVHWMYQXCPB-UHFFFAOYSA-N	[M+H]+	1
Celma	2020	TWCCS	Piperacillin	226.29	43672	517.163	C23H27N5O7S	CCN1CCN(C(=O)C1=O)C(=O)NC(C2=CC=CC=C2)C(=O)NC3C4N(C3=O)C(C(S4)(C)C)C(=O)O	CCN1CCN(C(=O)C1=O)C(=O)N[C@H](C2=CC=CC=C2)C(=O)N[C@H]3[C@@H]4N(C3=O)[C@H](C(S4)(C)C)C(=O)O	IVBHGBMCVLDMKU-GXNBUGAJSA-N	[M+H]+	1
Celma	2020	TWCCS	4-methoxy-N,N-Dimethylcathinone	149.44	43794763	207.126	C12H17NO2	CC(C(=O)C1=CC=C(C=C1)OC)N(C)C	CC(C(=O)C1=CC=C(C=C1)OC)N(C)C	LODCRGDBFNUJIZ-UHFFFAOYSA-N	[M+H]+	1
Celma	2020	TWCCS	Paroxetine	183.61	43815	329.143	C19H20FNO3	C1CNCC(C1C2=CC=C(C=C2)F)COC3=CC4=C(C=C3)OCO4	C1CNC[C@H]([C@@H]1C2=CC=C(C=C2)F)COC3=CC4=C(C=C3)OCO4	AHOUBRCZNHFOSL-YOEHRIQHSA-N	[M+H]+	1
Celma	2020	TWCCS	17-alpha, 20-beta-dihydroxypreg-4-en-3-one	183.46	440368	332.235	C21H32O3	CC(C1(CCC2C1(CCC3C2CCC4=CC(=O)CCC34C)C)O)O	C[C@@H]([C@]1(CC[C@@H]2[C@@]1(CC[C@H]3[C@H]2CCC4=CC(=O)CC[C@]34C)C)O)O	MASCESDECGBIBB-HNXXTFFGSA-N	[M+H]+	1
Celma	2020	TWCCS	11-Deoxycortisol	187.2	440707	346.214	C21H30O4	CC12CCC(=O)C=C1CCC3C2CCC4(C3CCC4(C(=O)CO)O)C	C[C@]12CCC(=O)C=C1CC[C@@H]3[C@@H]2CC[C@]4([C@H]3CC[C@@]4(C(=O)CO)O)C	WHBHBVVOGNECLV-OBQKJFGGSA-N	[M+H]+	1
Celma	2020	TWCCS	Meropenem	190.79	441130	383.151	C17H25N3O5S	CC1C2C(C(=O)N2C(=C1SC3CC(NC3)C(=O)N(C)C)C(=O)O)C(C)O	C[C@@H]1[C@@H]2[C@H](C(=O)N2C(=C1S[C@H]3C[C@H](NC3)C(=O)N(C)C)C(=O)O)[C@@H](C)O	DMJNNHOOLUXYBV-PQTSNVLCSA-N	[M+H]+	1
Celma	2020	TWCCS	Nalidixic Acid	145.76	4421	232.085	C12H12N2O3	CCN1C=C(C(=O)C2=C1N=C(C=C2)C)C(=O)O	CCN1C=C(C(=O)C2=C1N=C(C=C2)C)C(=O)O	MHWLWQUZZRMNGJ-UHFFFAOYSA-N	[M+H]+	1
Celma	2020	TWCCS	Ochratoxin A	188.74	442530	403.082	C20H18ClNO6	CC1CC2=C(C=C(C(=C2C(=O)O1)O)C(=O)NC(CC3=CC=CC=C3)C(=O)O)Cl	C[C@@H]1CC2=C(C=C(C(=C2C(=O)O1)O)C(=O)N[C@@H](CC3=CC=CC=C3)C(=O)O)Cl	RWQKHEORZBHNRI-BMIGLBTASA-N	[M+H]+	1
Celma	2020	TWCCS	Spinosyn A	271.5	443059	731.461	C41H65NO10	CCC1CCCC(C(C(=O)C2=CC3C4CC(CC4C=CC3C2CC(=O)O1)OC5C(C(C(C(O5)C)OC)OC)OC)C)OC6CCC(C(O6)C)N(C)C	CC[C@H]1CCC[C@@H]([C@H](C(=O)C2=C[C@H]3[C@@H]4C[C@@H](C[C@H]4C=C[C@H]3[C@@H]2CC(=O)O1)O[C@H]5[C@@H]([C@@H]([C@H]([C@@H](O5)C)OC)OC)OC)C)O[C@H]6CC[C@@H]([C@H](O6)C)N(C)C	SRJQTHAZUNRMPR-UYQKXTDMSA-N	[M+H]+	1
Celma	2020	TWCCS	JWH-016	186.22	44368310	341.178	C24H23NO	CCCCN1C(=C(C2=CC=CC=C21)C(=O)C3=CC=CC4=CC=CC=C43)C	CCCCN1C(=C(C2=CC=CC=C21)C(=O)C3=CC=CC4=CC=CC=C43)C	QKXRHYJSCZFHEK-UHFFFAOYSA-N	[M+H]+	1
Celma	2020	TWCCS	JWH-203	185.15	44397500	339.139	C21H22ClNO	CCCCCN1C=C(C2=CC=CC=C21)C(=O)CC3=CC=CC=C3Cl	CCCCCN1C=C(C2=CC=CC=C21)C(=O)CC3=CC=CC=C3Cl	YDINKDBAZJOSLV-UHFFFAOYSA-N	[M+H]+	1
Celma	2020	TWCCS	JWH-250	187.58	44397540	335.189	C22H25NO2	CCCCCN1C=C(C2=CC=CC=C21)C(=O)CC3=CC=CC=C3OC	CCCCCN1C=C(C2=CC=CC=C21)C(=O)CC3=CC=CC=C3OC	FFLSJIQJQKDDCM-UHFFFAOYSA-N	[M+H]+	1
Celma	2020	TWCCS	JWH-201	192.04	44397641	335.189	C22H25NO2	CCCCCN1C=C(C2=CC=CC=C21)C(=O)CC3=CC=C(C=C3)OC	CCCCCN1C=C(C2=CC=CC=C21)C(=O)CC3=CC=C(C=C3)OC	KQRKUKYSZPHOKC-UHFFFAOYSA-N	[M+H]+	1
Celma	2020	TWCCS	JWH-147	205.9	44418307	381.209	C27H27NO	CCCCCCN1C=C(C=C1C2=CC=CC=C2)C(=O)C3=CC=CC4=CC=CC=C43	CCCCCCN1C=C(C=C1C2=CC=CC=C2)C(=O)C3=CC=CC4=CC=CC=C43	FRMYAMAGHYHNKF-UHFFFAOYSA-N	[M+H]+	1
Celma	2020	TWCCS	JWH-122	194.8	44466638	355.194	C25H25NO	CCCCCN1C=C(C2=CC=CC=C21)C(=O)C3=CC=C(C4=CC=CC=C43)C	CCCCCN1C=C(C2=CC=CC=C21)C(=O)C3=CC=C(C4=CC=CC=C43)C	HUKJQMKQFWYIHS-UHFFFAOYSA-N	[M+H]+	1
Celma	2020	TWCCS	Cocaine	169.74	446220	303.147	C17H21NO4	CN1C2CCC1C(C(C2)OC(=O)C3=CC=CC=C3)C(=O)OC	CN1[C@H]2CC[C@@H]1[C@H]([C@H](C2)OC(=O)C3=CC=CC=C3)C(=O)OC	ZPUCINDJVBIVPJ-LJISPDSOSA-N	[M+H]+	1
Celma	2020	TWCCS	Clindamycin	202.49	446598	424.18	C18H33ClN2O5S	CCCC1CC(N(C1)C)C(=O)NC(C2C(C(C(C(O2)SC)O)O)O)C(C)Cl	CCC[C@@H]1C[C@H](N(C1)C)C(=O)N[C@@H]([C@@H]2[C@@H]([C@@H]([C@H]([C@H](O2)SC)O)O)O)[C@H](C)Cl	KDLRVYVGXIQJDK-AWPVFWJPSA-N	[M+H]+	1
Celma	2020	TWCCS	Azithromycin	268.72	447043	748.509	C38H72N2O12	CCC1C(C(C(N(CC(CC(C(C(C(C(C(=O)O1)C)OC2CC(C(C(O2)C)O)(C)OC)C)OC3C(C(CC(O3)C)N(C)C)O)(C)O)C)C)C)O)(C)O	CC[C@@H]1[C@@]([C@@H]([C@H](N(C[C@@H](C[C@@]([C@@H]([C@H]([C@@H]([C@H](C(=O)O1)C)O[C@H]2C[C@@]([C@H]([C@@H](O2)C)O)(C)OC)C)O[C@H]3[C@@H]([C@H](C[C@H](O3)C)N(C)C)O)(C)O)C)C)C)O)(C)O	MQTOSJVFKKJCRP-BICOPXKESA-N	[M+H]+	1
Celma	2020	TWCCS	Benzoylecgonine	168.36	448223	289.131	C16H19NO4	CN1C2CCC1C(C(C2)OC(=O)C3=CC=CC=C3)C(=O)O	CN1[C@H]2CC[C@@H]1[C@H]([C@H](C2)OC(=O)C3=CC=CC=C3)C(=O)O	GVGYEFKIHJTNQZ-RFQIPJPRSA-N	[M+H]+	1
Celma	2020	TWCCS	Mephedrone	145.51	45266826	177.115	C11H15NO	CC1=CC=C(C=C1)C(=O)C(C)NC	CC1=CC=C(C=C1)C(=O)C(C)NC	YELGFTGWJGBAQU-UHFFFAOYSA-N	[M+H]+	1
Celma	2020	TWCCS	JWH-210	200.63	45270396	369.209	C26H27NO	CCCCCN1C=C(C2=CC=CC=C21)C(=O)C3=CC=C(C4=CC=CC=C43)CC	CCCCCN1C=C(C2=CC=CC=C21)C(=O)C3=CC=C(C4=CC=CC=C43)CC	LACIUQLUNACUKC-UHFFFAOYSA-N	[M+H]+	1
Celma	2020	TWCCS	JWH-098	200.51	45272116	385.204	C26H27NO2	CCCCCN1C(=C(C2=CC=CC=C21)C(=O)C3=CC=C(C4=CC=CC=C43)OC)C	CCCCCN1C(=C(C2=CC=CC=C21)C(=O)C3=CC=C(C4=CC=CC=C43)OC)C	CNTCHEBQQFICNR-UHFFFAOYSA-N	[M+H]+	1
Celma	2020	TWCCS	Norfloxacin	179.74	4539	319.133	C16H18FN3O3	CCN1C=C(C(=O)C2=CC(=C(C=C21)N3CCNCC3)F)C(=O)O	CCN1C=C(C(=O)C2=CC(=C(C=C21)N3CCNCC3)F)C(=O)O	OGJPXUAPXNRGGI-UHFFFAOYSA-N	[M+H]+	1
Celma	2020	TWCCS	Methylone	147.08	45789647	207.09	C11H13NO3	CC(C(=O)C1=CC2=C(C=C1)OCO2)NC	CC(C(=O)C1=CC2=C(C=C1)OCO2)NC	VKEQBMCRQDSRET-UHFFFAOYSA-N	[M+H]+	1
Celma	2020	TWCCS	Ethcathinone	140.81	458519	177.115	C11H15NO	CCNC(C)C(=O)C1=CC=CC=C1	CCNC(C)C(=O)C1=CC=CC=C1	LYMHIBZGTAPASQ-UHFFFAOYSA-N	[M+H]+	1
Celma	2020	TWCCS	Omeprazole	180.58	4594	345.115	C17H19N3O3S	CC1=CN=C(C(=C1OC)C)CS(=O)C2=NC3=C(N2)C=C(C=C3)OC	CC1=CN=C(C(=C1OC)C)CS(=O)C2=NC3=C(N2)C=C(C=C3)OC	SUBDBMMJDZJVOS-UHFFFAOYSA-N	[M+H]+	1
Celma	2020	TWCCS	Oxydemeton-methyl	141.78	4618	246.015	C6H15O4PS2	CCS(=O)CCSP(=O)(OC)OC	CCS(=O)CCSP(=O)(OC)OC	PMCVMORKVPSKHZ-UHFFFAOYSA-N	[M+H]+	1
Celma	2020	TWCCS	Oxolinic Acid	150.35	4628	261.064	C13H11NO5	CCN1C=C(C(=O)C2=CC3=C(C=C21)OCO3)C(=O)O	CCN1C=C(C(=O)C2=CC3=C(C=C21)OCO3)C(=O)O	KYGZCKSPAKDVKC-UHFFFAOYSA-N	[M+H]+	1
Celma	2020	TWCCS	Benzophenone-3	146.82	4632	228.079	C14H12O3	COC1=CC(=C(C=C1)C(=O)C2=CC=CC=C2)O	COC1=CC(=C(C=C1)C(=O)C2=CC=CC=C2)O	DXGLGDHPHMLXJC-UHFFFAOYSA-N	[M+H]+	1
Celma	2020	TWCCS	Oxyphenylbutazone	179.21	4641	324.147	C19H20N2O3	CCCCC1C(=O)N(N(C1=O)C2=CC=C(C=C2)O)C3=CC=CC=C3	CCCCC1C(=O)N(N(C1=O)C2=CC=C(C=C2)O)C3=CC=CC=C3	HFHZKZSRXITVMK-UHFFFAOYSA-N	[M+H]+	1
Celma	2020	TWCCS	Clencyclohexerol	175.28	46783606	318.09	C14H20Cl2N2O2	C1CC(CCC1NCC(C2=CC(=C(C(=C2)Cl)N)Cl)O)O	C1CC(CCC1NCC(C2=CC(=C(C(=C2)Cl)N)Cl)O)O	DKFLKXDTRUWFDL-UHFFFAOYSA-N	[M+H]+	1
Celma	2020	TWCCS	Pantoprazole	184.38	4679	383.075	C16H15F2N3O4S	COC1=C(C(=NC=C1)CS(=O)C2=NC3=C(N2)C=C(C=C3)OC(F)F)OC	COC1=C(C(=NC=C1)CS(=O)C2=NC3=C(N2)C=C(C=C3)OC(F)F)OC	IQPSEEYGBUAQFF-UHFFFAOYSA-N	[M+H]+	1
Celma	2020	TWCCS	25-C-NBOMe	178.69	46856354	335.129	C18H22ClNO3	COC1=CC=CC=C1CNCCC2=CC(=C(C=C2OC)Cl)OC	COC1=CC=CC=C1CNCCC2=CC(=C(C=C2OC)Cl)OC	FJFPOGCVVLUYAQ-UHFFFAOYSA-N	[M+H]+	1
Celma	2020	TWCCS	Patulin	128.71	4696	154.027	C7H6O4	C1C=C2C(=CC(=O)O2)C(O1)O	C1C=C2C(=CC(=O)O2)C(O1)O	ZRWPUFFVAOMMNM-UHFFFAOYSA-N	[M+H]+	1
Celma	2020	TWCCS	Chlorsulfuron	175.97	47491	357.03	C12H12ClN5O4S	CC1=NC(=NC(=N1)OC)NC(=O)NS(=O)(=O)C2=CC=CC=C2Cl	CC1=NC(=NC(=N1)OC)NC(=O)NS(=O)(=O)C2=CC=CC=C2Cl	VJYIFXVZLXQVHO-UHFFFAOYSA-N	[M+H]+	1
Celma	2020	TWCCS	Phenylbutazone	173.6	4781	308.152	C19H20N2O2	CCCCC1C(=O)N(N(C1=O)C2=CC=CC=C2)C3=CC=CC=C3	CCCCC1C(=O)N(N(C1=O)C2=CC=CC=C2)C3=CC=CC=C3	VYMDGNCVAMGZFE-UHFFFAOYSA-N	[M+H]+	1
Celma	2020	TWCCS	Pipemidic Acid	172.63	4831	303.133	C14H17N5O3	CCN1C=C(C(=O)C2=CN=C(N=C21)N3CCNCC3)C(=O)O	CCN1C=C(C(=O)C2=CN=C(N=C21)N3CCNCC3)C(=O)O	JOHZPMXAZQZXHR-UHFFFAOYSA-N	[M+H]+	1
Celma	2020	TWCCS	Primidone	147.25	4909	218.106	C12H14N2O2	CCC1(C(=O)NCNC1=O)C2=CC=CC=C2	CCC1(C(=O)NCNC1=O)C2=CC=CC=C2	DQMZLTXERSFNPB-UHFFFAOYSA-N	[M+H]+	1
Celma	2020	TWCCS	Propachlor	142.9	4931	211.076	C11H14ClNO	CC(C)N(C1=CC=CC=C1)C(=O)CCl	CC(C)N(C1=CC=CC=C1)C(=O)CCl	MFOUDYKPLGXPGO-UHFFFAOYSA-N	[M+H]+	1
Celma	2020	TWCCS	Propanil	144.97	4933	217.006	C9H9Cl2NO	CCC(=O)NC1=CC(=C(C=C1)Cl)Cl	CCC(=O)NC1=CC(=C(C=C1)Cl)Cl	LFULEKSKNZEWOE-UHFFFAOYSA-N	[M+H]+	1
Celma	2020	TWCCS	Propazine	155.5	4937	229.109	C9H16ClN5	CC(C)NC1=NC(=NC(=N1)Cl)NC(C)C	CC(C)NC1=NC(=NC(=N1)Cl)NC(C)C	WJNRPILHGGKWCK-UHFFFAOYSA-N	[M+H]+	1
Celma	2020	TWCCS	Propoxur	145.4	4944	209.105	C11H15NO3	CC(C)OC1=CC=CC=C1OC(=O)NC	CC(C)OC1=CC=CC=C1OC(=O)NC	ISRUGXGCCGIOQO-UHFFFAOYSA-N	[M+H]+	1
Celma	2020	TWCCS	4-fluoromethcathinone	139.33	49853406	181.09	C10H12FNO	CC(C(=O)C1=CC=C(C=C1)F)NC	CC(C(=O)C1=CC=C(C=C1)F)NC	MWKQPIROPJSFRI-UHFFFAOYSA-N	[M+H]+	1
Celma	2020	TWCCS	Buprofezin	174.21	50367	305.156	C16H23N3OS	CC(C)N1C(=NC(C)(C)C)SCN(C1=O)C2=CC=CC=C2	CC(C)N1C(=NC(C)(C)C)SCN(C1=O)C2=CC=CC=C2	PRLVTUNWOQKEAI-UHFFFAOYSA-N	[M+H]+	1
Celma	2020	TWCCS	Fluroxypyr	140.69	50465	253.966	C7H5Cl2FN2O3	C(C(=O)O)OC1=NC(=C(C(=C1Cl)N)Cl)F	C(C(=O)O)OC1=NC(=C(C(=C1Cl)N)Cl)F	MEFQWPUMEMWTJP-UHFFFAOYSA-N	[M+H]+	1
Celma	2020	TWCCS	Risperidone	205.77	5073	410.212	C23H27FN4O2	CC1=C(C(=O)N2CCCCC2=N1)CCN3CCC(CC3)C4=NOC5=C4C=CC(=C5)F	CC1=C(C(=O)N2CCCCC2=N1)CCN3CCC(CC3)C4=NOC5=C4C=CC(=C5)F	RAPZEAPATHNIPO-UHFFFAOYSA-N	[M+H]+	1
Celma	2020	TWCCS	Haloxyfop-methyl	185.18	50896	375.049	C16H13ClF3NO4	CC(C(=O)OC)OC1=CC=C(C=C1)OC2=C(C=C(C=N2)C(F)(F)F)Cl	CC(C(=O)OC)OC1=CC=C(C=C1)OC2=C(C=C(C=N2)C(F)(F)F)Cl	MFSWTRQUCLNFOM-UHFFFAOYSA-N	[M+H]+	1
Celma	2020	TWCCS	NSI-189 ((4-benzylpiperazin-1-yl)-[2-(3-methylbutylamino)pyridin-3-yl]methanone)	203.85	50922681	366.242	C22H30N4O	CC(C)CCNC1=C(C=CC=N1)C(=O)N2CCN(CC2)CC3=CC=CC=C3	CC(C)CCNC1=C(C=CC=N1)C(=O)N2CCN(CC2)CC3=CC=CC=C3	DYTOQURYRYYNOR-UHFFFAOYSA-N	[M+H]+	1
Celma	2020	TWCCS	Ronidazole	136.63	5094	200.055	C6H8N4O4	CN1C(=CN=C1COC(=O)N)[N+](=O)[O-]	CN1C(=CN=C1COC(=O)N)[N+](=O)[O-]	PQFRTXSWDXZRRS-UHFFFAOYSA-N	[M+H]+	1
Celma	2020	TWCCS	Pefloxacin	178.17	51081	333.149	C17H20FN3O3	CCN1C=C(C(=O)C2=CC(=C(C=C21)N3CCN(CC3)C)F)C(=O)O	CCN1C=C(C(=O)C2=CC(=C(C=C21)N3CCN(CC3)C)F)C(=O)O	FHFYDNQZQSQIAI-UHFFFAOYSA-N	[M+H]+	1
Celma	2020	TWCCS	Fenoxycarb	179.71	51605	301.131	C17H19NO4	CCOC(=O)NCCOC1=CC=C(C=C1)OC2=CC=CC=C2	CCOC(=O)NCCOC1=CC=C(C=C1)OC2=CC=CC=C2	HJUFTIJOISQSKQ-UHFFFAOYSA-N	[M+H]+	1
Celma	2020	TWCCS	Norflunitrazepam	165.2	520217	299.071	C15H10FN3O3	C1C(=O)NC2=C(C=C(C=C2)[N+](=O)[O-])C(=N1)C3=CC=CC=C3F	C1C(=O)NC2=C(C=C(C=C2)[N+](=O)[O-])C(=N1)C3=CC=CC=C3F	KNGIGRDYBQPXKQ-UHFFFAOYSA-N	[M+H]+	1
Celma	2020	TWCCS	Sulfadiazine	151.96	5215	250.052	C10H10N4O2S	C1=CN=C(N=C1)NS(=O)(=O)C2=CC=C(C=C2)N	C1=CN=C(N=C1)NS(=O)(=O)C2=CC=C(C=C2)N	SEEPANYCNGTZFQ-UHFFFAOYSA-N	[M+H]+	1
Celma	2020	TWCCS	Simazine	143	5216	201.078	C7H12ClN5	CCNC1=NC(=NC(=N1)Cl)NCC	CCNC1=NC(=NC(=N1)Cl)NCC	ODCWYMIRDDJXKW-UHFFFAOYSA-N	[M+H]+	1
Celma	2020	TWCCS	JWH-019	195.48	52224389	355.194	C25H25NO	CCCCCCN1C=C(C2=CC=CC=C21)C(=O)C3=CC=CC4=CC=CC=C43	CCCCCCN1C=C(C2=CC=CC=C21)C(=O)C3=CC=CC4=CC=CC=C43	PALJPGHWDUHUPO-UHFFFAOYSA-N	[M+H]+	1
Celma	2020	TWCCS	Tylosin	319.79	5280440	915.519	C46H77NO17	CCC1C(C=C(C=CC(=O)C(CC(C(C(C(CC(=O)O1)O)C)OC2C(C(C(C(O2)C)OC3CC(C(C(O3)C)O)(C)O)N(C)C)O)CC=O)C)C)COC4C(C(C(C(O4)C)O)OC)OC	CC[C@@H]1[C@H](/C=C(/C=C/C(=O)[C@@H](C[C@@H]([C@@H]([C@H]([C@@H](CC(=O)O1)O)C)O[C@H]2[C@@H]([C@H]([C@@H]([C@H](O2)C)O[C@H]3C[C@@]([C@H]([C@@H](O3)C)O)(C)O)N(C)C)O)CC=O)C)\C)CO[C@H]4[C@@H]([C@@H]([C@@H]([C@H](O4)C)O)OC)OC	WBPYTXDJUQJLPQ-VMXQISHHSA-N	[M+H]+	1
Celma	2020	TWCCS	Zearalenone	172.48	5281576	318.147	C18H22O5	CC1CCCC(=O)CCCC=CC2=C(C(=CC(=C2)O)O)C(=O)O1	C[C@H]1CCCC(=O)CCC/C=C/C2=C(C(=CC(=C2)O)O)C(=O)O1	MBMQEIFVQACCCH-QBODLPLBSA-N	[M+H]+	1
Celma	2020	TWCCS	11 ketotestosterone	173.68	5282365	302.188	C19H26O3	CC12CCC(=O)C=C1CCC3C2C(=O)CC4(C3CCC4O)C	C[C@]12CCC(=O)C=C1CC[C@@H]3[C@@H]2C(=O)C[C@]4([C@H]3CC[C@@H]4O)C	WTPMRQZHJLJSBO-XQALERBDSA-N	[M+H]+	1
Celma	2020	TWCCS	Codeine	168.52	5284371	299.152	C18H21NO3	CN1CCC23C4C1CC5=C2C(=C(C=C5)OC)OC3C(C=C4)O	CN1CC[C@]23[C@@H]4[C@H]1CC5=C2C(=C(C=C5)OC)O[C@H]3[C@H](C=C4)O	OROGSEYTTFOCAN-DNJOTXNNSA-N	[M+H]+	1
Celma	2020	TWCCS	Hydrocodone	168.06	5284569	299.152	C18H21NO3	CN1CCC23C4C1CC5=C2C(=C(C=C5)OC)OC3C(=O)CC4	CN1CC[C@]23[C@@H]4[C@H]1CC5=C2C(=C(C=C5)OC)O[C@H]3C(=O)CC4	LLPOLZWFYMWNKH-CMKMFDCUSA-N	[M+H]+	1
Celma	2020	TWCCS	Oxycodone	168.83	5284603	315.147	C18H21NO4	CN1CCC23C4C(=O)CCC2(C1CC5=C3C(=C(C=C5)OC)O4)O	CN1CC[C@]23[C@@H]4C(=O)CC[C@]2([C@H]1CC5=C3C(=C(C=C5)OC)O4)O	BRUQQQPBMZOVGD-XFKAJCMBSA-N	[M+H]+	1
Celma	2020	TWCCS	Morphine	164.25	5288826	285.136	C17H19NO3	CN1CCC23C4C1CC5=C2C(=C(C=C5)O)OC3C(C=C4)O	CN1CC[C@]23[C@@H]4[C@H]1CC5=C2C(=C(C=C5)O)O[C@H]3[C@H](C=C4)O	BQJCRHHNABKAKU-KBQPJGBKSA-N	[M+H]+	1
Celma	2020	TWCCS	Methoxetamine	159.48	52911279	247.157	C15H21NO2	CCNC1(CCCCC1=O)C2=CC(=CC=C2)OC	CCNC1(CCCCC1=O)C2=CC(=CC=C2)OC	LPKTWLVEGBNOOX-UHFFFAOYSA-N	[M+H]+	1
Celma	2020	TWCCS	4-methylethcathinone	146.45	52988259	191.131	C12H17NO	CCNC(C)C(=O)C1=CC=C(C=C1)C	CCNC(C)C(=O)C1=CC=C(C=C1)C	ZOXZWYWOECCBSH-UHFFFAOYSA-N	[M+H]+	1
Celma	2020	TWCCS	3,4-Dimethylmethcathinone	149.27	52988261	191.131	C12H17NO	CC1=C(C=C(C=C1)C(=O)C(C)NC)C	CC1=C(C=C(C=C1)C(=O)C(C)NC)C	IBZRXTVDTGVBIS-UHFFFAOYSA-N	[M+H]+	1
Celma	2020	TWCCS	Sulfacetamide	141.21	5320	214.041	C8H10N2O3S	CC(=O)NS(=O)(=O)C1=CC=C(C=C1)N	CC(=O)NS(=O)(=O)C1=CC=C(C=C1)N	SKIVFJLNDNKQPD-UHFFFAOYSA-N	[M+H]+	1
Celma	2020	TWCCS	Furazolidone	146.88	5323714	225.039	C8H7N3O5	C1COC(=O)N1N=CC2=CC=C(O2)[N+](=O)[O-]	C1COC(=O)N1/N=C/C2=CC=C(O2)[N+](=O)[O-]	PLHJDBGFXBMTGZ-WEVVVXLNSA-N	[M+H]+	1
Celma	2020	TWCCS	Buphedrone	140.67	53249194	177.115	C11H15NO	CCC(C(=O)C1=CC=CC=C1)NC	CCC(C(=O)C1=CC=CC=C1)NC	DDPMGIMJSRUULN-UHFFFAOYSA-N	[M+H]+	1
Celma	2020	TWCCS	Sulfamerazine	157.53	5325	264.068	C11H12N4O2S	CC1=NC(=NC=C1)NS(=O)(=O)C2=CC=C(C=C2)N	CC1=NC(=NC=C1)NS(=O)(=O)C2=CC=C(C=C2)N	QPPBRPIAZZHUNT-UHFFFAOYSA-N	[M+H]+	1
Celma	2020	TWCCS	Sulfamethazine	162.73	5327	278.084	C12H14N4O2S	CC1=CC(=NC(=N1)NS(=O)(=O)C2=CC=C(C=C2)N)C	CC1=CC(=NC(=N1)NS(=O)(=O)C2=CC=C(C=C2)N)C	ASWVTGNCAZCNNR-UHFFFAOYSA-N	[M+H]+	1
Celma	2020	TWCCS	Sulfamethoxazole	152.61	5329	253.052	C10H11N3O3S	CC1=CC(=NO1)NS(=O)(=O)C2=CC=C(C=C2)N	CC1=CC(=NO1)NS(=O)(=O)C2=CC=C(C=C2)N	JLKIGFTWXXRPMT-UHFFFAOYSA-N	[M+H]+	1
Celma	2020	TWCCS	Sulfapyridine	152.7	5336	249.057	C11H11N3O2S	C1=CC=NC(=C1)NS(=O)(=O)C2=CC=C(C=C2)N	C1=CC=NC(=C1)NS(=O)(=O)C2=CC=C(C=C2)N	GECHUMIMRBOMGK-UHFFFAOYSA-N	[M+H]+	1
Celma	2020	TWCCS	Sulfaquinoxaline	166.68	5338	300.068	C14H12N4O2S	C1=CC=C2C(=C1)N=CC(=N2)NS(=O)(=O)C3=CC=C(C=C3)N	C1=CC=C2C(=C1)N=CC(=N2)NS(=O)(=O)C3=CC=C(C=C3)N	NHZLNPMOSADWGC-UHFFFAOYSA-N	[M+H]+	1
Celma	2020	TWCCS	RCS-8	203.09	53394099	375.22	C25H29NO2	COC1=CC=CC=C1CC(=O)C2=CN(C3=CC=CC=C32)CCC4CCCCC4	COC1=CC=CC=C1CC(=O)C2=CN(C3=CC=CC=C32)CCC4CCCCC4	BSQFBMXCQIKYNI-UHFFFAOYSA-N	[M+H]+	1
Celma	2020	TWCCS	Sulfathiazole	151.7	5340	255.014	C9H9N3O2S2	C1=CC(=CC=C1N)S(=O)(=O)NC2=NC=CS2	C1=CC(=CC=C1N)S(=O)(=O)NC2=NC=CS2	JNMRHUJNCSQMMB-UHFFFAOYSA-N	[M+H]+	1
Celma	2020	TWCCS	Quizalofop-ethyl	193.28	53518	372.088	C19H17ClN2O4	CCOC(=O)C(C)OC1=CC=C(C=C1)OC2=CN=C3C=C(C=CC3=N2)Cl	CCOC(=O)C(C)OC1=CC=C(C=C1)OC2=CN=C3C=C(C=CC3=N2)Cl	OSUHJPCHFDQAIT-UHFFFAOYSA-N	[M+H]+	1
Celma	2020	TWCCS	Mevinphos	136.8	5355863	224.045	C7H13O6P	CC(=CC(=O)OC)OP(=O)(OC)OC	C/C(=C\C(=O)OC)/OP(=O)(OC)OC	GEPDYQSQVLXLEU-AATRIKPKSA-N	[M+H]+	1
Celma	2020	TWCCS	Morfina 6beta- D-Glucuronide	206.67	5360621	461.169	C23H27NO9	CN1CCC23C4C1CC5=C2C(=C(C=C5)O)OC3C(C=C4)OC6C(C(C(C(O6)C(=O)O)O)O)O	CN1CC[C@]23[C@@H]4[C@H]1CC5=C2C(=C(C=C5)O)O[C@H]3[C@H](C=C4)O[C@H]6[C@@H]([C@H]([C@@H]([C@H](O6)C(=O)O)O)O)O	GNJCUHZOSOYIEC-GAROZEBRSA-N	[M+H]+	1
Celma	2020	TWCCS	Pyrifenox	168.85	5362131	294.033	C14H12Cl2N2O	CON=C(CC1=CN=CC=C1)C2=C(C=C(C=C2)Cl)Cl	CO/N=C(\CC1=CN=CC=C1)/C2=C(C=C(C=C2)Cl)Cl	CKPCAYZTYMHQEX-NBVRZTHBSA-N	[M+H]+	1
Celma	2020	TWCCS	Dicrotophos	147.52	5371560	237.077	C8H16NO5P	CC(=CC(=O)N(C)C)OP(=O)(OC)OC	C/C(=C\C(=O)N(C)C)/OP(=O)(OC)OC	VEENJGZXVHKXNB-VOTSOKGWSA-N	[M+H]+	1
Celma	2020	TWCCS	Monocrotophos	145.86	5371562	223.061	C7H14NO5P	CC(=CC(=O)NC)OP(=O)(OC)OC	C/C(=C\C(=O)NC)/OP(=O)(OC)OC	KRTSDMXIXPKRQR-AATRIKPKSA-N	[M+H]+	1
Celma	2020	TWCCS	Oxadixyl	158.81	53735	278.127	C14H18N2O4	CC1=C(C(=CC=C1)C)N(C(=O)COC)N2CCOC2=O	CC1=C(C(=CC=C1)C)N(C(=O)COC)N2CCOC2=O	UWVQIROCRJWDKL-UHFFFAOYSA-N	[M+H]+	1
Celma	2020	TWCCS	Chlorfenvinphos	167.12	5377791	357.97	C12H14Cl3O4P	CCOP(=O)(OCC)OC(=CCl)C1=C(C=C(C=C1)Cl)Cl	CCOP(=O)(OCC)O/C(=C/Cl)/C1=C(C=C(C=C1)Cl)Cl	FSAVDKDHPDSCTO-XYOKQWHBSA-N	[M+H]+	1
Celma	2020	TWCCS	Enalapril	187.96	5388962	376.2	C20H28N2O5	CCOC(=O)C(CCC1=CC=CC=C1)NC(C)C(=O)N2CCCC2C(=O)O	CCOC(=O)[C@H](CCC1=CC=CC=C1)N[C@@H](C)C(=O)N2CCC[C@H]2C(=O)O	GBXSMTUPTTWBMN-XIRDDKMYSA-N	[M+H]+	1
Celma	2020	TWCCS	Terbutaline	155.27	5403	225.136	C12H19NO3	CC(C)(C)NCC(C1=CC(=CC(=C1)O)O)O	CC(C)(C)NCC(C1=CC(=CC(=C1)O)O)O	XWTYSIMOBUGWOL-UHFFFAOYSA-N	[M+H]+	1
Celma	2020	TWCCS	4-Hydroxy omeprazole sulfide	174.93	54055259	315.104	C16H17N3O2S	CC1=CNC(=C(C1=O)C)CSC2=NC3=C(N2)C=C(C=C3)OC	CC1=CNC(=C(C1=O)C)CSC2=NC3=C(N2)C=C(C=C3)OC	LVUFHVGKGMRSQW-UHFFFAOYSA-N	[M+H]+	1
Celma	2020	TWCCS	Thiabendazole	137.44	5430	201.036	C10H7N3S	C1=CC=C2C(=C1)NC(=N2)C3=CSC=N3	C1=CC=C2C(=C1)NC(=N2)C3=CSC=N3	WJCNZQLZVWNLKY-UHFFFAOYSA-N	[M+H]+	1
Celma	2020	TWCCS	Heroin	185.94	5462328	369.158	C21H23NO5	CC(=O)OC1C=CC2C3CC4=C5C2(C1OC5=C(C=C4)OC(=O)C)CCN3C	CC(=O)O[C@H]1C=C[C@H]2[C@H]3CC4=C5[C@]2([C@H]1OC5=C(C=C4)OC(=O)C)CCN3C	GVGLGOZIDCSQPN-PVHGPHFFSA-N	[M+H]+	1
Celma	2020	TWCCS	Enalaprilat	178.55	5462501	348.169	C18H24N2O5	CC(C(=O)N1CCCC1C(=O)O)NC(CCC2=CC=CC=C2)C(=O)O	C[C@@H](C(=O)N1CCC[C@H]1C(=O)O)N[C@@H](CCC2=CC=CC=C2)C(=O)O	LZFZMUMEGBBDTC-QEJZJMRPSA-N	[M+H]+	1
Celma	2020	TWCCS	6-Acetylmorphine	175.44	5462507	327.147	C19H21NO4	CC(=O)OC1C=CC2C3CC4=C5C2(C1OC5=C(C=C4)O)CCN3C	CC(=O)O[C@H]1C=C[C@H]2[C@H]3CC4=C5[C@]2([C@H]1OC5=C(C=C4)O)CCN3C	JJGYGPZNTOPXGV-SSTWWWIQSA-N	[M+H]+	1
Celma	2020	TWCCS	norMorphine	147.06	5462508	271.121	C16H17NO3	C1CNC2CC3=C4C15C2C=CC(C5OC4=C(C=C3)O)O	C1CN[C@@H]2CC3=C4[C@@]15[C@H]2C=C[C@@H]([C@@H]5OC4=C(C=C3)O)O	ONBWJWYUHXVEJS-ZTYRTETDSA-N	[M+H]+	1
Celma	2020	TWCCS	Chlortetracycline	198.78	54675777	478.114	C22H23ClN2O8	CC1(C2CC3C(C(=O)C(=C(C3(C(=O)C2=C(C4=C(C=CC(=C41)Cl)O)O)O)O)C(=O)N)N(C)C)O	C[C@@]1([C@H]2C[C@H]3[C@@H](C(=O)C(=C([C@]3(C(=O)C2=C(C4=C(C=CC(=C41)Cl)O)O)O)O)C(=O)N)N(C)C)O	DHPRQBPJLMKORJ-XRNKAMNCSA-N	[M+H]+	1
Celma	2020	TWCCS	Clomazone	146.72	54778	239.071	C12H14ClNO2	CC1(CON(C1=O)CC2=CC=CC=C2Cl)C	CC1(CON(C1=O)CC2=CC=CC=C2Cl)C	KIEDNEWSYUYDSN-UHFFFAOYSA-N	[M+H]+	1
Celma	2020	TWCCS	Ceftriaxone	215.06	5479530	554.046	C18H18N8O7S3	CN1C(=NC(=O)C(=O)N1)SCC2=C(N3C(C(C3=O)NC(=O)C(=NOC)C4=CSC(=N4)N)SC2)C(=O)O	CN1C(=NC(=O)C(=O)N1)SCC2=C(N3[C@@H]([C@@H](C3=O)NC(=O)/C(=N\OC)/C4=CSC(=N4)N)SC2)C(=O)O	VAAUVRVFOQPIGI-SPQHTLEESA-N	[M+H]+	1
Celma	2020	TWCCS	Morfina 3beta- D-Glucuronide	205.08	5484731	461.169	C23H27NO9	CN1CCC23C4C1CC5=C2C(=C(C=C5)OC6C(C(C(C(O6)C(=O)O)O)O)O)OC3C(C=C4)O	CN1CC[C@]23[C@@H]4[C@H]1CC5=C2C(=C(C=C5)O[C@H]6[C@@H]([C@H]([C@@H]([C@H](O6)C(=O)O)O)O)O)O[C@H]3[C@H](C=C4)O	WAEXKFONHRHFBZ-ZXDZBKESSA-N	[M+H]+	1
Celma	2020	TWCCS	6-Acetil Codeina	178.98	5486550	341.163	C20H23NO4	CC(=O)OC1C=CC2C3CC4=C5C2(C1OC5=C(C=C4)OC)CCN3C	CC(=O)O[C@H]1C=C[C@H]2[C@H]3CC4=C5[C@]2([C@H]1OC5=C(C=C4)OC)CCN3C	MFXFQKMUCYHPFQ-BKRJIHRRSA-N	[M+H]+	1
Celma	2020	TWCCS	Hydroxy dimetridazole	127.78	557356	157.049	C5H7N3O3	CN1C(=CN=C1CO)[N+](=O)[O-]	CN1C(=CN=C1CO)[N+](=O)[O-]	JSAQDPJIVQMBAY-UHFFFAOYSA-N	[M+H]+	1
Celma	2020	TWCCS	Trimethoprim	172.89	5578	290.138	C14H18N4O3	COC1=CC(=CC(=C1OC)OC)CC2=CN=C(N=C2N)N	COC1=CC(=CC(=C1OC)OC)CC2=CN=C(N=C2N)N	IEDVJHCEMCRBQM-UHFFFAOYSA-N	[M+H]+	1
Celma	2020	TWCCS	Ractopamine	170.44	56052	301.168	C18H23NO3	CC(CCC1=CC=C(C=C1)O)NCC(C2=CC=C(C=C2)O)O	CC(CCC1=CC=C(C=C1)O)NCC(C2=CC=C(C=C2)O)O	YJQZYXCXBBCEAQ-UHFFFAOYSA-N	[M+H]+	1
Celma	2020	TWCCS	Sarafloxacin	194.545	56208	385.124	C20H17F2N3O3	C1CN(CCN1)C2=C(C=C3C(=C2)N(C=C(C3=O)C(=O)O)C4=CC=C(C=C4)F)F	C1CN(CCN1)C2=C(C=C3C(=C2)N(C=C(C3=O)C(=O)O)C4=CC=C(C=C4)F)F	XBHBWNFJWIASRO-UHFFFAOYSA-N	[M+H]+	1
Celma	2020	TWCCS	Pravadoline (WIN 48,098)	193.26	56463	378.194	C23H26N2O3	CC1=C(C2=CC=CC=C2N1CCN3CCOCC3)C(=O)C4=CC=C(C=C4)OC	CC1=C(C2=CC=CC=C2N1CCN3CCOCC3)C(=O)C4=CC=C(C=C4)OC	MEUQWHZOUDZXHH-UHFFFAOYSA-N	[M+H]+	1
Celma	2020	TWCCS	Venlafaxine	171.86	5656	277.204	C17H27NO2	CN(C)CC(C1=CC=C(C=C1)OC)C2(CCCCC2)O	CN(C)CC(C1=CC=C(C=C1)OC)C2(CCCCC2)O	PNVNVHUZROJLTJ-UHFFFAOYSA-N	[M+H]+	1
Celma	2020	TWCCS	RCS-4	183.17	56841530	321.173	C21H23NO2	CCCCCN1C=C(C2=CC=CC=C21)C(=O)C3=CC=C(C=C3)OC	CCCCCN1C=C(C2=CC=CC=C21)C(=O)C3=CC=C(C=C3)OC	OZCYJKDWRUIFFE-UHFFFAOYSA-N	[M+H]+	1
Celma	2020	TWCCS	Butylone	151.22	56843046	221.105	C12H15NO3	CCC(C(=O)C1=CC2=C(C=C1)OCO2)NC	CCC(C(=O)C1=CC2=C(C=C1)OCO2)NC	CGKQZIULZRXRRJ-UHFFFAOYSA-N	[M+H]+	1
Celma	2020	TWCCS	Xylazine	148.72	5707	220.103	C12H16N2S	CC1=C(C(=CC=C1)C)NC2=NCCCS2	CC1=C(C(=CC=C1)C)NC2=NCCCS2	BPICBUSOMSTKRF-UHFFFAOYSA-N	[M+H]+	1
Celma	2020	TWCCS	Ethylone	150.94	57252245	221.105	C12H15NO3	CCNC(C)C(=O)C1=CC2=C(C=C1)OCO2	CCNC(C)C(=O)C1=CC2=C(C=C1)OCO2	MJEMIOXXNCZZFK-UHFFFAOYSA-N	[M+H]+	1
Celma	2020	TWCCS	N-Ethylpentylone	160.18	57359308	249.136	C14H19NO3	CCCC(C(=O)C1=CC2=C(C=C1)OCO2)NCC	CCCC(C(=O)C1=CC2=C(C=C1)OCO2)NCC	VERDHJIMZYXGIW-UHFFFAOYSA-N	[M+H]+	1
Celma	2020	TWCCS	Cefotaxime	197.96	5742673	455.057	C16H17N5O7S2	CC(=O)OCC1=C(N2C(C(C2=O)NC(=O)C(=NOC)C3=CSC(=N3)N)SC1)C(=O)O	CC(=O)OCC1=C(N2[C@@H]([C@@H](C2=O)NC(=O)/C(=N\OC)/C3=CSC(=N3)N)SC1)C(=O)O	GPRBEKHLDVQUJE-QSWIMTSFSA-N	[M+H]+	1
Celma	2020	TWCCS	3-Fluoroethamphetamine	140.14	57458869	181.127	C11H16FN	CCNC(C)CC1=CC(=CC=C1)F	CCNC(C)CC1=CC(=CC=C1)F	CKPWHLGHHXSVJI-UHFFFAOYSA-N	[M+H]+	1
Celma	2020	TWCCS	JWH-398	195.74	57458928	375.139	C24H22ClNO	CCCCCN1C=C(C2=CC=CC=C21)C(=O)C3=CC=C(C4=CC=CC=C43)Cl	CCCCCN1C=C(C2=CC=CC=C21)C(=O)C3=CC=C(C4=CC=CC=C43)Cl	IUWBHGFOHXVVKV-UHFFFAOYSA-N	[M+H]+	1
Celma	2020	TWCCS	25I-NBF	179.1	57469209	415.044	C17H19FINO2	COC1=CC(=C(C=C1CCNCC2=CC=CC=C2F)OC)I	COC1=CC(=C(C=C1CCNCC2=CC=CC=C2F)OC)I	LPBKNBHMWRBPHT-UHFFFAOYSA-N	[M+H]+	1
Celma	2020	TWCCS	beta-Pentedrone	145.72	57501499	191.131	C12H17NO	CCCC(C(=O)C1=CC=CC=C1)NC	CCCC(C(=O)C1=CC=CC=C1)NC	WLIWIUNEJRETFX-UHFFFAOYSA-N	[M+H]+	1
Celma	2020	TWCCS	Hydrocortisone (cortisol)	187.79	5754	362.209	C21H30O5	CC12CCC(=O)C=C1CCC3C2C(CC4(C3CCC4(C(=O)CO)O)C)O	C[C@]12CCC(=O)C=C1CC[C@@H]3[C@@H]2[C@H](C[C@]4([C@H]3CC[C@@]4(C(=O)CO)O)C)O	JYGXADMDTFJGBT-VWUMJDOOSA-N	[M+H]+	1
Celma	2020	TWCCS	Reserpine	253.28	5770	608.273	C33H40N2O9	COC1C(CC2CN3CCC4=C(C3CC2C1C(=O)OC)NC5=C4C=CC(=C5)OC)OC(=O)C6=CC(=C(C(=C6)OC)OC)OC	CO[C@H]1[C@@H](C[C@@H]2CN3CCC4=C([C@H]3C[C@@H]2[C@@H]1C(=O)OC)NC5=C4C=CC(=C5)OC)OC(=O)C6=CC(=C(C(=C6)OC)OC)OC	QEVHRUUCFGRFIF-MDEJGZGSSA-N	[M+H]+	1
Celma	2020	TWCCS	Thiamethoxam	158.16	5821911	291.019	C8H10ClN5O3S	CN1COCN(C1=N[N+](=O)[O-])CC2=CN=C(S2)Cl	CN\1COCN(/C1=N/[N+](=O)[O-])CC2=CN=C(S2)Cl	NWWZPOKUUAIXIW-DHZHZOJOSA-N	[M+H]+	1
Celma	2020	TWCCS	Trichlorfon	135.96	5853	255.923	C4H8Cl3O4P	COP(=O)(C(C(Cl)(Cl)Cl)O)OC	COP(=O)(C(C(Cl)(Cl)Cl)O)OC	NFACJZMKEDPNKN-UHFFFAOYSA-N	[M+H]+	1
Celma	2020	TWCCS	Estrone	165.01	5870	270.162	C18H22O2	CC12CCC3C(C1CCC2=O)CCC4=C3C=CC(=C4)O	C[C@]12CC[C@H]3[C@H]([C@@H]1CCC2=O)CCC4=C3C=CC(=C4)O	DNXHEGUUPJUMQT-CBZIJGRNSA-N	[M+H]+	1
Celma	2020	TWCCS	Dimethomorph	200.39	5889665	387.124	C21H22ClNO4	COC1=C(C=C(C=C1)C(=CC(=O)N2CCOCC2)C3=CC=C(C=C3)Cl)OC	COC1=C(C=C(C=C1)/C(=C/C(=O)N2CCOCC2)/C3=CC=C(C=C3)Cl)OC	QNBTYORWCCMPQP-NBVRZTHBSA-N	[M+H]+	1
Celma	2020	TWCCS	Penicillin G	173.48	5904	334.099	C16H18N2O4S	CC1(C(N2C(S1)C(C2=O)NC(=O)CC3=CC=CC=C3)C(=O)O)C	CC1([C@@H](N2[C@H](S1)[C@@H](C2=O)NC(=O)CC3=CC=CC=C3)C(=O)O)C	JGSARLDLIJGVTE-MBNYWOFBSA-N	[M+H]+	1
Celma	2020	TWCCS	Anhydroecgonine methylester	141.14	592280	181.11	C10H15NO2	CN1C2CCC1C(=CC2)C(=O)OC	CN1C2CCC1C(=CC2)C(=O)OC	MPSNEAHFGOEKBI-UHFFFAOYSA-N	[M+H]+	1
Celma	2020	TWCCS	Hydroxy-ipronidazole	136.26	598402	185.08	C7H11N3O3	CC(C)(C1=NC=C(N1C)[N+](=O)[O-])O	CC(C)(C1=NC=C(N1C)[N+](=O)[O-])O	DTHPMNDYKOSVFR-UHFFFAOYSA-N	[M+H]+	1
Celma	2020	TWCCS	Progesterone	180.36	5994	314.225	C21H30O2	CC(=O)C1CCC2C1(CCC3C2CCC4=CC(=O)CCC34C)C	CC(=O)[C@H]1CC[C@@H]2[C@@]1(CC[C@H]3[C@H]2CCC4=CC(=O)CC[C@]34C)C	RJKFOVLPORLFTN-LEKSSAKUSA-N	[M+H]+	1
Celma	2020	TWCCS	Testosterone	172.37	6013	288.209	C19H28O2	CC12CCC3C(C1CCC2O)CCC4=CC(=O)CCC34C	C[C@]12CC[C@H]3[C@H]([C@@H]1CC[C@@H]2O)CCC4=CC(=O)CC[C@]34C	MUMGGOZAMZWBJJ-DYKIIFRCSA-N	[M+H]+	1
Celma	2020	TWCCS	Pentylone	155.92	60208608	235.121	C13H17NO3	CCCC(C(=O)C1=CC2=C(C=C1)OCO2)NC	CCCC(C(=O)C1=CC2=C(C=C1)OCO2)NC	DFMLULIEUUXXSA-UHFFFAOYSA-N	[M+H]+	1
Celma	2020	TWCCS	Clopidogrel	168.65	60606	321.059	C16H16ClNO2S	COC(=O)C(C1=CC=CC=C1Cl)N2CCC3=C(C2)C=CS3	COC(=O)[C@H](C1=CC=CC=C1Cl)N2CCC3=C(C2)C=CS3	GKTWGGQPFAXNFI-HNNXBMFYSA-N	[M+H]+	1
Celma	2020	TWCCS	Marbofloxacin	191.21	60651	362.139	C17H19FN4O4	CN1CCN(CC1)C2=C(C=C3C4=C2OCN(N4C=C(C3=O)C(=O)O)C)F	CN1CCN(CC1)C2=C(C=C3C4=C2OCN(N4C=C(C3=O)C(=O)O)C)F	BPFYOAJNDMUVBL-UHFFFAOYSA-N	[M+H]+	1
Celma	2020	TWCCS	Acepromazine	176.22	6077	326.145	C19H22N2OS	CC(=O)C1=CC2=C(C=C1)SC3=CC=CC=C3N2CCCN(C)C	CC(=O)C1=CC2=C(C=C1)SC3=CC=CC=C3N2CCCN(C)C	NOSIYYJFMPDDSA-UHFFFAOYSA-N	[M+H]+	1
Celma	2020	TWCCS	Atorvastatin	233.34	60823	558.253	C33H35FN2O5	CC(C)C1=C(C(=C(N1CCC(CC(CC(=O)O)O)O)C2=CC=C(C=C2)F)C3=CC=CC=C3)C(=O)NC4=CC=CC=C4	CC(C)C1=C(C(=C(N1CC[C@H](C[C@H](CC(=O)O)O)O)C2=CC=C(C=C2)F)C3=CC=CC=C3)C(=O)NC4=CC=CC=C4	XUKUURHRXDUEBC-KAYWLYCHSA-N	[M+H]+	1
Celma	2020	TWCCS	4-Androstene-3,17-dione	172.5	6128	286.193	C19H26O2	CC12CCC(=O)C=C1CCC3C2CCC4(C3CCC4=O)C	C[C@]12CCC(=O)C=C1CC[C@@H]3[C@@H]2CC[C@]4([C@H]3CCC4=O)C	AEMFNILZOJDQLW-QAGGRKNESA-N	[M+H]+	1
Celma	2020	TWCCS	Oxacillin	187.73	6196	401.105	C19H19N3O5S	CC1=C(C(=NO1)C2=CC=CC=C2)C(=O)NC3C4N(C3=O)C(C(S4)(C)C)C(=O)O	CC1=C(C(=NO1)C2=CC=CC=C2)C(=O)N[C@H]3[C@@H]4N(C3=O)[C@H](C(S4)(C)C)C(=O)O	UWYHMGVUTGAWSP-JKIFEVAISA-N	[M+H]+	1
Celma	2020	TWCCS	Prosulfocarb	157.93	62020	251.134	C14H21NOS	CCCN(CCC)C(=O)SCC1=CC=CC=C1	CCCN(CCC)C(=O)SCC1=CC=CC=C1	NQLVQOSNDJXLKG-UHFFFAOYSA-N	[M+H]+	1
Celma	2020	TWCCS	Ampicillin	186.75	6249	349.11	C16H19N3O4S	CC1(C(N2C(S1)C(C2=O)NC(=O)C(C3=CC=CC=C3)N)C(=O)O)C	CC1([C@@H](N2[C@H](S1)[C@@H](C2=O)NC(=O)[C@@H](C3=CC=CC=C3)N)C(=O)O)C	AVKUERGKIZMTKX-NJBDSQKTSA-N	[M+H]+	1
Celma	2020	TWCCS	Myclobutanil	173.77	6336	288.114	C15H17ClN4	CCCCC(CN1C=NC=N1)(C#N)C2=CC=C(C=C2)Cl	CCCCC(CN1C=NC=N1)(C#N)C2=CC=C(C=C2)Cl	HZJKXKUJVSEEFU-UHFFFAOYSA-N	[M+H]+	1
Celma	2020	TWCCS	Spiramycin	332.16	6419898	842.514	C43H74N2O14	CC1CC=CC=CC(C(CC(C(C(C(CC(=O)O1)O)OC)OC2C(C(C(C(O2)C)OC3CC(C(C(O3)C)O)(C)O)N(C)C)O)CC=O)C)OC4CCC(C(O4)C)N(C)C	C[C@@H]1C/C=C/C=C/[C@@H]([C@@H](C[C@@H]([C@@H]([C@H]([C@@H](CC(=O)O1)O)OC)OC2C(C(C(C(O2)C)OC3CC(C(C(O3)C)O)(C)O)N(C)C)O)CC=O)C)OC4CCC(C(O4)C)N(C)C	ACTOXUHEUCPTEW-JMRHEKERSA-N	[M+H]+	1
Celma	2020	TWCCS	Pyraclostrobin	184.19	6422843	387.099	C19H18ClN3O4	COC(=O)N(C1=CC=CC=C1COC2=NN(C=C2)C3=CC=C(C=C3)Cl)OC	COC(=O)N(C1=CC=CC=C1COC2=NN(C=C2)C3=CC=C(C=C3)Cl)OC	HZRSNVGNWUDEFX-UHFFFAOYSA-N	[M+H]+	1
Celma	2020	TWCCS	4'-MePPP	152.79	6430745	217.147	C14H19NO	CC1=CC=C(C=C1)C(=O)C(C)N2CCCC2	CC1=CC=C(C=C1)C(=O)C(C)N2CCCC2	APSJUNFBAXIXLK-UHFFFAOYSA-N	[M+H]+	1
Celma	2020	TWCCS	Metrafenone	182.98	6451057	408.057	C19H21BrO5	CC1=CC(=C(C(=C1C(=O)C2=C(C=CC(=C2C)Br)OC)OC)OC)OC	CC1=CC(=C(C(=C1C(=O)C2=C(C=CC(=C2C)Br)OC)OC)OC)OC	AMSPWOYQQAWRRM-UHFFFAOYSA-N	[M+H]+	1
Celma	2020	TWCCS	Fenofibric Acid	177.78	64929	318.066	C17H15ClO4	CC(C)(C(=O)O)OC1=CC=C(C=C1)C(=O)C2=CC=C(C=C2)Cl	CC(C)(C(=O)O)OC1=CC=C(C=C1)C(=O)C2=CC=C(C=C2)Cl	MQOBSOSZFYZQOK-UHFFFAOYSA-N	[M+H]+	1
Celma	2020	TWCCS	N4-Acetylsulfamethoxazole	167.81	65280	295.063	C12H13N3O4S	CC1=CC(=NO1)NS(=O)(=O)C2=CC=C(C=C2)NC(=O)C	CC1=CC(=NO1)NS(=O)(=O)C2=CC=C(C=C2)NC(=O)C	GXPIUNZCALHVBA-UHFFFAOYSA-N	[M+H]+	1
Celma	2020	TWCCS	Iopamidol	219.24	65492	776.854	C17H22I3N3O8	CC(C(=O)NC1=C(C(=C(C(=C1I)C(=O)NC(CO)CO)I)C(=O)NC(CO)CO)I)O	C[C@@H](C(=O)NC1=C(C(=C(C(=C1I)C(=O)NC(CO)CO)I)C(=O)NC(CO)CO)I)O	XQZXYNRDCRIARQ-LURJTMIESA-N	[M+H]+	1
Celma	2020	TWCCS	Tiamulin	217.61	656958	493.323	C28H47NO4S	CCN(CC)CCSCC(=O)OC1CC(C(C(C23CCC(C1(C2C(=O)CC3)C)C)C)O)(C)C=C	CCN(CC)CCSCC(=O)O[C@@H]1C[C@@]([C@H]([C@@H]([C@@]23CC[C@H]([C@@]1([C@@H]2C(=O)CC3)C)C)C)O)(C)C=C	UURAUHCOJAIIRQ-QGLSALSOSA-N	[M+H]+	1
Celma	2020	TWCCS	4-Acetamidoantipyrin	154.06	65743	245.116	C13H15N3O2	CC1=C(C(=O)N(N1C)C2=CC=CC=C2)NC(=O)C	CC1=C(C(=O)N(N1C)C2=CC=CC=C2)NC(=O)C	OIAGWXKSCXPNNZ-UHFFFAOYSA-N	[M+H]+	1
Celma	2020	TWCCS	Telmisartan	232.32	65999	514.237	C33H30N4O2	CCCC1=NC2=C(N1CC3=CC=C(C=C3)C4=CC=CC=C4C(=O)O)C=C(C=C2C)C5=NC6=CC=CC=C6N5C	CCCC1=NC2=C(N1CC3=CC=C(C=C3)C4=CC=CC=C4C(=O)O)C=C(C=C2C)C5=NC6=CC=CC=C6N5C	RMMXLENWKUUMAY-UHFFFAOYSA-N	[M+H]+	1
Celma	2020	TWCCS	Leucomalachite green	199.77	67215	330.21	C23H26N2	CN(C)C1=CC=C(C=C1)C(C2=CC=CC=C2)C3=CC=C(C=C3)N(C)C	CN(C)C1=CC=C(C=C1)C(C2=CC=CC=C2)C3=CC=C(C=C3)N(C)C	WZKXBGJNNCGHIC-UHFFFAOYSA-N	[M+H]+	1
Celma	2020	TWCCS	Isopropylphenidate	165.28	68314762	261.173	C16H23NO2	CC(C)OC(=O)C(C1CCCCN1)C2=CC=CC=C2	CC(C)OC(=O)C(C1CCCCN1)C2=CC=CC=C2	AZVPADMEIMLODT-UHFFFAOYSA-N	[M+H]+	1
Celma	2020	TWCCS	Leuco Crystal Violet	216.47	69048	373.252	C25H31N3	CN(C)C1=CC=C(C=C1)C(C2=CC=C(C=C2)N(C)C)C3=CC=C(C=C3)N(C)C	CN(C)C1=CC=C(C=C1)C(C2=CC=C(C=C2)N(C)C)C3=CC=C(C=C3)N(C)C	OAZWDJGLIYNYMU-UHFFFAOYSA-N	[M+H]+	1
Celma	2020	TWCCS	Roxithromycin	282.33	6915744	836.525	C41H76N2O15	CCC1C(C(C(C(=NOCOCCOC)C(CC(C(C(C(C(C(=O)O1)C)OC2CC(C(C(O2)C)O)(C)OC)C)OC3C(C(CC(O3)C)N(C)C)O)(C)O)C)C)O)(C)O	CC[C@@H]1[C@@]([C@@H]([C@H](/C(=N/OCOCCOC)/[C@@H](C[C@@]([C@@H]([C@H]([C@@H]([C@H](C(=O)O1)C)O[C@H]2C[C@@]([C@H]([C@@H](O2)C)O)(C)OC)C)O[C@H]3[C@@H]([C@H](C[C@H](O3)C)N(C)C)O)(C)O)C)C)O)(C)O	RXZBMPWDPOLZGW-XMRMVWPWSA-N	[M+H]+	1
Celma	2020	TWCCS	1R, 2S (-)-Ephedrine	137.61	6922965	166.123	C10H16NO+	CC(C(C1=CC=CC=C1)O)[NH2+]C	C[C@@H]([C@@H](C1=CC=CC=C1)O)[NH2+]C	KWGRBVOPPLSCSI-WPRPVWTQSA-O	[M+H]+	1
Celma	2020	TWCCS	4-Cl-PVP (4-Chloro-alpha-pyrrolidinovalerophenone)	164.21	69245309	265.123	C15H20ClNO	CCCC(C(=O)C1=CC=C(C=C1)Cl)N2CCCC2	CCCC(C(=O)C1=CC=C(C=C1)Cl)N2CCCC2	NIGBFBTVONRYQN-UHFFFAOYSA-N	[M+H]+	1
Celma	2020	TWCCS	Enrofloxacin	195.5	71188	359.165	C19H22FN3O3	CCN1CCN(CC1)C2=C(C=C3C(=C2)N(C=C(C3=O)C(=O)O)C4CC4)F	CCN1CCN(CC1)C2=C(C=C3C(=C2)N(C=C(C3=O)C(=O)O)C4CC4)F	SPFYMRJSYKOXGV-UHFFFAOYSA-N	[M+H]+	1
Celma	2020	TWCCS	MDPBP (3',4'-Methylenedioxy-alpha-pyrrolidinobutyrophenone)	161.43	71300672	261.136	C15H19NO3	CCC(C(=O)C1=CC2=C(C=C1)OCO2)N3CCCC3	CCC(C(=O)C1=CC2=C(C=C1)OCO2)N3CCCC3	OLVLMDVPMCIBQW-UHFFFAOYSA-N	[M+H]+	1
Celma	2020	TWCCS	Danofloxacin	182.85	71335	357.149	C19H20FN3O3	CN1CC2CC1CN2C3=C(C=C4C(=C3)N(C=C(C4=O)C(=O)O)C5CC5)F	CN1C[C@@H]2C[C@H]1CN2C3=C(C=C4C(=C3)N(C=C(C4=O)C(=O)O)C5CC5)F	QMLVECGLEOSESV-RYUDHWBXSA-N	[M+H]+	1
Celma	2020	TWCCS	alfa-PVT (alpha-Pyrrolidinopentiothiophenone)	154.28	71721462	237.119	C13H19NOS	CCCC(C(=O)C1=CC=CS1)N2CCCC2	CCCC(C(=O)C1=CC=CS1)N2CCCC2	OOSRPGUQJAKBLV-UHFFFAOYSA-N	[M+H]+	1
Celma	2020	TWCCS	Carazolol	167.19	71739	298.168	C18H22N2O2	CC(C)NCC(COC1=CC=CC2=C1C3=CC=CC=C3N2)O	CC(C)NCC(COC1=CC=CC2=C1C3=CC=CC=C3N2)O	BQXQGZPYHWWCEB-UHFFFAOYSA-N	[M+H]+	1
Celma	2020	TWCCS	3-methylmethcathinone	143.44	71741532	177.115	C11H15NO	CC1=CC(=CC=C1)C(=O)C(C)NC	CC1=CC(=CC=C1)C(=O)C(C)NC	QDNXSIYWHYGMCD-UHFFFAOYSA-N	[M+H]+	1
Celma	2020	TWCCS	Lufenuron	196.94	71777	509.978	C17H8Cl2F8N2O3	C1=CC(=C(C(=C1)F)C(=O)NC(=O)NC2=CC(=C(C=C2Cl)OC(C(C(F)(F)F)F)(F)F)Cl)F	C1=CC(=C(C(=C1)F)C(=O)NC(=O)NC2=CC(=C(C=C2Cl)OC(C(C(F)(F)F)F)(F)F)Cl)F	PWPJGUXAGUPAHP-UHFFFAOYSA-N	[M+H]+	1
Celma	2020	TWCCS	4-formylaminoantipyrine	147.56	72666	231.101	C12H13N3O2	CC1=C(C(=O)N(N1C)C2=CC=CC=C2)NC=O	CC1=C(C(=O)N(N1C)C2=CC=CC=C2)NC=O	WSJBSKRPKADYRQ-UHFFFAOYSA-N	[M+H]+	1
Celma	2020	TWCCS	Dichlofenthion	158.04	7328	313.97	C10H13Cl2O3PS	CCOP(=S)(OCC)OC1=C(C=C(C=C1)Cl)Cl	CCOP(=S)(OCC)OC1=C(C=C(C=C1)Cl)Cl	WGOWCPGHOCIHBW-UHFFFAOYSA-N	[M+H]+	1
Celma	2020	TWCCS	Prochloraz	182.48	73665	375.031	C15H16Cl3N3O2	CCCN(CCOC1=C(C=C(C=C1Cl)Cl)Cl)C(=O)N2C=CN=C2	CCCN(CCOC1=C(C=C(C=C1Cl)Cl)Cl)C(=O)N2C=CN=C2	TVLSRXXIMLFWEO-UHFFFAOYSA-N	[M+H]+	1
Celma	2020	TWCCS	Isoxaben	186.93	73672	332.174	C18H24N2O4	CCC(C)(CC)C1=NOC(=C1)NC(=O)C2=C(C=CC=C2OC)OC	CCC(C)(CC)C1=NOC(=C1)NC(=O)C2=C(C=CC=C2OC)OC	PMHURSZHKKJGBM-UHFFFAOYSA-N	[M+H]+	1
Celma	2020	TWCCS	Dichloran	132.54	7430	205.965	C6H4Cl2N2O2	C1=C(C=C(C(=C1Cl)N)Cl)[N+](=O)[O-]	C1=C(C=C(C(=C1Cl)N)Cl)[N+](=O)[O-]	BIXZHMJUSMUDOQ-UHFFFAOYSA-N	[M+H]+	1
Celma	2020	TWCCS	Methylparaben	126.1	7456	152.047	C8H8O3	COC(=O)C1=CC=C(C=C1)O	COC(=O)C1=CC=C(C=C1)O	LXCFILQKKLGQFO-UHFFFAOYSA-N	[M+H]+	1
Celma	2020	TWCCS	AB-CHMINACA Metabolite 2	195.19	74951976	357.205	C20H27N3O3	CC(C)C(C(=O)O)NC(=O)C1=NN(C2=CC=CC=C21)CC3CCCCC3	CC(C)C(C(=O)O)NC(=O)C1=NN(C2=CC=CC=C21)CC3CCCCC3	FWDOPMKLKXLVEL-UHFFFAOYSA-N	[M+H]+	1
Celma	2020	TWCCS	MAB-CHMINACA	199.52	77565944	370.237	C21H30N4O2	CC(C)(C)C(C(=O)N)NC(=O)C1=NN(C2=CC=CC=C21)CC3CCCCC3	CC(C)(C)C(C(=O)N)NC(=O)C1=NN(C2=CC=CC=C21)CC3CCCCC3	ZWCCSIUBHCZKOY-UHFFFAOYSA-N	[M+H]+	1
Celma	2020	TWCCS	Tetraconazole	174.67	80277	371.022	C13H11Cl2F4N3O	C1=CC(=C(C=C1Cl)Cl)C(CN2C=NC=N2)COC(C(F)F)(F)F	C1=CC(=C(C=C1Cl)Cl)C(CN2C=NC=N2)COC(C(F)F)(F)F	LQDARGUHUSPFNL-UHFFFAOYSA-N	[M+H]+	1
Celma	2020	TWCCS	3-methoxymethcathinone	146.18	82281626	193.11	C11H15NO2	CC(C(=O)C1=CC(=CC=C1)OC)NC	CC(C(=O)C1=CC(=CC=C1)OC)NC	VAVRRUJYUFACKA-UHFFFAOYSA-N	[M+H]+	1
Celma	2020	TWCCS	Pyridaphenthion	175.12	8381	340.065	C14H17N2O4PS	CCOP(=S)(OCC)OC1=NN(C(=O)C=C1)C2=CC=CC=C2	CCOP(=S)(OCC)OC1=NN(C(=O)C=C1)C2=CC=CC=C2	CXJSOEPQXUCJSA-UHFFFAOYSA-N	[M+H]+	1
Celma	2020	TWCCS	Clarithromycin	271.25	84029	747.477	C38H69NO13	CCC1C(C(C(C(=O)C(CC(C(C(C(C(C(=O)O1)C)OC2CC(C(C(O2)C)O)(C)OC)C)OC3C(C(CC(O3)C)N(C)C)O)(C)OC)C)C)O)(C)O	CC[C@@H]1[C@@]([C@@H]([C@H](C(=O)[C@@H](C[C@@]([C@@H]([C@H]([C@@H]([C@H](C(=O)O1)C)O[C@H]2C[C@@]([C@H]([C@@H](O2)C)O)(C)OC)C)O[C@H]3[C@@H]([C@H](C[C@H](O3)C)N(C)C)O)(C)OC)C)C)O)(C)O	AGOYDEPGAOXOCK-KCBOHYOISA-N	[M+H]+	1
Celma	2020	TWCCS	Ethylparaben	132.72	8434	166.063	C9H10O3	CCOC(=O)C1=CC=C(C=C1)O	CCOC(=O)C1=CC=C(C=C1)O	NUVBSKCKDOMJSU-UHFFFAOYSA-N	[M+H]+	1
Celma	2020	TWCCS	Benzophenone-2	152	8571	246.053	C13H10O5	C1=CC(=C(C=C1O)O)C(=O)C2=C(C=C(C=C2)O)O	C1=CC(=C(C=C1O)O)C(=O)C2=C(C=C(C=C2)O)O	WXNRYSGJLQFHBR-UHFFFAOYSA-N	[M+H]+	1
Celma	2020	TWCCS	Tebuconazole	166.8	86102	307.145	C16H22ClN3O	CC(C)(C)C(CCC1=CC=C(C=C1)Cl)(CN2C=NC=N2)O	CC(C)(C)C(CCC1=CC=C(C=C1)Cl)(CN2C=NC=N2)O	PXMNMQRDXWABCY-UHFFFAOYSA-N	[M+H]+	1
Celma	2020	TWCCS	Cyproconazol	168.6	86132	291.114	C15H18ClN3O	CC(C1CC1)C(CN2C=NC=N2)(C3=CC=C(C=C3)Cl)O	CC(C1CC1)C(CN2C=NC=N2)(C3=CC=C(C=C3)Cl)O	UFNOUKDBUJZYDE-UHFFFAOYSA-N	[M+H]+	1
Celma	2020	TWCCS	Fenoxaprop	179.7	86134	333.04	C16H12ClNO5	CC(C(=O)O)OC1=CC=C(C=C1)OC2=NC3=C(O2)C=C(C=C3)Cl	CC(C(=O)O)OC1=CC=C(C=C1)OC2=NC3=C(O2)C=C(C=C3)Cl	MPPOHAUSNPTFAJ-UHFFFAOYSA-N	[M+H]+	1
Celma	2020	TWCCS	Spiroxamine	182.87	86160	297.267	C18H35NO2	CCCN(CC)CC1COC2(O1)CCC(CC2)C(C)(C)C	CCCN(CC)CC1COC2(O1)CCC(CC2)C(C)(C)C	PUYXTUJWRLOUCW-UHFFFAOYSA-N	[M+H]+	1
Celma	2020	TWCCS	Difenoconazole	200.99	86173	405.065	C19H17Cl2N3O3	CC1COC(O1)(CN2C=NC=N2)C3=C(C=C(C=C3)OC4=CC=C(C=C4)Cl)Cl	CC1COC(O1)(CN2C=NC=N2)C3=C(C=C(C=C3)OC4=CC=C(C=C4)Cl)Cl	BQYJATMQXGBDHF-UHFFFAOYSA-N	[M+H]+	1
Celma	2020	TWCCS	Metconazole	168.28	86210	319.145	C17H22ClN3O	CC1(CCC(C1(CN2C=NC=N2)O)CC3=CC=C(C=C3)Cl)C	CC1(CCC(C1(CN2C=NC=N2)O)CC3=CC=C(C=C3)Cl)C	XWPZUHJBOLQNMN-UHFFFAOYSA-N	[M+H]+	1
Celma	2020	TWCCS	Carfentrazone ethyl	179.54	86222	411.036	C15H14Cl2F3N3O3	CCOC(=O)C(CC1=CC(=C(C=C1Cl)F)N2C(=O)N(C(=N2)C)C(F)F)Cl	CCOC(=O)C(CC1=CC(=C(C=C1Cl)F)N2C(=O)N(C(=N2)C)C(F)F)Cl	MLKCGVHIFJBRCD-UHFFFAOYSA-N	[M+H]+	1
Celma	2020	TWCCS	Imidacloprid	153.91	86287518	255.052	C9H10ClN5O2	C1CN(C(=N[N+](=O)[O-])N1)CC2=CN=C(C=C2)Cl	C1CN(/C(=N/[N+](=O)[O-])/N1)CC2=CN=C(C=C2)Cl	YWTYJOPNNQFBPC-UHFFFAOYSA-N	[M+H]+	1
Celma	2020	TWCCS	Clothianidin	151.65	86287519	249.009	C6H8ClN5O2S	CNC(=N[N+](=O)[O-])NCC1=CN=C(S1)Cl	CN/C(=N\[N+](=O)[O-])/NCC1=CN=C(S1)Cl	PGOOBECODWQEAB-UHFFFAOYSA-N	[M+H]+	1
Celma	2020	TWCCS	Mepanipyrim	152.76	86296	223.111	C14H13N3	CC#CC1=NC(=NC(=C1)C)NC2=CC=CC=C2	CC#CC1=NC(=NC(=C1)C)NC2=CC=CC=C2	CIFWZNRJIBNXRE-UHFFFAOYSA-N	[M+H]+	1
Celma	2020	TWCCS	MPHP (4'-Methyl-alpha-pyrrolidinohexiophenone)	167.74	86312597	259.194	C17H25NO	CCCCC(C(=O)C1=CC=C(C=C1)C)N2CCCC2	CCCC[C@@H](C(=O)C1=CC=C(C=C1)C)N2CCCC2	YOSQVMGMENUCDX-INIZCTEOSA-N	[M+H]+	1
Celma	2020	TWCCS	Tebufenpyrad	193.63	86354	333.161	C18H24ClN3O	CCC1=NN(C(=C1Cl)C(=O)NCC2=CC=C(C=C2)C(C)(C)C)C	CCC1=NN(C(=C1Cl)C(=O)NCC2=CC=C(C=C2)C(C)(C)C)C	ZZYSLNWGKKDOML-UHFFFAOYSA-N	[M+H]+	1
Celma	2020	TWCCS	Cyprodinil	153.59	86367	225.127	C14H15N3	CC1=CC(=NC(=N1)NC2=CC=CC=C2)C3CC3	CC1=CC(=NC(=N1)NC2=CC=CC=C2)C3CC3	HAORKNGNJCEJBX-UHFFFAOYSA-N	[M+H]+	1
Celma	2020	TWCCS	Fluquinconazole	180.99	86417	375.009	C16H8Cl2FN5O	C1=CC2=C(C=C1F)C(=O)N(C(=N2)N3C=NC=N3)C4=C(C=C(C=C4)Cl)Cl	C1=CC2=C(C=C1F)C(=O)N(C(=N2)N3C=NC=N3)C4=C(C=C(C=C4)Cl)Cl	IJJVMEJXYNJXOJ-UHFFFAOYSA-N	[M+H]+	1
Celma	2020	TWCCS	PMMA (p-methoxymetamphetamine)	143.18	90766	179.131	C11H17NO	CC(CC1=CC=C(C=C1)OC)NC	CC(CC1=CC=C(C=C1)OC)NC	UGFMBZYKVQSQFX-UHFFFAOYSA-N	[M+H]+	1
Celma	2020	TWCCS	MDP2P glycidate (3,4-Methylenedioxyphenylpropan-2-one glycidate)	146.08	91600766	236.068	C12H12O5	CC1(C(O1)C2=CC3=C(C=C2)OCO3)C(=O)OC	CC1(C(O1)C2=CC3=C(C=C2)OCO3)C(=O)OC	NEWFBAYQRLTJTP-UHFFFAOYSA-N	[M+H]+	1
Celma	2020	TWCCS	Tolclofos-methyl	149.82	91664	299.954	C9H11Cl2O3PS	CC1=CC(=C(C(=C1)Cl)OP(=S)(OC)OC)Cl	CC1=CC(=C(C(=C1)Cl)OP(=S)(OC)OC)Cl	OBZIQQJJIKNWNO-UHFFFAOYSA-N	[M+H]+	1
Celma	2020	TWCCS	3-Methylethcathinone	147.79	91696119	191.131	C12H17NO	CCNC(C)C(=O)C1=CC=CC(=C1)C	CCNC(C)C(=O)C1=CC=CC(=C1)C	GEKLDGQKEZAPFZ-UHFFFAOYSA-N	[M+H]+	1
Celma	2020	TWCCS	Triflumizole	177.09	91699	345.086	C15H15ClF3N3O	CCCOCC(=NC1=C(C=C(C=C1)Cl)C(F)(F)F)N2C=CN=C2	CCCOCC(=NC1=C(C=C(C=C1)Cl)C(F)(F)F)N2C=CN=C2	HSMVPDGQOIQYSR-UHFFFAOYSA-N	[M+H]+	1
Celma	2020	TWCCS	Flutriafol	165.41	91727	301.103	C16H13F2N3O	C1=CC=C(C(=C1)C(CN2C=NC=N2)(C3=CC=C(C=C3)F)O)F	C1=CC=C(C(=C1)C(CN2C=NC=N2)(C3=CC=C(C=C3)F)O)F	JWUCHKBSVLQQCO-UHFFFAOYSA-N	[M+H]+	1
Celma	2020	TWCCS	Fluazinam	185.96	91731	463.951	C13H4Cl2F6N4O4	C1=C(C=NC(=C1Cl)NC2=C(C=C(C(=C2[N+](=O)[O-])Cl)C(F)(F)F)[N+](=O)[O-])C(F)(F)F	C1=C(C=NC(=C1Cl)NC2=C(C=C(C(=C2[N+](=O)[O-])Cl)C(F)(F)F)[N+](=O)[O-])C(F)(F)F	UZCGKGPEKUCDTF-UHFFFAOYSA-N	[M+H]+	1
Celma	2020	TWCCS	Teflubenzuron	170.57	91734	379.974	C14H6Cl2F4N2O2	C1=CC(=C(C(=C1)F)C(=O)NC(=O)NC2=CC(=C(C(=C2F)Cl)F)Cl)F	C1=CC(=C(C(=C1)F)C(=O)NC(=O)NC2=CC(=C(C(=C2F)Cl)F)Cl)F	CJDWRQLODFKPEL-UHFFFAOYSA-N	[M+H]+	1
Celma	2020	TWCCS	Diflufenican	187.79	91735	394.074	C19H11F5N2O2	C1=CC(=CC(=C1)OC2=C(C=CC=N2)C(=O)NC3=C(C=C(C=C3)F)F)C(F)(F)F	C1=CC(=CC(=C1)OC2=C(C=CC=N2)C(=O)NC3=C(C=C(C=C3)F)F)C(F)(F)F	WYEHFWKAOXOVJD-UHFFFAOYSA-N	[M+H]+	1
Celma	2020	TWCCS	Hexaflumuron	187.85	91741	459.982	C16H8Cl2F6N2O3	C1=CC(=C(C(=C1)F)C(=O)NC(=O)NC2=CC(=C(C(=C2)Cl)OC(C(F)F)(F)F)Cl)F	C1=CC(=C(C(=C1)F)C(=O)NC(=O)NC2=CC(=C(C(=C2)Cl)OC(C(F)F)(F)F)Cl)F	RGNPBRKPHBKNKX-UHFFFAOYSA-N	[M+H]+	1
Celma	2020	TWCCS	Haloxyfop-2-ethoxyethyl	188.7	91743	433.09	C19H19ClF3NO5	CCOCCOC(=O)C(C)OC1=CC=C(C=C1)OC2=C(C=C(C=N2)C(F)(F)F)Cl	CCOCCOC(=O)C(C)OC1=CC=C(C=C1)OC2=C(C=C(C=N2)C(F)(F)F)Cl	MIJLZGZLQLAQCM-UHFFFAOYSA-N	[M+H]+	1
Celma	2020	TWCCS	Cadusafos	157.35	91752	270.088	C10H23O2PS2	CCC(C)SP(=O)(OCC)SC(C)CC	CCC(C)SP(=O)(OCC)SC(C)CC	KXRPCFINVWWFHQ-UHFFFAOYSA-N	[M+H]+	1
Celma	2020	TWCCS	Pyriproxyfen	184.43	91753	321.136	C20H19NO3	CC(COC1=CC=C(C=C1)OC2=CC=CC=C2)OC3=CC=CC=N3	CC(COC1=CC=C(C=C1)OC2=CC=CC=C2)OC3=CC=CC=N3	NHDHVHZZCFYRSB-UHFFFAOYSA-N	[M+H]+	1
Celma	2020	TWCCS	Flufenoxuron	204.96	91766	488.036	C21H11ClF6N2O3	C1=CC(=C(C(=C1)F)C(=O)NC(=O)NC2=C(C=C(C=C2)OC3=C(C=C(C=C3)C(F)(F)F)Cl)F)F	C1=CC(=C(C(=C1)F)C(=O)NC(=O)NC2=C(C=C(C=C2)OC3=C(C=C(C=C3)C(F)(F)F)Cl)F)F	RYLHNOVXKPXDIP-UHFFFAOYSA-N	[M+H]+	1
Celma	2020	TWCCS	HDEP-28 (ethylnaphthidate)	176.92	91844468	297.173	C19H23NO2	CCOC(=O)C(C1CCCCN1)C2=CC3=CC=CC=C3C=C2	CCOC(=O)C(C1CCCCN1)C2=CC3=CC=CC=C3C=C2	OTQVTBPHZRARTL-UHFFFAOYSA-N	[M+H]+	1
Celma	2020	TWCCS	THJ-2201	187.57	91864533	360.164	C23H21FN2O	C1=CC=C2C(=C1)C=CC=C2C(=O)C3=NN(C4=CC=CC=C43)CCCCCF	C1=CC=C2C(=C1)C=CC=C2C(=O)C3=NN(C4=CC=CC=C43)CCCCCF	DULWRYKFTVFPTL-UHFFFAOYSA-N	[M+H]+	1
Celma	2020	TWCCS	5F-AB-PINACA	183.95	91936927	348.196	C18H25FN4O2	CC(C)C(C(=O)N)NC(=O)C1=NN(C2=CC=CC=C21)CCCCCF	CC(C)[C@@H](C(=O)N)NC(=O)C1=NN(C2=CC=CC=C21)CCCCCF	WCBYXIBEPFZUBG-HNNXBMFYSA-N	[M+H]+	1
Celma	2020	TWCCS	Clodinafop-Propargyl	180.36	92431	349.052	C17H13ClFNO4	CC(C(=O)OCC#C)OC1=CC=C(C=C1)OC2=C(C=C(C=N2)Cl)F	C[C@H](C(=O)OCC#C)OC1=CC=C(C=C1)OC2=C(C=C(C=N2)Cl)F	JBDHZKLJNAIJNC-LLVKDONJSA-N	[M+H]+	1
Celma	2020	TWCCS	Chlormadinon-17-acetate	199.43	9324	404.175	C23H29ClO4	CC(=O)C1(CCC2C1(CCC3C2C=C(C4=CC(=O)CCC34C)Cl)C)OC(=O)C	CC(=O)[C@]1(CC[C@@H]2[C@@]1(CC[C@H]3[C@H]2C=C(C4=CC(=O)CC[C@]34C)Cl)C)OC(=O)C	QMBJSIBWORFWQT-DFXBJWIESA-N	[M+H]+	1
Celma	2020	TWCCS	Fenpropimorph	175.62	93365	303.256	C20H33NO	CC1CN(CC(O1)C)CC(C)CC2=CC=C(C=C2)C(C)(C)C	C[C@@H]1CN(C[C@@H](O1)C)CC(C)CC2=CC=C(C=C2)C(C)(C)C	RYAUSSKQMZRMAI-ALOPSCKCSA-N	[M+H]+	1
Celma	2020	TWCCS	Bromacil	143.31	9411	260.016	C9H13BrN2O2	CCC(C)N1C(=O)C(=C(NC1=O)C)Br	CCC(C)N1C(=O)C(=C(NC1=O)C)Br	CTSLUCNDVMMDHG-UHFFFAOYSA-N	[M+H]+	1
Celma	2020	TWCCS	11beta-Hydroxy-4-androstene-3,17-dione	173.68	94141	302.188	C19H26O3	CC12CCC(=O)C=C1CCC3C2C(CC4(C3CCC4=O)C)O	C[C@]12CCC(=O)C=C1CC[C@@H]3[C@@H]2[C@H](C[C@]4([C@H]3CCC4=O)C)O	WSCUHXPGYUMQEX-KCZNZURUSA-N	[M+H]+	1
Celma	2020	TWCCS	Linuron	151.01	9502	248.012	C9H10Cl2N2O2	CN(C(=O)NC1=CC(=C(C=C1)Cl)Cl)OC	CN(C(=O)NC1=CC(=C(C=C1)Cl)Cl)OC	XKJMBINCVNINCA-UHFFFAOYSA-N	[M+H]+	1
Celma	2020	TWCCS	Furaltadone	173.06	9553856	324.107	C13H16N4O6	C1COCCN1CC2CN(C(=O)O2)N=CC3=CC=C(O3)[N+](=O)[O-]	C1COCCN1CC2CN(C(=O)O2)/N=C/C3=CC=C(O3)[N+](=O)[O-]	YVQVOQKFMFRVGR-VGOFMYFVSA-N	[M+H]+	1
Celma	2020	TWCCS	Robenidine	189.05	9570438	333.055	C15H13Cl2N5	C1=CC(=CC=C1C=NNC(=NN=CC2=CC=C(C=C2)Cl)N)Cl	C1=CC(=CC=C1/C=N/N/C(=N/N=C/C2=CC=C(C=C2)Cl)/N)Cl	MOOFYEJFXBSZGE-LQGKIZFRSA-N	[M+H]+	1
Celma	2020	TWCCS	Pymethrozine	152.5	9576037	217.096	C10H11N5O	CC1=NNC(=O)N(C1)N=CC2=CN=CC=C2	CC1=NNC(=O)N(C1)/N=C/C2=CN=CC=C2	QHMTXANCGGJZRX-WUXMJOGZSA-N	[M+H]+	1
Celma	2020	TWCCS	Thiodicarb	181.53	9601227	354.049	C10H18N4O4S3	CC(=NOC(=O)N(C)SN(C)C(=O)ON=C(C)SC)SC	C/C(=N\OC(=O)N(SN(C(=O)O/N=C(/SC)\C)C)C)/SC	XDOTVMNBCQVZKG-MKICQXMISA-N	[M+H]+	1
Celma	2020	TWCCS	Betamethasone	188.34	9782	392.2	C22H29FO5	CC1CC2C3CCC4=CC(=O)C=CC4(C3(C(CC2(C1(C(=O)CO)O)C)O)F)C	C[C@H]1C[C@H]2[C@@H]3CCC4=CC(=O)C=C[C@@]4([C@]3([C@H](C[C@@]2([C@]1(C(=O)CO)O)C)O)F)C	UREBDLICKHMUKA-DVTGEIKXSA-N	[M+H]+	1
Celma	2020	TWCCS	bk-MDDMA	149.49	9794472	221.105	C12H15NO3	CC(C(=O)C1=CC2=C(C=C1)OCO2)N(C)C	CC(C(=O)C1=CC2=C(C=C1)OCO2)N(C)C	OSNIIMCBVLBNGS-UHFFFAOYSA-N	[M+H]+	1
Celma	2020	TWCCS	CB-13	200.92	9799417	368.178	C26H24O2	CCCCCOC1=CC=C(C2=CC=CC=C21)C(=O)C3=CC=CC4=CC=CC=C43	CCCCCOC1=CC=C(C2=CC=CC=C21)C(=O)C3=CC=CC4=CC=CC=C43	RSUMDJRTAFBISX-UHFFFAOYSA-N	[M+H]+	1
Celma	2020	TWCCS	AM-694	181.96	9889172	435.05	C20H19FINO	C1=CC=C2C(=C1)C(=CN2CCCCCF)C(=O)C3=CC=CC=C3I	C1=CC=C2C(=C1)C(=CN2CCCCCF)C(=O)C3=CC=CC=C3I	LFFIIZFINPPEMC-UHFFFAOYSA-N	[M+H]+	1
Celma	2020	TWCCS	Nandrolone, alpha	168.39	9904	274.193	C18H26O2	O[C@@H]1[C@]2(C)[C@@H](CC1)[C@H](CC3)[C@H](CC2)[C@@H](CC4)C3=CC4=O	C[C@]12CC[C@H]3[C@H]([C@@H]1CC[C@@H]2O)CCC4=CC(=O)CC[C@H]34	NPAGDVCDWIYMMC-IZPLOLCNSA-N	[M+H]+	1
Celma	2020	TWCCS	Parathion-ethyl	158.85	991	291.033	C10H14NO5PS	CCOP(=S)(OCC)OC1=CC=C(C=C1)[N+](=O)[O-]	CCOP(=S)(OCC)OC1=CC=C(C=C1)[N+](=O)[O-]	LCCNCVORNKJIRZ-UHFFFAOYSA-N	[M+H]+	1
Celma	2020	TWCCS	25-B-NBOMe	180.13	9977044	379.078	C18H22BrNO3	COC1=CC=CC=C1CNCCC2=CC(=C(C=C2OC)Br)OC	COC1=CC=CC=C1CNCCC2=CC(=C(C=C2OC)Br)OC	SUXGNJVVBGJEFB-UHFFFAOYSA-N	[M+H]+	1
Davis	2020	DTCCS	Phenytoin	166.6	1775	252.09	C15H12N2O2	C1=CC=C(C=C1)C2(C(=O)NC(=O)N2)C3=CC=CC=C3	C1=CC=C(C=C1)C2(C(=O)NC(=O)N2)C3=CC=CC=C3	CXOFVDLJLONNDW-UHFFFAOYSA-N	[M+H]+	1
Davis	2020	DTCCS	PEMA	143.8	23611	206.106	C11H14N2O2	CCC(C1=CC=CC=C1)(C(=O)N)C(=O)N	CCC(C1=CC=CC=C1)(C(=O)N)C(=O)N	JFZHPFOXAAIUMB-UHFFFAOYSA-N	[M+H]+	1
Davis	2020	DTCCS	Carbamazepine	151.3	2554	236.095	C15H12N2O	C1=CC=C2C(=C1)C=CC3=CC=CC=C3N2C(=O)N	C1=CC=C2C(=C1)C=CC3=CC=CC=C3N2C(=O)N	FFGPTBGBLSHEPO-UHFFFAOYSA-N	[M+H]+	1
Davis	2020	DTCCS	Carbamazepine epoxide	154	2555	252.09	C15H12N2O2	C1=CC=C2C(=C1)C3C(O3)C4=CC=CC=C4N2C(=O)N	C1=CC=C2C(=C1)C3C(O3)C4=CC=CC=C4N2C(=O)N	ZRWWEEVEIOGMMT-UHFFFAOYSA-N	[M+H]+	1
Davis	2020	DTCCS	Oxcarbazepine	155.8	34312	252.09	C15H12N2O2	C1C2=CC=CC=C2N(C3=CC=CC=C3C1=O)C(=O)N	C1C2=CC=CC=C2N(C3=CC=CC=C3C1=O)C(=O)N	CTRLABGOLIVAIY-UHFFFAOYSA-N	[M+H]+	1
Davis	2020	DTCCS	Gabapentin	141	3446	171.126	C9H17NO2	C1CCC(CC1)(CC(=O)O)CN	C1CCC(CC1)(CC(=O)O)CN	UGJMXCAKCUNAIE-UHFFFAOYSA-N	[M+H]+	1
Davis	2020	DTCCS	Lamotrigine	155.3	3878	255.008	C9H7Cl2N5	C1=CC(=C(C(=C1)Cl)Cl)C2=C(N=C(N=N2)N)N	C1=CC(=C(C(=C1)Cl)Cl)C2=C(N=C(N=N2)N)N	PYZRQGJRPPTADH-UHFFFAOYSA-N	[M+H]+	1
Davis	2020	DTCCS	Primidone	149.4	4909	218.106	C12H14N2O2	CCC1(C(=O)NCNC1=O)C2=CC=CC=C2	CCC1(C(=O)NCNC1=O)C2=CC=CC=C2	DQMZLTXERSFNPB-UHFFFAOYSA-N	[M+H]+	1
Davis	2020	DTCCS	Levetiracetam	145.4	5284583	170.106	C8H14N2O2	CCC(C(=O)N)N1CCCC1=O	CC[C@@H](C(=O)N)N1CCCC1=O	HPHUVLMMVZITSG-LURJTMIESA-N	[M+H]+	1
Davis	2020	DTCCS	Topiramate	176	5284627	339.099	C12H21NO8S	CC1(OC2COC3(C(C2O1)OC(O3)(C)C)COS(=O)(=O)N)C	CC1(O[C@@H]2CO[C@@]3([C@H]([C@@H]2O1)OC(O3)(C)C)COS(=O)(=O)N)C	KJADKKWYZYXHBB-XBWDGYHZSA-N	[M+H]+	1
Davis	2020	DTCCS	Pregabalin	141.6	5486971	159.126	C8H17NO2	CC(C)CC(CC(=O)O)CN	CC(C)C[C@@H](CC(=O)O)CN	AYXYPKUFHZROOJ-ZETCQYMHSA-N	[M+H]+	1
Davis	2020	DTCCS	Zonisamide	141.9	5734	212.026	C8H8N2O3S	C1=CC=C2C(=C1)C(=NO2)CS(=O)(=O)N	C1=CC=C2C(=C1)C(=NO2)CS(=O)(=O)N	UBQNRHZMVUUOMG-UHFFFAOYSA-N	[M+H]+	1
Davis	2020	DTCCS	MHD	155.7	9877407	147.068	C9H9NO	CN1C=C(C2=CC=CC=C21)O	CN1C=C(C2=CC=CC=C21)O	CGLJIJABFUYKIL-UHFFFAOYSA-N	[M+H]+	1
FDA	2021	TWCCS	Erythromycin Cyclocarbonate	262.4	10033072	759.441	C38H65NO14	CCC1C2(C(C(C(=O)C(CC(C(C(C(C(C(=O)O1)C)OC3CC(C(C(O3)C)O)(C)OC)C)OC4C(C(CC(O4)C)N(C)C)O)(C)O)C)C)OC(=O)O2)C	CC[C@@H]1[C@@]2([C@@H]([C@H](C(=O)[C@@H](C[C@@]([C@@H]([C@H]([C@@H]([C@H](C(=O)O1)C)O[C@H]3C[C@@]([C@H]([C@@H](O3)C)O)(C)OC)C)O[C@H]4[C@@H]([C@H](C[C@H](O4)C)N(C)C)O)(C)O)C)C)OC(=O)O2)C	NKLGIWNNVDPGCA-ZDYKNUMJSA-N	[M+H]+	1
FDA	2021	TWCCS	Altrenogest	177	10041070	310.193	C21H26O2	CC12C=CC3=C4CCC(=O)C=C4CCC3C1CCC2(CC=C)O	C[C@]12C=CC3=C4CCC(=O)C=C4CC[C@H]3[C@@H]1CC[C@]2(CC=C)O	VWAUPFMBXBWEQY-ANULTFPQSA-N	[M+H]+	1
FDA	2021	TWCCS	Otenabant	224.9	10052040	509.15	C25H25Cl2N7O	CCNC1(CCN(CC1)C2=NC=NC3=C2N=C(N3C4=CC=C(C=C4)Cl)C5=CC=CC=C5Cl)C(=O)N	CCNC1(CCN(CC1)C2=NC=NC3=C2N=C(N3C4=CC=C(C=C4)Cl)C5=CC=CC=C5Cl)C(=O)N	UNAZAADNBYXMIV-UHFFFAOYSA-N	[M+H]+	1
FDA	2021	TWCCS	Pimavanserin	214.6	10071196	427.264	C25H34FN3O2	CC(C)COC1=CC=C(C=C1)CNC(=O)N(CC2=CC=C(C=C2)F)C3CCN(CC3)C	CC(C)COC1=CC=C(C=C1)CNC(=O)N(CC2=CC=C(C=C2)F)C3CCN(CC3)C	RKEWSXXUOLRFBX-UHFFFAOYSA-N	[M+H]+	1
FDA	2021	TWCCS	Masitinib (AB1010)	215.3	10074640	498.22	C28H30N6OS	CC1=C(C=C(C=C1)NC(=O)C2=CC=C(C=C2)CN3CCN(CC3)C)NC4=NC(=CS4)C5=CN=CC=C5	CC1=C(C=C(C=C1)NC(=O)C2=CC=C(C=C2)CN3CCN(CC3)C)NC4=NC(=CS4)C5=CN=CC=C5	WJEOLQLKVOPQFV-UHFFFAOYSA-N	[M+H]+	1
FDA	2021	TWCCS	Vorapaxar	236.2	10077130	492.242	C29H33FN2O4	CCOC(=O)NC1CCC2C(C1)CC3C(C2C=CC4=NC=C(C=C4)C5=CC(=CC=C5)F)C(OC3=O)C	CCOC(=O)N[C@@H]1CC[C@@H]2[C@@H](C1)C[C@@H]3[C@H]([C@H]2/C=C/C4=NC=C(C=C4)C5=CC(=CC=C5)F)[C@H](OC3=O)C	ZBGXUVOIWDMMJE-QHNZEKIYSA-N	[M+H]+	1
FDA	2021	TWCCS	Galunisertib (LY2157299)	184.9	10090485	369.159	C22H19N5O	CC1=NC(=CC=C1)C2=NN3CCCC3=C2C4=C5C=C(C=CC5=NC=C4)C(=O)N	CC1=NC(=CC=C1)C2=NN3CCCC3=C2C4=C5C=C(C=CC5=NC=C4)C(=O)N	IVRXNBXKWIJUQB-UHFFFAOYSA-N	[M+H]+	1
FDA	2021	TWCCS	Linagliptin	221.5	10096344	472.234	C25H28N8O2	CC#CCN1C2=C(N=C1N3CCCC(C3)N)N(C(=O)N(C2=O)CC4=NC5=CC=CC=C5C(=N4)C)C	CC#CCN1C2=C(N=C1N3CCC[C@H](C3)N)N(C(=O)N(C2=O)CC4=NC5=CC=CC=C5C(=N4)C)C	LTXREWYXXSTFRX-QGZVFWFLSA-N	[M+H]+	1
FDA	2021	TWCCS	Pazopanib	219.3	10113978	437.163	C21H23N7O2S	CC1=C(C=C(C=C1)NC2=NC=CC(=N2)N(C)C3=CC4=NN(C(=C4C=C3)C)C)S(=O)(=O)N	CC1=C(C=C(C=C1)NC2=NC=CC(=N2)N(C)C3=CC4=NN(C(=C4C=C3)C)C)S(=O)(=O)N	CUIHSIWYWATEQL-UHFFFAOYSA-N	[M+H]+	1
FDA	2021	TWCCS	Enoxolone	215.4	10114	470.34	C30H46O4	CC1(C2CCC3(C(C2(CCC1O)C)C(=O)C=C4C3(CCC5(C4CC(CC5)(C)C(=O)O)C)C)C)C	C[C@]12CC[C@](C[C@H]1C3=CC(=O)[C@@H]4[C@]5(CC[C@@H](C([C@@H]5CC[C@]4([C@@]3(CC2)C)C)(C)C)O)C)(C)C(=O)O	MPDGHEJMBKOTSU-YKLVYJNSSA-N	[M+H]+	1
FDA	2021	TWCCS	Sepantronium	179.1	10126189	363.146	C20H19N4O3+	CC1=[N+](C2=C(N1CCOC)C(=O)C3=CC=CC=C3C2=O)CC4=NC=CN=C4	CC1=[N+](C2=C(N1CCOC)C(=O)C3=CC=CC=C3C2=O)CC4=NC=CN=C4	OTSOOHRUMBRSHZ-UHFFFAOYSA-N	[M+H]+	1
FDA	2021	TWCCS	Selumetinib (AZD6244)	195.8	10127622	456	C17H15BrClFN4O3	CN1C=NC2=C1C=C(C(=C2F)NC3=C(C=C(C=C3)Br)Cl)C(=O)NOCCO	CN1C=NC2=C1C=C(C(=C2F)NC3=C(C=C(C=C3)Br)Cl)C(=O)NOCCO	CYOHGALHFOKKQC-UHFFFAOYSA-N	[M+H]+	1
FDA	2021	TWCCS	Chenodeoxycholic Acid	216.6	10133	392.293	C24H40O4	CC(CCC(=O)O)C1CCC2C1(CCC3C2C(CC4C3(CCC(C4)O)C)O)C	C[C@H](CCC(=O)O)[C@H]1CC[C@@H]2[C@@]1(CC[C@H]3[C@H]2[C@@H](C[C@H]4[C@@]3(CC[C@H](C4)O)C)O)C	RUDATBOHQWOJDD-BSWAIDMHSA-N	[M+H]+	1
FDA	2021	TWCCS	Tasisulam	171.3	10160238	412.835	C11H6BrCl2NO3S2	C1=CC(=C(C=C1Cl)Cl)C(=O)NS(=O)(=O)C2=CC=C(S2)Br	C1=CC(=C(C=C1Cl)Cl)C(=O)NS(=O)(=O)C2=CC=C(S2)Br	WWONFUQGBVOKOF-UHFFFAOYSA-N	[M+H]+	1
FDA	2021	TWCCS	Apixaban	225.2	10182969	459.191	C25H25N5O4	COC1=CC=C(C=C1)N2C3=C(CCN(C3=O)C4=CC=C(C=C4)N5CCCCC5=O)C(=N2)C(=O)N	COC1=CC=C(C=C1)N2C3=C(CCN(C3=O)C4=CC=C(C=C4)N5CCCCC5=O)C(=N2)C(=O)N	QNZCBYKSOIHPEH-UHFFFAOYSA-N	[M+H]+	1
FDA	2021	TWCCS	Afatinib (BIBW2992)	231.9	10184653	485.163	C24H25ClFN5O3	CN(C)CC=CC(=O)NC1=C(C=C2C(=C1)C(=NC=N2)NC3=CC(=C(C=C3)F)Cl)OC4CCOC4	CN(C)C/C=C/C(=O)NC1=C(C=C2C(=C1)C(=NC=N2)NC3=CC(=C(C=C3)F)Cl)O[C@H]4CCOC4	ULXXDDBFHOBEHA-CWDCEQMOSA-N	[M+H]+	1
FDA	2021	TWCCS	Vilanterol	207.4	10184665	485.174	C24H33Cl2NO5	C1=CC(=C(C(=C1)Cl)COCCOCCCCCCNCC(C2=CC(=C(C=C2)O)CO)O)Cl	C1=CC(=C(C(=C1)Cl)COCCOCCCCCCNC[C@@H](C2=CC(=C(C=C2)O)CO)O)Cl	DAFYYTQWSAWIGS-DEOSSOPVSA-N	[M+H]+	1
FDA	2021	TWCCS	Edoxaban	237.4	10280735	547.177	C24H30ClN7O4S	CN1CCC2=C(C1)SC(=N2)C(=O)NC3CC(CCC3NC(=O)C(=O)NC4=NC=C(C=C4)Cl)C(=O)N(C)C	CN1CCC2=C(C1)SC(=N2)C(=O)N[C@@H]3C[C@H](CC[C@@H]3NC(=O)C(=O)NC4=NC=C(C=C4)Cl)C(=O)N(C)C	HGVDHZBSSITLCT-JLJPHGGASA-N	[M+H]+	1
FDA	2021	TWCCS	Binimetinib	193	10288191	440.03	C17H15BrF2N4O3	CN1C=NC2=C1C=C(C(=C2F)NC3=C(C=C(C=C3)Br)F)C(=O)NOCCO	CN1C=NC2=C1C=C(C(=C2F)NC3=C(C=C(C=C3)Br)F)C(=O)NOCCO	ACWZRVQXLIRSDF-UHFFFAOYSA-N	[M+H]+	1
FDA	2021	TWCCS	Sotrastaurin	200.9	10296883	438.18	C25H22N6O2	CN1CCN(CC1)C2=NC3=CC=CC=C3C(=N2)C4=C(C(=O)NC4=O)C5=CNC6=CC=CC=C65	CN1CCN(CC1)C2=NC3=CC=CC=C3C(=N2)C4=C(C(=O)NC4=O)C5=CNC6=CC=CC=C65	OAVGBZOFDPFGPJ-UHFFFAOYSA-N	[M+H]+	1
FDA	2021	TWCCS	Saracatinib (AZD0530)	234.7	10302451	541.209	C27H32ClN5O5	CN1CCN(CC1)CCOC2=CC3=C(C(=C2)OC4CCOCC4)C(=NC=N3)NC5=C(C=CC6=C5OCO6)Cl	CN1CCN(CC1)CCOC2=CC3=C(C(=C2)OC4CCOCC4)C(=NC=N3)NC5=C(C=CC6=C5OCO6)Cl	OUKYUETWWIPKQR-UHFFFAOYSA-N	[M+H]+	1
FDA	2021	TWCCS	Boceprevir	227.1	10324367	519.342	C27H45N5O5	CC1(C2C1C(N(C2)C(=O)C(C(C)(C)C)NC(=O)NC(C)(C)C)C(=O)NC(CC3CCC3)C(=O)C(=O)N)C	CC1([C@@H]2[C@H]1[C@H](N(C2)C(=O)[C@H](C(C)(C)C)NC(=O)NC(C)(C)C)C(=O)NC(CC3CCC3)C(=O)C(=O)N)C	LHHCSNFAOIFYRV-DOVBMPENSA-N	[M+H]+	1
FDA	2021	TWCCS	Napabucasin	146.5	10331844	240.042	C14H8O4	CC(=O)C1=CC2=C(O1)C(=O)C3=CC=CC=C3C2=O	CC(=O)C1=CC2=C(O1)C(=O)C3=CC=CC=C3C2=O	DPHUWDIXHNQOSY-UHFFFAOYSA-N	[M+H]+	1
FDA	2021	TWCCS	Crenolanib (CP-868596)	201.9	10366136	443.232	C26H29N5O2	CC1(COC1)COC2=CC3=C(C=C2)N(C=N3)C4=NC5=C(C=CC=C5N6CCC(CC6)N)C=C4	CC1(COC1)COC2=CC3=C(C=C2)N(C=N3)C4=NC5=C(C=CC=C5N6CCC(CC6)N)C=C4	DYNHJHQFHQTFTP-UHFFFAOYSA-N	[M+H]+	1
FDA	2021	TWCCS	Pyrazinamide	120.1	1046	123.043	C5H5N3O	C1=CN=C(C=N1)C(=O)N	C1=CN=C(C=N1)C(=O)N	IPEHBUMCGVEMRF-UHFFFAOYSA-N	[M+H]+	1
FDA	2021	TWCCS	Volasertib (BI 6727)	289.4	10461508	618.401	C34H50N8O3	CCC1C(=O)N(C2=CN=C(N=C2N1C(C)C)NC3=C(C=C(C=C3)C(=O)NC4CCC(CC4)N5CCN(CC5)CC6CC6)OC)C	CC[C@@H]1C(=O)N(C2=CN=C(N=C2N1C(C)C)NC3=C(C=C(C=C3)C(=O)NC4CCC(CC4)N5CCN(CC5)CC6CC6)OC)C	SXNJFOWDRLKDSF-XKHVUIRMSA-N	[M+H]+	1
FDA	2021	TWCCS	Fulvestrant	246.3	104741	606.317	C32H47F5O3S	CC12CCC3C(C1CCC2O)C(CC4=C3C=CC(=C4)O)CCCCCCCCCS(=O)CCCC(C(F)(F)F)(F)F	C[C@]12CC[C@H]3[C@H]([C@@H]1CC[C@@H]2O)[C@@H](CC4=C3C=CC(=C4)O)CCCCCCCCCS(=O)CCCC(C(F)(F)F)(F)F	VWUXBMIQPBEWFH-WCCTWKNTSA-N	[M+H]+	1
FDA	2021	TWCCS	Rimonabant	214.8	104850	462.078	C22H21Cl3N4O	CC1=C(N(N=C1C(=O)NN2CCCCC2)C3=C(C=C(C=C3)Cl)Cl)C4=CC=C(C=C4)Cl	CC1=C(N(N=C1C(=O)NN2CCCCC2)C3=C(C=C(C=C3)Cl)Cl)C4=CC=C(C=C4)Cl	JZCPYUJPEARBJL-UHFFFAOYSA-N	[M+H]+	1
FDA	2021	TWCCS	Bosentan	231.1	104865	551.184	C27H29N5O6S	CC(C)(C)C1=CC=C(C=C1)S(=O)(=O)NC2=C(C(=NC(=N2)C3=NC=CC=N3)OCCO)OC4=CC=CC=C4OC	CC(C)(C)C1=CC=C(C=C1)S(=O)(=O)NC2=C(C(=NC(=N2)C3=NC=CC=N3)OCCO)OC4=CC=CC=C4OC	GJPICJJJRGTNOD-UHFFFAOYSA-N	[M+H]+	1
FDA	2021	TWCCS	Pyridoxine	130	1054	169.074	C8H11NO3	CC1=NC=C(C(=C1O)CO)CO	CC1=NC=C(C(=C1O)CO)CO	LXNHXLLTXMVWPM-UHFFFAOYSA-N	[M+H]+	1
FDA	2021	TWCCS	Medroxyprogesterone	184.6	10631	344.235	C22H32O3	CC1CC2C(CCC3(C2CCC3(C(=O)C)O)C)C4(C1=CC(=O)CC4)C	C[C@H]1C[C@@H]2[C@H](CC[C@]3([C@H]2CC[C@@]3(C(=O)C)O)C)[C@@]4(C1=CC(=O)CC4)C	FRQMUZJSZHZSGN-HBNHAYAOSA-N	[M+H]+	1
FDA	2021	TWCCS	Sivelestat	206.3	107706	434.115	C20H22N2O7S	CC(C)(C)C(=O)OC1=CC=C(C=C1)S(=O)(=O)NC2=CC=CC=C2C(=O)NCC(=O)O	CC(C)(C)C(=O)OC1=CC=C(C=C1)S(=O)(=O)NC2=CC=CC=C2C(=O)NCC(=O)O	BTGNGJJLZOIYID-UHFFFAOYSA-N	[M+H]+	1
FDA	2021	TWCCS	Racecadotril	194	107751	385.135	C21H23NO4S	CC(=O)SCC(CC1=CC=CC=C1)C(=O)NCC(=O)OCC2=CC=CC=C2	CC(=O)SCC(CC1=CC=CC=C1)C(=O)NCC(=O)OCC2=CC=CC=C2	ODUOJXZPIYUATO-UHFFFAOYSA-N	[M+H]+	1
FDA	2021	TWCCS	Perindopril	189	107807	368.231	C19H32N2O5	CCCC(C(=O)OCC)NC(C)C(=O)N1C2CCCCC2CC1C(=O)O	CCC[C@@H](C(=O)OCC)N[C@@H](C)C(=O)N1[C@H]2CCCC[C@H]2C[C@H]1C(=O)O	IPVQLZZIHOAWMC-QXKUPLGCSA-N	[M+H]+	1
FDA	2021	TWCCS	Fingolimod	186.1	107970	307.251	C19H33NO2	CCCCCCCCC1=CC=C(C=C1)CCC(CO)(CO)N	CCCCCCCCC1=CC=C(C=C1)CCC(CO)(CO)N	KKGQTZUTZRNORY-UHFFFAOYSA-N	[M+H]+	1
FDA	2021	TWCCS	Ramosetron	169.9	108000	279.137	C17H17N3O	CN1C=C(C2=CC=CC=C21)C(=O)C3CCC4=C(C3)NC=N4	CN1C=C(C2=CC=CC=C21)C(=O)[C@@H]3CCC4=C(C3)NC=N4	NTHPAPBPFQJABD-LLVKDONJSA-N	[M+H]+	1
FDA	2021	TWCCS	Tamibarotene	196.1	108143	351.183	C22H25NO3	CC1(CCC(C2=C1C=CC(=C2)NC(=O)C3=CC=C(C=C3)C(=O)O)(C)C)C	CC1(CCC(C2=C1C=CC(=C2)NC(=O)C3=CC=C(C=C3)C(=O)O)(C)C)C	MUTNCGKQJGXKEM-UHFFFAOYSA-N	[M+H]+	1
FDA	2021	TWCCS	Diperodon	202.7	10831	397.2	C22H27N3O4	C1CCN(CC1)CC(COC(=O)NC2=CC=CC=C2)OC(=O)NC3=CC=CC=C3	C1CCN(CC1)CC(COC(=O)NC2=CC=CC=C2)OC(=O)NC3=CC=CC=C3	YUGZHQHSNYIFLG-UHFFFAOYSA-N	[M+H]+	1
FDA	2021	TWCCS	L-carnitine	131.4	10917	161.105	C7H15NO3	C[N+](C)(C)CC(CC(=O)[O-])O	C[N+](C)(C)C[C@@H](CC(=O)[O-])O	PHIQHXFUZVPYII-ZCFIWIBFSA-N	[M+H]+	1
FDA	2021	TWCCS	Tadalafil	190.7	110635	389.138	C22H19N3O4	CN1CC(=O)N2C(C1=O)CC3=C(C2C4=CC5=C(C=C4)OCO5)NC6=CC=CC=C36	CN1CC(=O)N2[C@@H](C1=O)CC3=C([C@H]2C4=CC5=C(C=C4)OCO5)NC6=CC=CC=C36	WOXKDUGGOYFFRN-IIBYNOLFSA-N	[M+H]+	1
FDA	2021	TWCCS	Regorafenib (BAY 73-4506)	215.4	11167602	482.077	C21H15ClF4N4O3	CNC(=O)C1=NC=CC(=C1)OC2=CC(=C(C=C2)NC(=O)NC3=CC(=C(C=C3)Cl)C(F)(F)F)F	CNC(=O)C1=NC=CC(=C1)OC2=CC(=C(C=C2)NC(=O)NC3=CC(=C(C=C3)Cl)C(F)(F)F)F	FNHKPVJBJVTLMP-UHFFFAOYSA-N	[M+H]+	1
FDA	2021	TWCCS	Galeterone	200.4	11188409	388.251	C26H32N2O	CC12CCC(CC1=CCC3C2CCC4(C3CC=C4N5C=NC6=CC=CC=C65)C)O	C[C@]12CC[C@@H](CC1=CC[C@@H]3[C@@H]2CC[C@]4([C@H]3CC=C4N5C=NC6=CC=CC=C65)C)O	PAFKTGFSEFKSQG-PAASFTFBSA-N	[M+H]+	1
FDA	2021	TWCCS	Ataluren (PTC124)	159.1	11219835	284.06	C15H9FN2O3	C1=CC=C(C(=C1)C2=NC(=NO2)C3=CC(=CC=C3)C(=O)O)F	C1=CC=C(C(=C1)C2=NC(=NO2)C3=CC(=CC=C3)C(=O)O)F	OOUGLTULBSNHNF-UHFFFAOYSA-N	[M+H]+	1
FDA	2021	TWCCS	Taurine	125.1	1123	125.015	C2H7NO3S	C(CS(=O)(=O)O)N	C(CS(=O)(=O)O)N	XOAAWQZATWQOTB-UHFFFAOYSA-N	[M+H]+	1
FDA	2021	TWCCS	Tedizolid	188.6	11234049	370.119	C17H15FN6O3	CN1N=C(N=N1)C2=NC=C(C=C2)C3=C(C=C(C=C3)N4CC(OC4=O)CO)F	CN1N=C(N=N1)C2=NC=C(C=C2)C3=C(C=C(C=C3)N4C[C@@H](OC4=O)CO)F	XFALPSLJIHVRKE-GFCCVEGCSA-N	[M+H]+	1
FDA	2021	TWCCS	Saxagliptin	176.7	11243969	315.195	C18H25N3O2	C1C2CC2N(C1C#N)C(=O)C(C34CC5CC(C3)CC(C5)(C4)O)N	C1[C@@H]2C[C@@H]2N([C@@H]1C#N)C(=O)[C@H](C34CC5CC(C3)CC(C5)(C4)O)N	QGJUIPDUBHWZPV-SGTAVMJGSA-N	[M+H]+	1
FDA	2021	TWCCS	Roxadustat (FG-4592)	184.5	11256664	352.106	C19H16N2O5	CC1=C2C=C(C=CC2=C(C(=N1)C(=O)NCC(=O)O)O)OC3=CC=CC=C3	CC1=C2C=C(C=CC2=C(C(=N1)C(=O)NCC(=O)O)O)OC3=CC=CC=C3	YOZBGTLTNGAVFU-UHFFFAOYSA-N	[M+H]+	1
FDA	2021	TWCCS	Formestane	171.9	11273	302.188	C19H26O3	CC12CCC(=O)C(=C1CCC3C2CCC4(C3CCC4=O)C)O	C[C@]12CCC(=O)C(=C1CC[C@@H]3[C@@H]2CC[C@]4([C@H]3CCC4=O)C)O	OSVMTWJCGUFAOD-KZQROQTASA-N	[M+H]+	1
FDA	2021	TWCCS	Amuvatinib (MP-470)	190.8	11282283	447.137	C23H21N5O3S	C1CN(CCN1C2=NC=NC3=C2OC4=CC=CC=C43)C(=S)NCC5=CC6=C(C=C5)OCO6	C1CN(CCN1C2=NC=NC3=C2OC4=CC=CC=C43)C(=S)NCC5=CC6=C(C=C5)OCO6	FOFDIMHVKGYHRU-UHFFFAOYSA-N	[M+H]+	1
FDA	2021	TWCCS	Chlorotrianisene	191.5	11289	380.118	C23H21ClO3	COC1=CC=C(C=C1)C(=C(C2=CC=C(C=C2)OC)Cl)C3=CC=C(C=C3)OC	COC1=CC=C(C=C1)C(=C(C2=CC=C(C=C2)OC)Cl)C3=CC=C(C=C3)OC	BFPSDSIWYFKGBC-UHFFFAOYSA-N	[M+H]+	1
FDA	2021	TWCCS	Riociguat (BAY 63-2521)	203.8	11304743	422.161	C20H19FN8O2	CN(C1=C(N=C(N=C1N)C2=NN(C3=C2C=CC=N3)CC4=CC=CC=C4F)N)C(=O)OC	CN(C1=C(N=C(N=C1N)C2=NN(C3=C2C=CC=N3)CC4=CC=CC=C4F)N)C(=O)OC	WXXSNCNJFUAIDG-UHFFFAOYSA-N	[M+H]+	1
FDA	2021	TWCCS	Tideglusib	172.7	11313622	334.078	C19H14N2O2S	C1=CC=C(C=C1)CN2C(=O)N(SC2=O)C3=CC=CC4=CC=CC=C43	C1=CC=C(C=C1)CN2C(=O)N(SC2=O)C3=CC=CC4=CC=CC=C43	PMJIHLSCWIDGMD-UHFFFAOYSA-N	[M+H]+	1
FDA	2021	TWCCS	Apatinib	191.4	11315474	397.19	C24H23N5O	C1CCC(C1)(C#N)C2=CC=C(C=C2)NC(=O)C3=C(N=CC=C3)NCC4=CC=NC=C4	C1CCC(C1)(C#N)C2=CC=C(C=C2)NC(=O)C3=C(N=CC=C3)NCC4=CC=NC=C4	WPEWQEMJFLWMLV-UHFFFAOYSA-N	[M+H]+	1
FDA	2021	TWCCS	Ponesimod	220.7	11363176	460.122	C23H25ClN2O4S	CCCN=C1N(C(=O)C(=CC2=CC(=C(C=C2)OCC(CO)O)Cl)S1)C3=CC=CC=C3C	CCCN=C1N(C(=O)/C(=C/C2=CC(=C(C=C2)OC[C@@H](CO)O)Cl)/S1)C3=CC=CC=C3C	LPAUOXUZGSBGDU-ULCCENQXSA-N	[M+H]+	1
FDA	2021	TWCCS	Aclidinium	211.7	11434515	484.162	C26H30NO4S2+	C1C[N+]2(CCC1C(C2)OC(=O)C(C3=CC=CS3)(C4=CC=CS4)O)CCCOC5=CC=CC=C5	C1C[N+]2(CCC1[C@H](C2)OC(=O)C(C3=CC=CS3)(C4=CC=CS4)O)CCCOC5=CC=CC=C5	ASMXXROZKSBQIH-VITNCHFBSA-N	[M+H]+	1
FDA	2021	TWCCS	Alogliptin (SYK-322) benzoate	174.3	11450633	339.17	C18H21N5O2	CN1C(=O)C=C(N(C1=O)CC2=CC=CC=C2C#N)N3CCCC(C3)N	CN1C(=O)C=C(N(C1=O)CC2=CC=CC=C2C#N)N3CCC[C@H](C3)N	ZSBOMTDTBDDKMP-OAHLLOKOSA-N	[M+H]+	1
FDA	2021	TWCCS	Alogliptin	174.3	11450633	339.17	C18H21N5O2	CN1C(=O)C=C(N(C1=O)CC2=CC=CC=C2C#N)N3CCCC(C3)N	CN1C(=O)C=C(N(C1=O)CC2=CC=CC=C2C#N)N3CCC[C@H](C3)N	ZSBOMTDTBDDKMP-OAHLLOKOSA-N	[M+H]+	1
FDA	2021	TWCCS	Tedizolid Phosphate	208.5	11476460	450.085	C17H16FN6O6P	CN1N=C(N=N1)C2=NC=C(C=C2)C3=C(C=C(C=C3)N4CC(OC4=O)COP(=O)(O)O)F	CN1N=C(N=N1)C2=NC=C(C=C2)C3=C(C=C(C=C3)N4C[C@@H](OC4=O)COP(=O)(O)O)F	QCGUSIANLFXSGE-GFCCVEGCSA-N	[M+H]+	1
FDA	2021	TWCCS	Florfenicol	174.4	114811	357	C12H14Cl2FNO4S	CS(=O)(=O)C1=CC=C(C=C1)C(C(CF)NC(=O)C(Cl)Cl)O	CS(=O)(=O)C1=CC=C(C=C1)[C@H]([C@@H](CF)NC(=O)C(Cl)Cl)O	AYIRNRDRBQJXIF-NXEZZACHSA-N	[M+H]+	1
FDA	2021	TWCCS	Linifanib (ABT-869)	200.2	11485656	375.15	C21H18FN5O	CC1=CC(=C(C=C1)F)NC(=O)NC2=CC=C(C=C2)C3=C4C(=CC=C3)NN=C4N	CC1=CC(=C(C=C1)F)NC(=O)NC2=CC=C(C=C2)C3=C4C(=CC=C3)NN=C4N	MPVGZUGXCQEXTM-UHFFFAOYSA-N	[M+H]+	1
FDA	2021	TWCCS	Tivantinib (ARQ 197)	182.3	11494412	369.148	C23H19N3O2	C1CC2=C3C(=CC=C2)C(=CN3C1)C4C(C(=O)NC4=O)C5=CNC6=CC=CC=C65	C1CC2=C3C(=CC=C2)C(=CN3C1)[C@H]4[C@@H](C(=O)NC4=O)C5=CNC6=CC=CC=C65	UCEQXRCJXIVODC-PMACEKPBSA-N	[M+H]+	1
FDA	2021	TWCCS	Dacomitinib	230.1	11511120	469.168	C24H25ClFN5O2	COC1=C(C=C2C(=C1)N=CN=C2NC3=CC(=C(C=C3)F)Cl)NC(=O)C=CCN4CCCCC4	COC1=C(C=C2C(=C1)N=CN=C2NC3=CC(=C(C=C3)F)Cl)NC(=O)/C=C/CN4CCCCC4	LVXJQMNHJWSHET-AATRIKPKSA-N	[M+H]+	1
FDA	2021	TWCCS	Umeclidinium	204.9	11519070	428.259	C29H34NO2+	C1C[N+]2(CCC1(CC2)C(C3=CC=CC=C3)(C4=CC=CC=C4)O)CCOCC5=CC=CC=C5	C1C[N+]2(CCC1(CC2)C(C3=CC=CC=C3)(C4=CC=CC=C4)O)CCOCC5=CC=CC=C5	FVTWTVQXNAJTQP-UHFFFAOYSA-N	[M+H]+	1
FDA	2021	TWCCS	Paliperidone	208.5	115237	426.207	C23H27FN4O3	CC1=C(C(=O)N2CCCC(C2=N1)O)CCN3CCC(CC3)C4=NOC5=C4C=CC(=C5)F	CC1=C(C(=O)N2CCCC(C2=N1)O)CCN3CCC(CC3)C4=NOC5=C4C=CC(=C5)F	PMXMIIMHBWHSKN-UHFFFAOYSA-N	[M+H]+	1
FDA	2021	TWCCS	Ralimetinib	212.4	11539025	420.244	C24H29FN6	CC(C)(C)CN1C2=C(C=CC(=N2)C3=C(N=C(N3)C(C)(C)C)C4=CC=C(C=C4)F)N=C1N	CC(C)(C)CN1C2=C(C=CC(=N2)C3=C(N=C(N3)C(C)(C)C)C4=CC=C(C=C4)F)N=C1N	XPPBBJCBDOEXDN-UHFFFAOYSA-N	[M+H]+	1
FDA	2021	TWCCS	Losmapimod (GW856553X)	212	11552706	383.201	C22H26FN3O2	CC1=C(C=C(C=C1F)C(=O)NC2CC2)C3=NC=C(C=C3)C(=O)NCC(C)(C)C	CC1=C(C=C(C=C1F)C(=O)NC2CC2)C3=NC=C(C=C3)C(=O)NCC(C)(C)C	KKYABQBFGDZVNQ-UHFFFAOYSA-N	[M+H]+	1
FDA	2021	TWCCS	Carfilzomib (PR-171)	264.3	11556711	719.426	C40H57N5O7	CC(C)CC(C(=O)C1(CO1)C)NC(=O)C(CC2=CC=CC=C2)NC(=O)C(CC(C)C)NC(=O)C(CCC3=CC=CC=C3)NC(=O)CN4CCOCC4	CC(C)C[C@@H](C(=O)[C@]1(CO1)C)NC(=O)[C@H](CC2=CC=CC=C2)NC(=O)[C@H](CC(C)C)NC(=O)[C@H](CCC3=CC=CC=C3)NC(=O)CN4CCOCC4	BLMPQMFVWMYDKT-NZTKNTHTSA-N	[M+H]+	1
FDA	2021	TWCCS	Apremilast (CC-10004)	211.1	11561674	460.13	C22H24N2O7S	CCOC1=C(C=CC(=C1)C(CS(=O)(=O)C)N2C(=O)C3=C(C2=O)C(=CC=C3)NC(=O)C)OC	CCOC1=C(C=CC(=C1)[C@@H](CS(=O)(=O)C)N2C(=O)C3=C(C2=O)C(=CC=C3)NC(=O)C)OC	IMOZEMNVLZVGJZ-QGZVFWFLSA-N	[M+H]+	1
FDA	2021	TWCCS	Resminostat	171.5	11609955	349.11	C16H19N3O4S	CN(C)CC1=CC=C(C=C1)S(=O)(=O)N2C=CC(=C2)C=CC(=O)NO	CN(C)CC1=CC=C(C=C1)S(=O)(=O)N2C=CC(=C2)/C=C/C(=O)NO	FECGNJPYVFEKOD-VMPITWQZSA-N	[M+H]+	1
FDA	2021	TWCCS	Idelalisib	196.5	11625818	415.156	C22H18FN7O	CCC(C1=NC2=C(C(=CC=C2)F)C(=O)N1C3=CC=CC=C3)NC4=NC=NC5=C4NC=N5	CC[C@@H](C1=NC2=C(C(=CC=C2)F)C(=O)N1C3=CC=CC=C3)NC4=NC=NC5=C4NC=N5	IFSDAJWBUCMOAH-HNNXBMFYSA-N	[M+H]+	1
FDA	2021	TWCCS	Crizotinib (PF-02341066)	207.4	11626560	449.119	C21H22Cl2FN5O	CC(C1=C(C=CC(=C1Cl)F)Cl)OC2=C(N=CC(=C2)C3=CN(N=C3)C4CCNCC4)N	C[C@H](C1=C(C=CC(=C1Cl)F)Cl)OC2=C(N=CC(=C2)C3=CN(N=C3)C4CCNCC4)N	KTEIFNKAUNYNJU-GFCCVEGCSA-N	[M+H]+	1
FDA	2021	TWCCS	Linsitinib	214.6	11640390	421.19	C26H23N5O	CC1(CC(C1)C2=NC(=C3N2C=CN=C3N)C4=CC5=C(C=C4)C=CC(=N5)C6=CC=CC=C6)O	CC1(CC(C1)C2=NC(=C3N2C=CN=C3N)C4=CC5=C(C=C4)C=CC(=N5)C6=CC=CC=C6)O	PKCDDUHJAFVJJB-UHFFFAOYSA-N	[M+H]+	1
FDA	2021	TWCCS	Fostamatinib	237	11671467	580.148	C23H26FN6O9P	CC1(C(=O)N(C2=C(O1)C=CC(=N2)NC3=NC(=NC=C3F)NC4=CC(=C(C(=C4)OC)OC)OC)COP(=O)(O)O)C	CC1(C(=O)N(C2=C(O1)C=CC(=N2)NC3=NC(=NC=C3F)NC4=CC(=C(C(=C4)OC)OC)OC)COP(=O)(O)O)C	GKDRMWXFWHEQQT-UHFFFAOYSA-N	[M+H]+	1
FDA	2021	TWCCS	Megestrol Acetate	196.1	11683	384.23	C24H32O4	CC1=CC2C(CCC3(C2CCC3(C(=O)C)OC(=O)C)C)C4(C1=CC(=O)CC4)C	CC1=C[C@@H]2[C@H](CC[C@]3([C@H]2CC[C@@]3(C(=O)C)OC(=O)C)C)[C@@]4(C1=CC(=O)CC4)C	RQZAXGRLVPAYTJ-GQFGMJRRSA-N	[M+H]+	1
FDA	2021	TWCCS	Trametinib (GSK1120212)	230.5	11707110	615.078	C26H23FIN5O4	CC1=C2C(=C(N(C1=O)C)NC3=C(C=C(C=C3)I)F)C(=O)N(C(=O)N2C4=CC=CC(=C4)NC(=O)C)C5CC5	CC1=C2C(=C(N(C1=O)C)NC3=C(C=C(C=C3)I)F)C(=O)N(C(=O)N2C4=CC=CC(=C4)NC(=O)C)C5CC5	LIRYPHYGHXZJBZ-UHFFFAOYSA-N	[M+H]+	1
FDA	2021	TWCCS	Ulixertinib (BVD-523,VRT752271)	214.7	11719003	432.112	C21H22Cl2N4O2	CC(C)NC1=NC=C(C(=C1)C2=CNC(=C2)C(=O)NC(CO)C3=CC(=CC=C3)Cl)Cl	CC(C)NC1=NC=C(C(=C1)C2=CNC(=C2)C(=O)N[C@H](CO)C3=CC(=CC=C3)Cl)Cl	KSERXGMCDHOLSS-LJQANCHMSA-N	[M+H]+	1
FDA	2021	TWCCS	Abexinostat (PCI-24781)	186.2	11749858	397.164	C21H23N3O5	CN(C)CC1=C(OC2=CC=CC=C21)C(=O)NCCOC3=CC=C(C=C3)C(=O)NO	CN(C)CC1=C(OC2=CC=CC=C21)C(=O)NCCOC3=CC=C(C=C3)C(=O)NO	MAUCONCHVWBMHK-UHFFFAOYSA-N	[M+H]+	1
FDA	2021	TWCCS	Marimastat (BB-2516)	178.8	119031	331.211	C15H29N3O5	CC(C)CC(C(C(=O)NO)O)C(=O)NC(C(=O)NC)C(C)(C)C	CC(C)C[C@H]([C@@H](C(=O)NO)O)C(=O)N[C@H](C(=O)NC)C(C)(C)C	OCSMOTCMPXTDND-OUAUKWLOSA-N	[M+H]+	1
FDA	2021	TWCCS	Clofarabine	154.7	119182	303.053	C10H11ClFN5O3	C1=NC2=C(N=C(N=C2N1C3C(C(C(O3)CO)O)F)Cl)N	C1=NC2=C(N=C(N=C2N1[C@H]3[C@H]([C@@H]([C@H](O3)CO)O)F)Cl)N	WDDPHFBMKLOVOX-AYQXTPAHSA-N	[M+H]+	1
FDA	2021	TWCCS	Elacridar (GF120918)	229.5	119373	563.242	C34H33N3O5	COC1=CC=CC2=C1NC3=C(C2=O)C=CC=C3C(=O)NC4=CC=C(C=C4)CCN5CCC6=CC(=C(C=C6C5)OC)OC	COC1=CC=CC2=C1NC3=C(C2=O)C=CC=C3C(=O)NC4=CC=C(C=C4)CCN5CCC6=CC(=C(C=C6C5)OC)OC	OSFCMRGOZNQUSW-UHFFFAOYSA-N	[M+H]+	1
FDA	2021	TWCCS	Empagliflozin (BI 10773)	196.6	11949646	450.145	C23H27ClO7	C1COCC1OC2=CC=C(C=C2)CC3=C(C=CC(=C3)C4C(C(C(C(O4)CO)O)O)O)Cl	C1COC[C@H]1OC2=CC=C(C=C2)CC3=C(C=CC(=C3)[C@H]4[C@@H]([C@H]([C@@H]([C@H](O4)CO)O)O)O)Cl	OBWASQILIWPZMG-QZMOQZSNSA-N	[M+H]+	1
FDA	2021	TWCCS	Teneligliptin	212.8	11949652	426.22	C22H30N6OS	CC1=NN(C(=C1)N2CCN(CC2)C3CC(NC3)C(=O)N4CCSC4)C5=CC=CC=C5	CC1=NN(C(=C1)N2CCN(CC2)[C@H]3C[C@H](NC3)C(=O)N4CCSC4)C5=CC=CC=C5	WGRQANOPCQRCME-PMACEKPBSA-N	[M+H]+	1
FDA	2021	TWCCS	Onalespib (AT13387)	212	11955716	409.237	C24H31N3O3	CC(C)C1=CC(=C(C=C1O)O)C(=O)N2CC3=C(C2)C=C(C=C3)CN4CCN(CC4)C	CC(C)C1=CC(=C(C=C1O)O)C(=O)N2CC3=C(C2)C=C(C=C3)CN4CCN(CC4)C	IFRGXKKQHBVPCQ-UHFFFAOYSA-N	[M+H]+	1
FDA	2021	TWCCS	Pramipexole	148.7	119570	211.114	C10H17N3S	CCCNC1CCC2=C(C1)SC(=N2)N	CCCN[C@H]1CCC2=C(C1)SC(=N2)N	FASDKYOPVNHBLU-ZETCQYMHSA-N	[M+H]+	1
FDA	2021	TWCCS	Pramipexole	149.3	119570	211.114	C10H17N3S	CCCNC1CCC2=C(C1)SC(=N2)N	CCCN[C@H]1CCC2=C(C1)SC(=N2)N	FASDKYOPVNHBLU-ZETCQYMHSA-N	[M+H]+	1
FDA	2021	TWCCS	Mosapride	195	119584	421.157	C21H25ClFN3O3	CCOC1=CC(=C(C=C1C(=O)NCC2CN(CCO2)CC3=CC=C(C=C3)F)Cl)N	CCOC1=CC(=C(C=C1C(=O)NCC2CN(CCO2)CC3=CC=C(C=C3)F)Cl)N	YPELFRMCRYSPKZ-UHFFFAOYSA-N	[M+H]+	1
FDA	2021	TWCCS	Veliparib (ABT-888)	154.8	11960529	244.132	C13H16N4O	CC1(CCCN1)C2=NC3=C(C=CC=C3N2)C(=O)N	C[C@@]1(CCCN1)C2=NC3=C(C=CC=C3N2)C(=O)N	JNAHVYVRKWKWKQ-CYBMUJFWSA-N	[M+H]+	1
FDA	2021	TWCCS	Valdecoxib	172.7	119607	314.073	C16H14N2O3S	CC1=C(C(=NO1)C2=CC=CC=C2)C3=CC=C(C=C3)S(=O)(=O)N	CC1=C(C(=NO1)C2=CC=CC=C2)C3=CC=C(C=C3)S(=O)(=O)N	LNPDTQAFDNKSHK-UHFFFAOYSA-N	[M+H]+	1
FDA	2021	TWCCS	Lifitegrast	222.4	11965427	614.068	C29H24Cl2N2O7S	CS(=O)(=O)C1=CC=CC(=C1)CC(C(=O)O)NC(=O)C2=C(C=C3CN(CCC3=C2Cl)C(=O)C4=CC5=C(C=C4)C=CO5)Cl	CS(=O)(=O)C1=CC=CC(=C1)C[C@@H](C(=O)O)NC(=O)C2=C(C=C3CN(CCC3=C2Cl)C(=O)C4=CC5=C(C=C4)C=CO5)Cl	JFOZKMSJYSPYLN-QHCPKHFHSA-N	[M+H]+	1
FDA	2021	TWCCS	Brexpiprazole	204.2	11978813	433.182	C25H27N3O2S	C1CN(CCN1CCCCOC2=CC3=C(C=C2)C=CC(=O)N3)C4=C5C=CSC5=CC=C4	C1CN(CCN1CCCCOC2=CC3=C(C=C2)C=CC(=O)N3)C4=C5C=CSC5=CC=C4	ZKIAIYBUSXZPLP-UHFFFAOYSA-N	[M+H]+	1
FDA	2021	TWCCS	Verteporfin	284.4	5362420	718.3	C41H42N4O8	CC1=C(C2=CC3=NC(=CC4=C(C(=C(N4)C=C5[C@@]6([C@@H](C(=CC=C6C(=N5)C=C1N2)C(=O)OC)C(=O)OC)C)C)CCC(=O)OC)C(=C3C)CCC(=O)O)C=C	CC1=C(C2=CC3=NC(=CC4=C(C(=C(N4)C=C5[C@@]6([C@@H](C(=CC=C6C(=N5)C=C1N2)C(=O)OC)C(=O)OC)C)C)CCC(=O)OC)C(=C3C)CCC(=O)O)C=C	YTZALCGQUPRCGW-ZSFNYQMMSA-N	[M+H]+	1
FDA	2021	TWCCS	Parecoxib	188.2	119828	370.099	C19H18N2O4S	CCC(=O)NS(=O)(=O)C1=CC=C(C=C1)C2=C(ON=C2C3=CC=CC=C3)C	CCC(=O)NS(=O)(=O)C1=CC=C(C=C1)C2=C(ON=C2C3=CC=CC=C3)C	TZRHLKRLEZJVIJ-UHFFFAOYSA-N	[M+H]+	1
FDA	2021	TWCCS	TH-302	177.2	11984561	446.931	C9H16Br2N5O4P	CN1C(=CN=C1[N+](=O)[O-])COP(=O)(NCCBr)NCCBr	CN1C(=CN=C1[N+](=O)[O-])COP(=O)(NCCBr)NCCBr	UGJWRPJDTDGERK-UHFFFAOYSA-N	[M+H]+	1
FDA	2021	TWCCS	Emricasan	233	12000240	569.179	C26H27F4N3O7	CC(C(=O)NC(CC(=O)O)C(=O)COC1=C(C(=CC(=C1F)F)F)F)NC(=O)C(=O)NC2=CC=CC=C2C(C)(C)C	C[C@@H](C(=O)N[C@@H](CC(=O)O)C(=O)COC1=C(C(=CC(=C1F)F)F)F)NC(=O)C(=O)NC2=CC=CC=C2C(C)(C)C	SCVHJVCATBPIHN-SJCJKPOMSA-N	[M+H]+	1
FDA	2021	TWCCS	Benztropine	178.3	1201549	307.194	C21H25NO	CN1C2CCC1CC(C2)OC(C3=CC=CC=C3)C4=CC=CC=C4	CN1[C@@H]2CC[C@H]1CC(C2)OC(C3=CC=CC=C3)C4=CC=CC=C4	GIJXKZJWITVLHI-YOFSQIOKSA-N	[M+H]+	1
FDA	2021	TWCCS	Retigabine	175.6	121892	303.138	C16H18FN3O2	CCOC(=O)NC1=C(C=C(C=C1)NCC2=CC=C(C=C2)F)N	CCOC(=O)NC1=C(C=C(C=C1)NCC2=CC=C(C=C2)F)N	PCOBBVZJEWWZFR-UHFFFAOYSA-N	[M+H]+	1
FDA	2021	TWCCS	Dehydroacetic acid	125.7	122903	168.042	C8H8O4	CC1=CC(=O)C(C(=O)O1)C(=O)C	CC1=CC(=O)C(C(=O)O1)C(=O)C	PGRHXDWITVMQBC-UHFFFAOYSA-N	[M+H]+	1
FDA	2021	TWCCS	Almotriptan	174.2	123606	335.167	C17H25N3O2S	CN(C)CCC1=CNC2=C1C=C(C=C2)CS(=O)(=O)N3CCCC3	CN(C)CCC1=CNC2=C1C=C(C=C2)CS(=O)(=O)N3CCCC3	WKEMJKQOLOHJLZ-UHFFFAOYSA-N	[M+H]+	1
FDA	2021	TWCCS	Eptifibatide Acetate	265.2	123610	831.316	C35H49N11O9S2	C1CC2C(=O)NC(CSSCCC(=O)NC(C(=O)NCC(=O)NC(C(=O)NC(C(=O)N2C1)CC3=CNC4=CC=CC=C43)CC(=O)O)CCCCN=C(N)N)C(=O)N	C1CC2C(=O)NC(CSSCCC(=O)NC(C(=O)NCC(=O)NC(C(=O)NC(C(=O)N2C1)CC3=CNC4=CC=CC=C43)CC(=O)O)CCCCN=C(N)N)C(=O)N	CZKPOZZJODAYPZ-UHFFFAOYSA-N	[M+H]+	1
FDA	2021	TWCCS	Etoricoxib	180	123619	358.054	C18H15ClN2O2S	CC1=NC=C(C=C1)C2=C(C=C(C=N2)Cl)C3=CC=C(C=C3)S(=O)(=O)C	CC1=NC=C(C=C1)C2=C(C=C(C=N2)Cl)C3=CC=C(C=C3)S(=O)(=O)C	MNJVRJDLRVPLFE-UHFFFAOYSA-N	[M+H]+	1
FDA	2021	TWCCS	Tazobactam	158.1	123630	300.053	C10H12N4O5S	CC1(C(N2C(S1(=O)=O)CC2=O)C(=O)O)CN3C=CN=N3	C[C@@]1([C@@H](N2[C@H](S1(=O)=O)CC2=O)C(=O)O)CN3C=CN=N3	LPQZKKCYTLCDGQ-WEDXCCLWSA-N	[M+H]+	1
FDA	2021	TWCCS	Gefitinib (ZD1839)	205.2	123631	446.152	C22H24ClFN4O3	COC1=C(C=C2C(=C1)N=CN=C2NC3=CC(=C(C=C3)F)Cl)OCCCN4CCOCC4	COC1=C(C=C2C(=C1)N=CN=C2NC3=CC(=C(C=C3)F)Cl)OCCCN4CCOCC4	XGALLCVXEZPNRQ-UHFFFAOYSA-N	[M+H]+	1
FDA	2021	TWCCS	Desloratadine	174.4	124087	310.124	C19H19ClN2	C1CC2=C(C=CC(=C2)Cl)C(=C3CCNCC3)C4=C1C=CC=N4	C1CC2=C(C=CC(=C2)Cl)C(=C3CCNCC3)C4=C1C=CC=N4	JAUOIFJMECXRGI-UHFFFAOYSA-N	[M+H]+	1
FDA	2021	TWCCS	Desvenlafaxine	164.2	125017	263.189	C16H25NO2	CN(C)CC(C1=CC=C(C=C1)O)C2(CCCCC2)O	CN(C)CC(C1=CC=C(C=C1)O)C2(CCCCC2)O	KYYIDSXMWOZKMP-UHFFFAOYSA-N	[M+H]+	1
FDA	2021	TWCCS	Desvenlafaxine	163.9	125017	263.189	C16H25NO2	CN(C)CC(C1=CC=C(C=C1)O)C2(CCCCC2)O	CN(C)CC(C1=CC=C(C=C1)O)C2(CCCCC2)O	KYYIDSXMWOZKMP-UHFFFAOYSA-N	[M+H]+	1
FDA	2021	TWCCS	Benzydamine	170.1	12555	309.184	C19H23N3O	CN(C)CCCOC1=NN(C2=CC=CC=C21)CC3=CC=CC=C3	CN(C)CCCOC1=NN(C2=CC=CC=C21)CC3=CC=CC=C3	CNBGNNVCVSKAQZ-UHFFFAOYSA-N	[M+H]+	1
FDA	2021	TWCCS	Erythromycin	261.8	12560	733.461	C37H67NO13	CCC1C(C(C(C(=O)C(CC(C(C(C(C(C(=O)O1)C)OC2CC(C(C(O2)C)O)(C)OC)C)OC3C(C(CC(O3)C)N(C)C)O)(C)O)C)C)O)(C)O	CC[C@@H]1[C@@]([C@@H]([C@H](C(=O)[C@@H](C[C@@]([C@@H]([C@H]([C@@H]([C@H](C(=O)O1)C)O[C@H]2C[C@@]([C@H]([C@@H](O2)C)O)(C)OC)C)O[C@H]3[C@@H]([C@H](C[C@H](O3)C)N(C)C)O)(C)O)C)C)O)(C)O	ULGZDMOVFRHVEP-RWJQBGPGSA-N	[M+H]+	1
FDA	2021	TWCCS	Methotrexate	195.5	126941	454.171	C20H22N8O5	CN(CC1=CN=C2C(=N1)C(=NC(=N2)N)N)C3=CC=C(C=C3)C(=O)NC(CCC(=O)O)C(=O)O	CN(CC1=CN=C2C(=N1)C(=NC(=N2)N)N)C3=CC=C(C=C3)C(=O)N[C@@H](CCC(=O)O)C(=O)O	FBOZXECLQNJBKD-ZDUSSCGKSA-N	[M+H]+	1
FDA	2021	TWCCS	Reboxetine	173	127151	313.168	C19H23NO3	CCOC1=CC=CC=C1OC(C2CNCCO2)C3=CC=CC=C3	CCOC1=CC=CC=C1O[C@@H]([C@H]2CNCCO2)C3=CC=CC=C3	CBQGYUDMJHNJBX-RTBURBONSA-N	[M+H]+	1
FDA	2021	TWCCS	Tamsulosin	190.2	129211	408.172	C20H28N2O5S	CCOC1=CC=CC=C1OCCNC(C)CC2=CC(=C(C=C2)OC)S(=O)(=O)N	CCOC1=CC=CC=C1OCCN[C@H](C)CC2=CC(=C(C=C2)OC)S(=O)(=O)N	DRHKJLXJIQTDTD-OAHLLOKOSA-N	[M+H]+	1
FDA	2021	TWCCS	Rufinamide	146.3	129228	238.067	C10H8F2N4O	C1=CC(=C(C(=C1)F)CN2C=C(N=N2)C(=O)N)F	C1=CC(=C(C(=C1)F)CN2C=C(N=N2)C(=O)N)F	POGQSBRIGCQNEG-UHFFFAOYSA-N	[M+H]+	1
FDA	2021	TWCCS	Sulbactam	145.4	130313	233.036	C8H11NO5S	CC1(C(N2C(S1(=O)=O)CC2=O)C(=O)O)C	CC1([C@@H](N2[C@H](S1(=O)=O)CC2=O)C(=O)O)C	FKENQMMABCRJMK-RITPCOANSA-N	[M+H]+	1
FDA	2021	TWCCS	Olmesartan Medoxomil	225.3	130881	558.223	C29H30N6O6	CCCC1=NC(=C(N1CC2=CC=C(C=C2)C3=CC=CC=C3C4=NNN=N4)C(=O)OCC5=C(OC(=O)O5)C)C(C)(C)O	CCCC1=NC(=C(N1CC2=CC=C(C=C2)C3=CC=CC=C3C4=NNN=N4)C(=O)OCC5=C(OC(=O)O5)C)C(C)(C)O	UQGKUQLKSCSZGY-UHFFFAOYSA-N	[M+H]+	1
FDA	2021	TWCCS	Levonorgestrel	178.7	13109	312.209	C21H28O2	CCC12CCC3C(C1CCC2(C#C)O)CCC4=CC(=O)CCC34	CC[C@]12CC[C@H]3[C@H]([C@@H]1CC[C@]2(C#C)O)CCC4=CC(=O)CC[C@H]34	WWYNJERNGUHSAO-XUDSTZEESA-N	[M+H]+	1
FDA	2021	TWCCS	D panthenol	144.5	131204	205.131	C9H19NO4	CC(C)(CO)C(C(=O)NCCCO)O	CC(C)(CO)[C@H](C(=O)NCCCO)O	SNPLKNRPJHDVJA-ZETCQYMHSA-N	[M+H]+	1
FDA	2021	TWCCS	Ilomastat	193.1	132519	388.211	C20H28N4O4	CC(C)CC(CC(=O)NO)C(=O)NC(CC1=CNC2=CC=CC=C21)C(=O)NC	CC(C)C[C@H](CC(=O)NO)C(=O)N[C@@H](CC1=CNC2=CC=CC=C21)C(=O)NC	NITYDPDXAAFEIT-DYVFJYSZSA-N	[M+H]+	1
FDA	2021	TWCCS	Ivabradine	210.9	132999	468.262	C27H36N2O5	CN(CCCN1CCC2=CC(=C(C=C2CC1=O)OC)OC)CC3CC4=CC(=C(C=C34)OC)OC	CN(CCCN1CCC2=CC(=C(C=C2CC1=O)OC)OC)C[C@H]3CC4=CC(=C(C=C34)OC)OC	ACRHBAYQBXXRTO-OAQYLSRUSA-N	[M+H]+	1
FDA	2021	TWCCS	Rupatadine	204.7	133017	415.182	C26H26ClN3	CC1=CC(=CN=C1)CN2CCC(=C3C4=C(CCC5=C3N=CC=C5)C=C(C=C4)Cl)CC2	CC1=CC(=CN=C1)CN2CCC(=C3C4=C(CCC5=C3N=CC=C5)C=C(C=C4)Cl)CC2	WUZYKBABMWJHDL-UHFFFAOYSA-N	[M+H]+	1
FDA	2021	TWCCS	Licofelone	191.5	133021	379.134	C23H22ClNO2	CC1(CC2=C(C(=C(N2C1)CC(=O)O)C3=CC=C(C=C3)Cl)C4=CC=CC=C4)C	CC1(CC2=C(C(=C(N2C1)CC(=O)O)C3=CC=C(C=C3)Cl)C4=CC=CC=C4)C	UAWXGRJVZSAUSZ-UHFFFAOYSA-N	[M+H]+	1
FDA	2021	TWCCS	Vinblastine	285.5	13342	810.42	C46H58N4O9	CCC1(CC2CC(C3=C(CCN(C2)C1)C4=CC=CC=C4N3)(C5=C(C=C6C(=C5)C78CCN9C7C(C=CC9)(C(C(C8N6C)(C(=O)OC)O)OC(=O)C)CC)OC)C(=O)OC)O	CC[C@@]1(C[C@H]2C[C@@](C3=C(CCN(C2)C1)C4=CC=CC=C4N3)(C5=C(C=C6C(=C5)[C@]78CCN9[C@H]7[C@@](C=CC9)([C@H]([C@@]([C@@H]8N6C)(C(=O)OC)O)OC(=O)C)CC)OC)C(=O)OC)O	JXLYSJRDGCGARV-CFWMRBGOSA-N	[M+H]+	1
FDA	2021	TWCCS	Febuxostat	180.2	134018	316.088	C16H16N2O3S	CC1=C(SC(=N1)C2=CC(=C(C=C2)OCC(C)C)C#N)C(=O)O	CC1=C(SC(=N1)C2=CC(=C(C=C2)OCC(C)C)C#N)C(=O)O	BQSJTQLCZDPROO-UHFFFAOYSA-N	[M+H]+	1
FDA	2021	TWCCS	Aspartame	167.2	134601	294.122	C14H18N2O5	COC(=O)C(CC1=CC=CC=C1)NC(=O)C(CC(=O)O)N	COC(=O)[C@H](CC1=CC=CC=C1)NC(=O)[C@H](CC(=O)O)N	IAOZJIPTCAWIRG-QWRGUYRKSA-N	[M+H]+	1
FDA	2021	TWCCS	Pomalidomide	153.2	134780	273.075	C13H11N3O4	C1CC(=O)NC(=O)C1N2C(=O)C3=C(C2=O)C(=CC=C3)N	C1CC(=O)NC(=O)C1N2C(=O)C3=C(C2=O)C(=CC=C3)N	UVSMNLNDYGZFPF-UHFFFAOYSA-N	[M+H]+	1
FDA	2021	TWCCS	Methimazole	116.5	1349907	114.025	C4H6N2S	CN1C=CNC1=S	CN1C=CNC1=S	PMRYVIKBURPHAH-UHFFFAOYSA-N	[M+H]+	1
FDA	2021	TWCCS	Entecavir	161.9	135398508	277.117	C12H15N5O3	C=C1C(CC(C1CO)O)N2C=NC3=C2N=C(NC3=O)N	C=C1[C@H](C[C@@H]([C@H]1CO)O)N2C=NC3=C2N=C(NC3=O)N	QDGZDCVAUDNJFG-FXQIFTODSA-N	[M+H]+	1
FDA	2021	TWCCS	Dovitinib	195.8	135398510	392.176	C21H21FN6O	CN1CCN(CC1)C2=CC3=C(C=C2)N=C(N3)C4=C(C5=C(C=CC=C5F)NC4=O)N	CN1CCN(CC1)C2=CC3=C(C=C2)N=C(N3)C4=C(C5=C(C=CC=C5F)NC4=O)N	PIQCTGMSNWUMAF-UHFFFAOYSA-N	[M+H]+	1
FDA	2021	TWCCS	Aciclovir	145.6	135398513	225.086	C8H11N5O3	C1=NC2=C(N1COCCO)N=C(NC2=O)N	C1=NC2=C(N1COCCO)N=C(NC2=O)N	MKUXAQIIEYXACX-UHFFFAOYSA-N	[M+H]+	1
FDA	2021	TWCCS	Levoleucovorin	195.3	135398559	473.166	C20H23N7O7	C1C(N(C2=C(N1)N=C(NC2=O)N)C=O)CNC3=CC=C(C=C3)C(=O)NC(CCC(=O)O)C(=O)O	C1[C@@H](N(C2=C(N1)N=C(NC2=O)N)C=O)CNC3=CC=C(C=C3)C(=O)N[C@@H](CCC(=O)O)C(=O)O	VVIAGPKUTFNRDU-STQMWFEESA-N	[M+H]+	1
FDA	2021	TWCCS	Folic acid	198	135398658	441.14	C19H19N7O6	C1=CC(=CC=C1C(=O)NC(CCC(=O)O)C(=O)O)NCC2=CN=C3C(=N2)C(=O)NC(=N3)N	C1=CC(=CC=C1C(=O)N[C@@H](CCC(=O)O)C(=O)O)NCC2=CN=C3C(=N2)C(=O)NC(=N3)N	OVBPIULPVIDEAO-LBPRGKRZSA-N	[M+H]+	1
FDA	2021	TWCCS	Rifampin	287.4	135398735	822.405	C43H58N4O12	CC1C=CC=C(C(=O)NC2=C(C(=C3C(=C2O)C(=C(C4=C3C(=O)C(O4)(OC=CC(C(C(C(C(C(C1O)C)O)C)OC(=O)C)C)OC)C)C)O)O)C=NN5CCN(CC5)C)C	C[C@H]1/C=C/C=C(\C(=O)NC2=C(C(=C3C(=C2O)C(=C(C4=C3C(=O)[C@](O4)(O/C=C/[C@@H]([C@H]([C@H]([C@@H]([C@@H]([C@@H]([C@H]1O)C)O)C)OC(=O)C)C)OC)C)C)O)O)/C=N/N5CCN(CC5)C)/C	JQXXHWHPUNPDRT-WLSIYKJHSA-N	[M+H]+	1
FDA	2021	TWCCS	Clozapine	177.5	135398737	326.13	C18H19ClN4	CN1CCN(CC1)C2=NC3=C(C=CC(=C3)Cl)NC4=CC=CC=C42	CN1CCN(CC1)C2=NC3=C(C=CC(=C3)Cl)NC4=CC=CC=C42	QZUDBNBUXVUHMW-UHFFFAOYSA-N	[M+H]+	1
FDA	2021	TWCCS	Ganciclovir	154.4	135398740	255.097	C9H13N5O4	C1=NC2=C(N1COC(CO)CO)N=C(NC2=O)N	C1=NC2=C(N1COC(CO)CO)N=C(NC2=O)N	IRSCQMHQWWYFCW-UHFFFAOYSA-N	[M+H]+	1
FDA	2021	TWCCS	Valaciclovir	166	135398742	324.155	C13H20N6O4	CC(C)C(C(=O)OCCOCN1C=NC2=C1N=C(NC2=O)N)N	CC(C)[C@@H](C(=O)OCCOCN1C=NC2=C1N=C(NC2=O)N)N	HDOVUKNUBWVHOX-QMMMGPOBSA-N	[M+H]+	1
FDA	2021	TWCCS	Rifabutin	289.9	135398743	846.442	C46H62N4O11	CC1C=CC=C(C(=O)N=C2C(=C3C(=C4C2=NC5(N4)CCN(CC5)CC(C)C)C6=C(C(=C3O)C)OC(C6=O)(OC=CC(C(C(C(C(C(C1O)C)O)C)OC(=O)C)C)OC)C)O)C	C[C@H]1/C=C/C=C(\C(=O)N=C2C(=C3C(=C4C2=NC5(N4)CCN(CC5)CC(C)C)C6=C(C(=C3O)C)O[C@@](C6=O)(O/C=C/[C@@H]([C@H]([C@H]([C@@H]([C@@H]([C@@H]([C@H]1O)C)O)C)OC(=O)C)C)OC)C)O)/C	ZWBTYMGEBZUQTK-PVLSIAFMSA-N	[M+H]+	1
FDA	2021	TWCCS	Sildenafil	211.9	135398744	474.205	C22H30N6O4S	CCCC1=NN(C2=C1N=C(NC2=O)C3=C(C=CC(=C3)S(=O)(=O)N4CCN(CC4)C)OCC)C	CCCC1=NN(C2=C1N=C(NC2=O)C3=C(C=CC(=C3)S(=O)(=O)N4CCN(CC4)C)OCC)C	BNRNXUUZRGQAQC-UHFFFAOYSA-N	[M+H]+	1
FDA	2021	TWCCS	Olanzapine	174	135398745	312.141	C17H20N4S	CC1=CC2=C(S1)NC3=CC=CC=C3N=C2N4CCN(CC4)C	CC1=CC2=C(S1)NC3=CC=CC=C3N=C2N4CCN(CC4)C	KVWDHTXUZHCGIO-UHFFFAOYSA-N	[M+H]+	1
FDA	2021	TWCCS	Penciclovir	155.7	135398748	253.117	C10H15N5O3	C1=NC2=C(N1CCC(CO)CO)N=C(NC2=O)N	C1=NC2=C(N1CCC(CO)CO)N=C(NC2=O)N	JNTOCHDNEULJHD-UHFFFAOYSA-N	[M+H]+	1
FDA	2021	TWCCS	Raltitrexed	201.7	135400182	458.126	C21H22N4O6S	CC1=NC2=C(C=C(C=C2)CN(C)C3=CC=C(S3)C(=O)NC(CCC(=O)O)C(=O)O)C(=O)N1	CC1=NC2=C(C=C(C=C2)CN(C)C3=CC=C(S3)C(=O)N[C@@H](CCC(=O)O)C(=O)O)C(=O)N1	IVTVGDXNLFLDRM-HNNXBMFYSA-N	[M+H]+	1
FDA	2021	TWCCS	Vardenafil	226.5	135400189	488.221	C23H32N6O4S	CCCC1=NC(=C2N1N=C(NC2=O)C3=C(C=CC(=C3)S(=O)(=O)N4CCN(CC4)CC)OCC)C	CCCC1=NC(=C2N1N=C(NC2=O)C3=C(C=CC(=C3)S(=O)(=O)N4CCN(CC4)CC)OCC)C	SECKRCOLJRRGGV-UHFFFAOYSA-N	[M+H]+	1
FDA	2021	TWCCS	Allopurinol	122	135401907	136.039	C5H4N4O	C1=NNC2=C1C(=O)NC=N2	C1=NNC2=C1C(=O)NC=N2	OFCNXPDARWKPPY-UHFFFAOYSA-N	[M+H]+	1
FDA	2021	TWCCS	Leucovorin	195.3	135403648	473.166	C20H23N7O7	C1C(N(C2=C(N1)N=C(NC2=O)N)C=O)CNC3=CC=C(C=C3)C(=O)NC(CCC(=O)O)C(=O)O	C1C(N(C2=C(N1)N=C(NC2=O)N)C=O)CNC3=CC=C(C=C3)C(=O)N[C@@H](CCC(=O)O)C(=O)O	VVIAGPKUTFNRDU-ABLWVSNPSA-N	[M+H]+	1
FDA	2021	TWCCS	Rifapentine	303.8	135403821	876.452	C47H64N4O12	CC1C=CC=C(C(=O)NC2=C(C(=C3C(=C2O)C(=C(C4=C3C(=O)C(O4)(OC=CC(C(C(C(C(C(C1O)C)O)C)OC(=O)C)C)OC)C)C)O)O)C=NN5CCN(CC5)C6CCCC6)C	C[C@H]1/C=C/C=C(\C(=O)NC2=C(C(=C3C(=C2O)C(=C(C4=C3C(=O)[C@](O4)(O/C=C/[C@@H]([C@H]([C@H]([C@@H]([C@@H]([C@@H]([C@H]1O)C)O)C)OC(=O)C)C)OC)C)C)O)O)/C=N/N5CCN(CC5)C6CCCC6)/C	WDZCUPBHRAEYDL-GZAUEHORSA-N	[M+H]+	1
FDA	2021	TWCCS	Anagrelide	146.9	135409400	254.997	C10H7Cl2N3O	C1C2=C(C=CC(=C2Cl)Cl)N=C3N1CC(=O)N3	C1C2=C(C=CC(=C2Cl)Cl)N=C3N1CC(=O)N3	OTBXOEAOVRKTNQ-UHFFFAOYSA-N	[M+H]+	1
FDA	2021	TWCCS	Azilsartan Medoxomil	224.3	135409642	568.159	C30H24N4O8	CCOC1=NC2=CC=CC(=C2N1CC3=CC=C(C=C3)C4=CC=CC=C4C5=NOC(=O)N5)C(=O)OCC6=C(OC(=O)O6)C	CCOC1=NC2=CC=CC(=C2N1CC3=CC=C(C=C3)C4=CC=CC=C4C5=NOC(=O)N5)C(=O)OCC6=C(OC(=O)O6)C	QJFSABGVXDWMIW-UHFFFAOYSA-N	[M+H]+	1
FDA	2021	TWCCS	Alizapride	175.8	135413504	315.17	C16H21N5O2	COC1=CC2=C(C=C1C(=O)NCC3CCCN3CC=C)NN=N2	COC1=CC2=C(C=C1C(=O)NCC3CCCN3CC=C)NN=N2	KSEYRUGYKHXGFW-UHFFFAOYSA-N	[M+H]+	1
FDA	2021	TWCCS	Valganciclovir	173.8	135413535	354.165	C14H22N6O5	CC(C)C(C(=O)OCC(CO)OCN1C=NC2=C1N=C(NC2=O)N)N	CC(C)[C@@H](C(=O)OCC(CO)OCN1C=NC2=C1N=C(NC2=O)N)N	WPVFJKSGQUFQAP-GKAPJAKFSA-N	[M+H]+	1
FDA	2021	TWCCS	Aprepitant	213.9	135413536	534.15	C23H21F7N4O3	CC(C1=CC(=CC(=C1)C(F)(F)F)C(F)(F)F)OC2C(N(CCO2)CC3=NNC(=O)N3)C4=CC=C(C=C4)F	C[C@H](C1=CC(=CC(=C1)C(F)(F)F)C(F)(F)F)O[C@@H]2[C@@H](N(CCO2)CC3=NNC(=O)N3)C4=CC=C(C=C4)F	ATALOFNDEOCMKK-OITMNORJSA-N	[M+H]+	1
FDA	2021	TWCCS	Fosaprepitant	233.1	135413538	614.117	C23H22F7N4O6P	CC(C1=CC(=CC(=C1)C(F)(F)F)C(F)(F)F)OC2C(N(CCO2)CC3=NN(C(=O)N3)P(=O)(O)O)C4=CC=C(C=C4)F	C[C@H](C1=CC(=CC(=C1)C(F)(F)F)C(F)(F)F)O[C@@H]2[C@@H](N(CCO2)CC3=NN(C(=O)N3)P(=O)(O)O)C4=CC=C(C=C4)F	BARDROPHSZEBKC-OITMNORJSA-N	[M+H]+	1
FDA	2021	TWCCS	Azilsartan	196.7	135415867	456.143	C25H20N4O5	CCOC1=NC2=CC=CC(=C2N1CC3=CC=C(C=C3)C4=CC=CC=C4C5=NOC(=O)N5)C(=O)O	CCOC1=NC2=CC=CC(=C2N1CC3=CC=C(C=C3)C4=CC=CC=C4C5=NOC(=O)N5)C(=O)O	KGSXMPPBFPAXLY-UHFFFAOYSA-N	[M+H]+	1
FDA	2021	TWCCS	Nintedanib (BIBF 1120)	254.5	135423438	539.253	C31H33N5O4	CN1CCN(CC1)CC(=O)N(C)C2=CC=C(C=C2)N=C(C3=CC=CC=C3)C4=C(NC5=C4C=CC(=C5)C(=O)OC)O	CN1CCN(CC1)CC(=O)N(C)C2=CC=C(C=C2)N=C(C3=CC=CC=C3)C4=C(NC5=C4C=CC(=C5)C(=O)OC)O	CPMDPSXJELVGJG-UHFFFAOYSA-N	[M+H]+	1
FDA	2021	TWCCS	Eltrombopag	221.8	135449332	442.164	C25H22N4O4	CC1=C(C=C(C=C1)N2C(=O)C(=C(N2)C)N=NC3=CC=CC(=C3O)C4=CC(=CC=C4)C(=O)O)C	CC1=C(C=C(C=C1)N2C(=O)C(=C(N2)C)N=NC3=CC=CC(=C3O)C4=CC(=CC=C4)C(=O)O)C	SVOQIEJWJCQGDQ-UHFFFAOYSA-N	[M+H]+	1
FDA	2021	TWCCS	Carbadox	154.2	135511839	262.07	C11H10N4O4	COC(=O)NN=CC1=[N+](C2=CC=CC=C2[N+](=C1)[O-])[O-]	COC(=O)N/N=C/C1=[N+](C2=CC=CC=C2[N+](=C1)[O-])[O-]	OVGGLBAWFMIPPY-WUXMJOGZSA-N	[M+H]+	1
FDA	2021	TWCCS	Epacadostat (INCB024360)	184.2	135564890	436.992	C11H13BrFN7O4S	C1=CC(=C(C=C1N=C(C2=NON=C2NCCNS(=O)(=O)N)NO)Br)F	C1=CC(=C(C=C1N=C(C2=NON=C2NCCNS(=O)(=O)N)NO)Br)F	FBKMWOJEPMPVTQ-UHFFFAOYSA-N	[M+H]+	1
FDA	2021	TWCCS	Ganetespib (STA-9090)	185.7	135564985	364.154	C20H20N4O3	CC(C)C1=C(C=C(C(=C1)C2=NNC(=O)N2C3=CC4=C(C=C3)N(C=C4)C)O)O	CC(C)C1=C(C=C(C(=C1)C2=NNC(=O)N2C3=CC4=C(C=C3)N(C=C4)C)O)O	RVAQIUULWULRNW-UHFFFAOYSA-N	[M+H]+	1
FDA	2021	TWCCS	Dabigatran Etexilate	256.9	135565674	627.317	C34H41N7O5	CCCCCCOC(=O)NC(=N)C1=CC=C(C=C1)NCC2=NC3=C(N2C)C=CC(=C3)C(=O)N(CCC(=O)OCC)C4=CC=CC=N4	CCCCCCOC(=O)NC(=N)C1=CC=C(C=C1)NCC2=NC3=C(N2C)C=CC(=C3)C(=O)N(CCC(=O)OCC)C4=CC=CC=N4	KSGXQBZTULBEEQ-UHFFFAOYSA-N	[M+H]+	1
FDA	2021	TWCCS	Ulipristal	214.8	13559281	433.262	C28H35NO3	CC(=O)C1(CCC2C1(CC(C3=C4CCC(=O)C=C4CCC23)C5=CC=C(C=C5)N(C)C)C)O	CC(=O)[C@]1(CC[C@@H]2[C@@]1(C[C@@H](C3=C4CCC(=O)C=C4CC[C@@H]23)C5=CC=C(C=C5)N(C)C)C)O	HKDLNTKNLJPAIY-WKWWZUSTSA-N	[M+H]+	1
FDA	2021	TWCCS	Citicoline	195.9	13804	488.107	C14H26N4O11P2	C[N+](C)(C)CCOP(=O)([O-])OP(=O)(O)OCC1C(C(C(O1)N2C=CC(=NC2=O)N)O)O	C[N+](C)(C)CCOP(=O)([O-])OP(=O)(O)OC[C@@H]1[C@H]([C@H]([C@@H](O1)N2C=CC(=NC2=O)N)O)O	RZZPDXZPRHQOCG-OJAKKHQRSA-N	[M+H]+	1
FDA	2021	TWCCS	Ethambutol	146.2	14052	204.184	C10H24N2O2	CCC(CO)NCCNC(CC)CO	CC[C@@H](CO)NCCN[C@@H](CC)CO	AEUTYOVWOVBAKS-UWVGGRQHSA-N	[M+H]+	1
FDA	2021	TWCCS	Bucetin	151.9	14130	223.121	C12H17NO3	CCOC1=CC=C(C=C1)NC(=O)CC(C)O	CCOC1=CC=C(C=C1)NC(=O)CC(C)O	LIAWQASKBFCRNR-UHFFFAOYSA-N	[M+H]+	1
FDA	2021	TWCCS	5-hydroxytryptophan (5-HTP)	150.3	144	220.085	C11H12N2O3	C1=CC2=C(C=C1O)C(=CN2)CC(C(=O)O)N	C1=CC2=C(C=C1O)C(=CN2)CC(C(=O)O)N	LDCYZAJDBXYCGN-UHFFFAOYSA-N	[M+H]+	1
FDA	2021	TWCCS	Escitalopram	178.1	146570	324.164	C20H21FN2O	CN(C)CCCC1(C2=C(CO1)C=C(C=C2)C#N)C3=CC=C(C=C3)F	CN(C)CCC[C@@]1(C2=C(CO1)C=C(C=C2)C#N)C3=CC=C(C=C3)F	WSEQXVZVJXJVFP-FQEVSTJZSA-N	[M+H]+	1
FDA	2021	TWCCS	Pralatrexate	203.8	148121	477.176	C23H23N7O5	C#CCC(CC1=CN=C2C(=N1)C(=NC(=N2)N)N)C3=CC=C(C=C3)C(=O)NC(CCC(=O)O)C(=O)O	C#CCC(CC1=CN=C2C(=N1)C(=NC(=N2)N)N)C3=CC=C(C=C3)C(=O)N[C@@H](CCC(=O)O)C(=O)O	OGSBUKJUDHAQEA-WMCAAGNKSA-N	[M+H]+	1
FDA	2021	TWCCS	Docetaxel	272.7	148124	807.347	C43H53NO14	CC1=C2C(C(=O)C3(C(CC4C(C3C(C(C2(C)C)(CC1OC(=O)C(C(C5=CC=CC=C5)NC(=O)OC(C)(C)C)O)O)OC(=O)C6=CC=CC=C6)(CO4)OC(=O)C)O)C)O	CC1=C2[C@H](C(=O)[C@@]3([C@H](C[C@@H]4[C@]([C@H]3[C@@H]([C@@](C2(C)C)(C[C@@H]1OC(=O)[C@@H]([C@H](C5=CC=CC=C5)NC(=O)OC(C)(C)C)O)O)OC(=O)C6=CC=CC=C6)(CO4)OC(=O)C)O)C)O	ZDZOTLJHXYCWBA-VCVYQWHSSA-N	[M+H]+	1
FDA	2021	TWCCS	Atazanavir	264.5	148192	704.39	C38H52N6O7	CC(C)(C)C(C(=O)NC(CC1=CC=CC=C1)C(CN(CC2=CC=C(C=C2)C3=CC=CC=N3)NC(=O)C(C(C)(C)C)NC(=O)OC)O)NC(=O)OC	CC(C)(C)[C@@H](C(=O)N[C@@H](CC1=CC=CC=C1)[C@H](CN(CC2=CC=C(C=C2)C3=CC=CC=N3)NC(=O)[C@H](C(C)(C)C)NC(=O)OC)O)NC(=O)OC	AXRYRYVKAWYZBR-GASGPIRDSA-N	[M+H]+	1
FDA	2021	TWCCS	Atazanavir	265.1	148192	704.39	C38H52N6O7	CC(C)(C)C(C(=O)NC(CC1=CC=CC=C1)C(CN(CC2=CC=C(C=C2)C3=CC=CC=N3)NC(=O)C(C(C)(C)C)NC(=O)OC)O)NC(=O)OC	CC(C)(C)[C@@H](C(=O)N[C@@H](CC1=CC=CC=C1)[C@H](CN(CC2=CC=C(C=C2)C3=CC=CC=N3)NC(=O)[C@H](C(C)(C)C)NC(=O)OC)O)NC(=O)OC	AXRYRYVKAWYZBR-GASGPIRDSA-N	[M+H]+	1
FDA	2021	TWCCS	Lonafarnib	226.1	148195	636.05	C27H31Br2ClN4O2	C1CN(CCC1CC(=O)N2CCC(CC2)C3C4=C(CCC5=C3N=CC(=C5)Br)C=C(C=C4Br)Cl)C(=O)N	C1CN(CCC1CC(=O)N2CCC(CC2)[C@@H]3C4=C(CCC5=C3N=CC(=C5)Br)C=C(C=C4Br)Cl)C(=O)N	DHMTURDWPRKSOA-RUZDIDTESA-N	[M+H]+	1
FDA	2021	TWCCS	Levofloxacin	189.6	149096	361.144	C18H20FN3O4	CC1COC2=C3N1C=C(C(=O)C3=CC(=C2N4CCN(CC4)C)F)C(=O)O	C[C@H]1COC2=C3N1C=C(C(=O)C3=CC(=C2N4CCN(CC4)C)F)C(=O)O	GSDSWSVVBLHKDQ-JTQLQIEISA-N	[M+H]+	1
FDA	2021	TWCCS	Ammonium Glycyrrhizinate (-NH3)	292.5	14982	822.404	C42H62O16	CC1(C2CCC3(C(C2(CCC1OC4C(C(C(C(O4)C(=O)O)O)O)OC5C(C(C(C(O5)C(=O)O)O)O)O)C)C(=O)C=C6C3(CCC7(C6CC(CC7)(C)C(=O)O)C)C)C)C	C[C@]12CC[C@](C[C@H]1C3=CC(=O)[C@@H]4[C@]5(CC[C@@H](C([C@@H]5CC[C@]4([C@@]3(CC2)C)C)(C)C)O[C@@H]6[C@@H]([C@H]([C@@H]([C@H](O6)C(=O)O)O)O)O[C@H]7[C@@H]([C@H]([C@@H]([C@H](O7)C(=O)O)O)O)O)C)(C)C(=O)O	LPLVUJXQOOQHMX-QWBHMCJMSA-N	[M+H]+	1
FDA	2021	TWCCS	Vitamin E	226.1	14985	430.381	C29H50O2	CC1=C(C2=C(CCC(O2)(C)CCCC(C)CCCC(C)CCCC(C)C)C(=C1O)C)C	CC1=C(C2=C(CC[C@@](O2)(C)CCC[C@H](C)CCC[C@H](C)CCCC(C)C)C(=C1O)C)C	GVJHHUAWPYXKBD-IEOSBIPESA-N	[M+H]+	1
FDA	2021	TWCCS	Nepafenac	158.1	151075	254.106	C15H14N2O2	C1=CC=C(C=C1)C(=O)C2=CC=CC(=C2N)CC(=O)N	C1=CC=C(C=C1)C(=O)C2=CC=CC(=C2N)CC(=O)N	QEFAQIPZVLVERP-UHFFFAOYSA-N	[M+H]+	1
FDA	2021	TWCCS	Cilomilast	187.9	151170	343.178	C20H25NO4	COC1=C(C=C(C=C1)C2(CCC(CC2)C(=O)O)C#N)OC3CCCC3	COC1=C(C=C(C=C1)C2(CCC(CC2)C(=O)O)C#N)OC3CCCC3	CFBUZOUXXHZCFB-UHFFFAOYSA-N	[M+H]+	1
FDA	2021	TWCCS	Conivaptan	213.1	151171	498.206	C32H26N4O2	CC1=NC2=C(N1)CCN(C3=CC=CC=C32)C(=O)C4=CC=C(C=C4)NC(=O)C5=CC=CC=C5C6=CC=CC=C6	CC1=NC2=C(N1)CCN(C3=CC=CC=C32)C(=O)C4=CC=C(C=C4)NC(=O)C5=CC=CC=C5C6=CC=CC=C6	IKENVDNFQMCRTR-UHFFFAOYSA-N	[M+H]+	1
FDA	2021	TWCCS	Vatalanib	185.4	151194	346.099	C20H15ClN4	C1=CC=C2C(=C1)C(=NN=C2NC3=CC=C(C=C3)Cl)CC4=CC=NC=C4	C1=CC=C2C(=C1)C(=NN=C2NC3=CC=C(C=C3)Cl)CC4=CC=NC=C4	YCOYDOIWSSHVCK-UHFFFAOYSA-N	[M+H]+	1
FDA	2021	TWCCS	Moxifloxacin	196.9	152946	401.175	C21H24FN3O4	COC1=C2C(=CC(=C1N3CC4CCCNC4C3)F)C(=O)C(=CN2C5CC5)C(=O)O	COC1=C2C(=CC(=C1N3C[C@@H]4CCCN[C@@H]4C3)F)C(=O)C(=CN2C5CC5)C(=O)O	FABPRXSRWADJSP-MEDUHNTESA-N	[M+H]+	1
FDA	2021	TWCCS	Clevidipine Butyrate	199.3	153994	455.09	C21H23Cl2NO6	CCCC(=O)OCOC(=O)C1=C(NC(=C(C1C2=C(C(=CC=C2)Cl)Cl)C(=O)OC)C)C	CCCC(=O)OCOC(=O)C1=C(NC(=C(C1C2=C(C(=CC=C2)Cl)Cl)C(=O)OC)C)C	KPBZROQVTHLCDU-UHFFFAOYSA-N	[M+H]+	1
FDA	2021	TWCCS	Solifenacin	190.2	154059	362.199	C23H26N2O2	C1CN2CCC1C(C2)OC(=O)N3CCC4=CC=CC=C4C3C5=CC=CC=C5	C1CN2CCC1[C@H](C2)OC(=O)N3CCC4=CC=CC=C4[C@@H]3C5=CC=CC=C5	FBOUYBDGKBSUES-VXKWHMMOSA-N	[M+H]+	1
FDA	2021	TWCCS	Bazedoxifene	214.3	154257	470.257	C30H34N2O3	CC1=C(N(C2=C1C=C(C=C2)O)CC3=CC=C(C=C3)OCCN4CCCCCC4)C5=CC=C(C=C5)O	CC1=C(N(C2=C1C=C(C=C2)O)CC3=CC=C(C=C3)OCCN4CCCCCC4)C5=CC=C(C=C5)O	UCJGJABZCDBEDK-UHFFFAOYSA-N	[M+H]+	1
FDA	2021	TWCCS	Bazedoxifene	213.8	154257	470.257	C30H34N2O3	CC1=C(N(C2=C1C=C(C=C2)O)CC3=CC=C(C=C3)OCCN4CCCCCC4)C5=CC=C(C=C5)O	CC1=C(N(C2=C1C=C(C=C2)O)CC3=CC=C(C=C3)OCCN4CCCCCC4)C5=CC=C(C=C5)O	UCJGJABZCDBEDK-UHFFFAOYSA-N	[M+H]+	1
FDA	2021	TWCCS	Hyoscyamine	169.2	154417	289.168	C17H23NO3	CN1C2CCC1CC(C2)OC(=O)C(CO)C3=CC=CC=C3	CN1[C@@H]2CC[C@H]1CC(C2)OC(=O)[C@H](CO)C3=CC=CC=C3	RKUNBYITZUJHSG-VFSICIBPSA-N	[M+H]+	1
FDA	2021	TWCCS	Azaperone	179.4	15443	327.175	C19H22FN3O	C1CN(CCN1CCCC(=O)C2=CC=C(C=C2)F)C3=CC=CC=N3	C1CN(CCN1CCCC(=O)C2=CC=C(C=C2)F)C3=CC=CC=N3	XTKDAFGWCDAMPY-UHFFFAOYSA-N	[M+H]+	1
FDA	2021	TWCCS	Metaxalone	154	15459	221.105	C12H15NO3	CC1=CC(=CC(=C1)OCC2CNC(=O)O2)C	CC1=CC(=CC(=C1)OCC2CNC(=O)O2)C	IMWZZHHPURKASS-UHFFFAOYSA-N	[M+H]+	1
FDA	2021	TWCCS	Cinnarizine	204.7	1547484	368.225	C26H28N2	C1CN(CCN1CC=CC2=CC=CC=C2)C(C3=CC=CC=C3)C4=CC=CC=C4	C1CN(CCN1C/C=C/C2=CC=CC=C2)C(C3=CC=CC=C3)C4=CC=CC=C4	DERZBLKQOCDDDZ-JLHYYAGUSA-N	[M+H]+	1
FDA	2021	TWCCS	Sulindac	192.3	1548887	356.088	C20H17FO3S	CC1=C(C2=C(C1=CC3=CC=C(C=C3)S(=O)C)C=CC(=C2)F)CC(=O)O	CC\1=C(C2=C(/C1=C\C3=CC=C(C=C3)S(=O)C)C=CC(=C2)F)CC(=O)O	MLKXDPUZXIRXEP-MFOYZWKCSA-N	[M+H]+	1
FDA	2021	TWCCS	Terbinafine	185.6	1549008	291.199	C21H25N	CC(C)(C)C#CC=CCN(C)CC1=CC=CC2=CC=CC=C21	CC(C)(C)C#C/C=C/CN(C)CC1=CC=CC2=CC=CC=C21	DOMXUEMWDBAQBQ-WEVVVXLNSA-N	[M+H]+	1
FDA	2021	TWCCS	Epalrestat	165.6	1549120	319.034	C15H13NO3S2	CC(=CC1=CC=CC=C1)C=C2C(=O)N(C(=S)S2)CC(=O)O	C/C(=C\C1=CC=CC=C1)/C=C\2/C(=O)N(C(=S)S2)CC(=O)O	CHNUOJQWGUIOLD-NFZZJPOKSA-N	[M+H]+	1
FDA	2021	TWCCS	Allylthiourea	118.3	1549517	116.041	C4H8N2S	C=CCNC(=S)N	C=CCNC(=S)N	HTKFORQRBXIQHD-UHFFFAOYSA-N	[M+H]+	1
FDA	2021	TWCCS	Spectinomycin	174.3	15541	332.158	C14H24N2O7	CC1CC(=O)C2(C(O1)OC3C(C(C(C(C3O2)NC)O)NC)O)O	C[C@@H]1CC(=O)[C@]2([C@@H](O1)O[C@@H]3[C@H]([C@@H]([C@@H]([C@@H]([C@H]3O2)NC)O)NC)O)O	UNFWWIHTNXNPBV-WXKVUWSESA-N	[M+H]+	1
FDA	2021	TWCCS	Naproxen	149.2	156391	230.094	C14H14O3	CC(C1=CC2=C(C=C1)C=C(C=C2)OC)C(=O)O	C[C@@H](C1=CC2=C(C=C1)C=C(C=C2)OC)C(=O)O	CMWTZPSULFXXJA-VIFPVBQESA-N	[M+H]+	1
FDA	2021	TWCCS	Cinacalcet	177.4	156419	357.17	C22H22F3N	CC(C1=CC=CC2=CC=CC=C21)NCCCC3=CC(=CC=C3)C(F)(F)F	C[C@H](C1=CC=CC2=CC=CC=C21)NCCCC3=CC(=CC=C3)C(F)(F)F	VDHAWDNDOKGFTD-MRXNPFEDSA-N	[M+H]+	1
FDA	2021	TWCCS	Doramapimod	236.8	156422	527.29	C31H37N5O3	CC1=CC=C(C=C1)N2C(=CC(=N2)C(C)(C)C)NC(=O)NC3=CC=C(C4=CC=CC=C43)OCCN5CCOCC5	CC1=CC=C(C=C1)N2C(=CC(=N2)C(C)(C)C)NC(=O)NC3=CC=C(C4=CC=CC=C43)OCCN5CCOCC5	MVCOAUNKQVWQHZ-UHFFFAOYSA-N	[M+H]+	1
FDA	2021	TWCCS	Pyrithione	116.1	1570	127.009	C5H5NOS	C1=CC(=S)N(C=C1)O	C1=CC(=S)N(C=C1)O	YBBJKCMMCRQZMA-UHFFFAOYSA-N	[M+H]+	1
FDA	2021	TWCCS	Azacyclonol	162.8	15723	267.162	C18H21NO	C1CNCCC1C(C2=CC=CC=C2)(C3=CC=CC=C3)O	C1CNCCC1C(C2=CC=CC=C2)(C3=CC=CC=C3)O	ZMISODWVFHHWNR-UHFFFAOYSA-N	[M+H]+	1
FDA	2021	TWCCS	S-(+)-Rolipram	175	158758	275.152	C16H21NO3	COC1=C(C=C(C=C1)C2CC(=O)NC2)OC3CCCC3	COC1=C(C=C(C=C1)[C@@H]2CC(=O)NC2)OC3CCCC3	HJORMJIFDVBMOB-GFCCVEGCSA-N	[M+H]+	1
FDA	2021	TWCCS	Olmesartan	205.6	158781	446.207	C24H26N6O3	CCCC1=NC(=C(N1CC2=CC=C(C=C2)C3=CC=CC=C3C4=NNN=N4)C(=O)O)C(C)(C)O	CCCC1=NC(=C(N1CC2=CC=C(C=C2)C3=CC=CC=C3C4=NNN=N4)C(=O)O)C(C)(C)O	VTRAEEWXHOVJFV-UHFFFAOYSA-N	[M+H]+	1
FDA	2021	TWCCS	Sodium sulfadiazine	158.7	15899898	272.034	C10H9N4NaO2S	C1=CN=C(N=C1)[N-]S(=O)(=O)C2=CC=C(C=C2)N.[Na+]	C1=CN=C(N=C1)[N-]S(=O)(=O)C2=CC=C(C=C2)N.[Na+]	JLDCNMJPBBKAHH-UHFFFAOYSA-N	[M+H]+	1
FDA	2021	TWCCS	Enzalutamide (MDV3100)	215.1	15951529	464.093	C21H16F4N4O2S	CC1(C(=O)N(C(=S)N1C2=CC(=C(C=C2)C(=O)NC)F)C3=CC(=C(C=C3)C#N)C(F)(F)F)C	CC1(C(=O)N(C(=S)N1C2=CC(=C(C=C2)C(=O)NC)F)C3=CC(=C(C=C3)C#N)C(F)(F)F)C	WXCXUHSOUPDCQV-UHFFFAOYSA-N	[M+H]+	1
FDA	2021	TWCCS	Vonoprazan	181.5	15981397	345.095	C17H16FN3O2S	CNCC1=CN(C(=C1)C2=CC=CC=C2F)S(=O)(=O)C3=CN=CC=C3	CNCC1=CN(C(=C1)C2=CC=CC=C2F)S(=O)(=O)C3=CN=CC=C3	BFDBKMOZYNOTPK-UHFFFAOYSA-N	[M+H]+	1
FDA	2021	TWCCS	Trelagliptin	177.4	15983988	357.16	C18H20FN5O2	CN1C(=O)C=C(N(C1=O)CC2=C(C=CC(=C2)F)C#N)N3CCCC(C3)N	CN1C(=O)C=C(N(C1=O)CC2=C(C=CC(=C2)F)C#N)N3CCC[C@H](C3)N	IWYJYHUNXVAVAA-OAHLLOKOSA-N	[M+H]+	1
FDA	2021	TWCCS	Macitentan	219.5	16004692	585.963	C19H20Br2N6O4S	CCCNS(=O)(=O)NC1=C(C(=NC=N1)OCCOC2=NC=C(C=N2)Br)C3=CC=C(C=C3)Br	CCCNS(=O)(=O)NC1=C(C(=NC=N1)OCCOC2=NC=C(C=N2)Br)C3=CC=C(C=C3)Br	JGCMEBMXRHSZKX-UHFFFAOYSA-N	[M+H]+	1
FDA	2021	TWCCS	Barasertib (AZD1152-HQPA)	240.4	16007391	507.239	C26H30FN7O3	CCN(CCCOC1=CC2=C(C=C1)C(=NC=N2)NC3=NNC(=C3)CC(=O)NC4=CC(=CC=C4)F)CCO	CCN(CCCOC1=CC2=C(C=C1)C(=NC=N2)NC3=NNC(=C3)CC(=O)NC4=CC(=CC=C4)F)CCO	QYZOGCMHVIGURT-UHFFFAOYSA-N	[M+H]+	1
FDA	2021	TWCCS	Roscovitine (Seliciclib,CYC202)	190.9	160355	354.217	C19H26N6O	CCC(CO)NC1=NC(=C2C(=N1)N(C=N2)C(C)C)NCC3=CC=CC=C3	CC[C@H](CO)NC1=NC(=C2C(=N1)N(C=N2)C(C)C)NCC3=CC=CC=C3	BTIHMVBBUGXLCJ-OAHLLOKOSA-N	[M+H]+	1
FDA	2021	TWCCS	Motolimod (VTX-2337)	237.2	16049404	458.268	C28H34N4O2	CCCN(CCC)C(=O)C1=CC2=C(C=C(C=C2)C3=CC=C(C=C3)C(=O)N4CCCC4)N=C(C1)N	CCCN(CCC)C(=O)C1=CC2=C(C=C(C=C2)C3=CC=C(C=C3)C(=O)N4CCCC4)N=C(C1)N	QSPOQCXMGPDIHI-UHFFFAOYSA-N	[M+H]+	1
FDA	2021	TWCCS	Clindamycin palmitate	274.6	16052039	662.41	C34H63ClN2O6S	CCCCCCCCCCCCCCCC(=O)OC1C(C(C(OC1SC)C(C(C)Cl)NC(=O)C2CC(CN2C)CCC)O)O	CCCCCCCCCCCCCCCC(=O)O[C@@H]1[C@H]([C@H]([C@H](O[C@@H]1SC)[C@@H]([C@H](C)Cl)NC(=O)[C@@H]2C[C@H](CN2C)CCC)O)O	OYSKUZDIHNKWLV-PRUAPSLNSA-N	[M+H]+	1
FDA	2021	TWCCS	Radotinib	231.7	16063245	530.179	C27H21F3N8O	CC1=C(C=C(C=C1)C(=O)NC2=CC(=CC(=C2)C(F)(F)F)N3C=C(N=C3)C)NC4=NC=CC(=N4)C5=NC=CN=C5	CC1=C(C=C(C=C1)C(=O)NC2=CC(=CC(=C2)C(F)(F)F)N3C=C(N=C3)C)NC4=NC=CC(=N4)C5=NC=CN=C5	DUPWHXBITIZIKZ-UHFFFAOYSA-N	[M+H]+	1
FDA	2021	TWCCS	Voxtalisib (XL765, SAR245409)	161.4	16123056	270.123	C13H14N6O	CCN1C2=NC(=NC(=C2C=C(C1=O)C3=CC=NN3)C)N	CCN1C2=NC(=NC(=C2C=C(C1=O)C3=CC=NN3)C)N	RGHYDLZMTYDBDT-UHFFFAOYSA-N	[M+H]+	1
FDA	2021	TWCCS	Ivacaftor (VX-770)	200.7	16220172	392.21	C24H28N2O3	CC(C)(C)C1=CC(=C(C=C1NC(=O)C2=CNC3=CC=CC=C3C2=O)O)C(C)(C)C	CC(C)(C)C1=CC(=C(C=C1NC(=O)C2=CNC3=CC=CC=C3C2=O)O)C(C)(C)C	PURKAOJPTOLRMP-UHFFFAOYSA-N	[M+H]+	1
FDA	2021	TWCCS	Cobimetinib	197.8	16222096	531.063	C21H21F3IN3O2	C1CCNC(C1)C2(CN(C2)C(=O)C3=C(C(=C(C=C3)F)F)NC4=C(C=C(C=C4)I)F)O	C1CCN[C@@H](C1)C2(CN(C2)C(=O)C3=C(C(=C(C=C3)F)F)NC4=C(C=C(C=C4)I)F)O	BSMCAPRUBJMWDF-KRWDZBQOSA-N	[M+H]+	1
FDA	2021	TWCCS	Amiloride	144.9	16231	229.048	C6H8ClN7O	C1(=C(N=C(C(=N1)Cl)N)N)C(=O)N=C(N)N	C1(=C(N=C(C(=N1)Cl)N)N)C(=O)N=C(N)N	XSDQTOBWRPYKKA-UHFFFAOYSA-N	[M+H]+	1
FDA	2021	TWCCS	Carsalam	125	16258	163.027	C8H5NO3	C1=CC=C2C(=C1)C(=O)NC(=O)O2	C1=CC=C2C(=C1)C(=O)NC(=O)O2	OAYRYNVEFFWSHK-UHFFFAOYSA-N	[M+H]+	1
FDA	2021	TWCCS	Pimozide	214.1	16362	461.228	C28H29F2N3O	C1CN(CCC1N2C3=CC=CC=C3NC2=O)CCCC(C4=CC=C(C=C4)F)C5=CC=C(C=C5)F	C1CN(CCC1N2C3=CC=CC=C3NC2=O)CCCC(C4=CC=C(C=C4)F)C5=CC=C(C=C5)F	YVUQSNJEYSNKRX-UHFFFAOYSA-N	[M+H]+	1
FDA	2021	TWCCS	Bepotastine	191.6	164522	388.155	C21H25ClN2O3	C1CN(CCC1OC(C2=CC=C(C=C2)Cl)C3=CC=CC=N3)CCCC(=O)O	C1CN(CCC1O[C@@H](C2=CC=C(C=C2)Cl)C3=CC=CC=N3)CCCC(=O)O	YWGDOWXRIALTES-NRFANRHFSA-N	[M+H]+	1
FDA	2021	TWCCS	Flumethasone	189.1	16490	410.19	C22H28F2O5	CC1CC2C3CC(C4=CC(=O)C=CC4(C3(C(CC2(C1(C(=O)CO)O)C)O)F)C)F	C[C@@H]1C[C@H]2[C@@H]3C[C@@H](C4=CC(=O)C=C[C@@]4([C@]3([C@H](C[C@@]2([C@]1(C(=O)CO)O)C)O)F)C)F	WXURHACBFYSXBI-GQKYHHCASA-N	[M+H]+	1
FDA	2021	TWCCS	Betamethasone Valerate	215.5	16533	476.257	C27H37FO6	CCCCC(=O)OC1(C(CC2C1(CC(C3(C2CCC4=CC(=O)C=CC43C)F)O)C)C)C(=O)CO	CCCCC(=O)O[C@@]1([C@H](C[C@@H]2[C@@]1(C[C@@H]([C@]3([C@H]2CCC4=CC(=O)C=C[C@@]43C)F)O)C)C)C(=O)CO	SNHRLVCMMWUAJD-SUYDQAKGSA-N	[M+H]+	1
FDA	2021	TWCCS	VX-809 (Lumacaftor)	213.2	16678941	452.118	C24H18F2N2O5	CC1=C(N=C(C=C1)NC(=O)C2(CC2)C3=CC4=C(C=C3)OC(O4)(F)F)C5=CC(=CC=C5)C(=O)O	CC1=C(N=C(C=C1)NC(=O)C2(CC2)C3=CC4=C(C=C3)OC(O4)(F)F)C5=CC(=CC=C5)C(=O)O	UFSKUSARDNFIRC-UHFFFAOYSA-N	[M+H]+	1
FDA	2021	TWCCS	Fedratinib	217	16722836	524.257	C27H36N6O3S	CC1=CN=C(N=C1NC2=CC(=CC=C2)S(=O)(=O)NC(C)(C)C)NC3=CC=C(C=C3)OCCN4CCCC4	CC1=CN=C(N=C1NC2=CC(=CC=C2)S(=O)(=O)NC(C)(C)C)NC3=CC=C(C=C3)OCCN4CCCC4	JOOXLOJCABQBSG-UHFFFAOYSA-N	[M+H]+	1
FDA	2021	TWCCS	Hydroxyprogesterone caproate	213.7	169870	428.293	C27H40O4	CCCCCC(=O)OC1(CCC2C1(CCC3C2CCC4=CC(=O)CCC34C)C)C(=O)C	CCCCCC(=O)O[C@@]1(CC[C@@H]2[C@@]1(CC[C@H]3[C@H]2CCC4=CC(=O)CC[C@]34C)C)C(=O)C	DOMWKUIIPQCAJU-LJHIYBGHSA-N	[M+H]+	1
FDA	2021	TWCCS	Varenicline	149.5	170361	211.111	C13H13N3	C1C2CNCC1C3=CC4=NC=CN=C4C=C23	C1C2CNCC1C3=CC4=NC=CN=C4C=C23	JQSHBVHOMNKWFT-UHFFFAOYSA-N	[M+H]+	1
FDA	2021	TWCCS	Sulfadoxine	165.8	17134	310.074	C12H14N4O4S	COC1=C(N=CN=C1OC)NS(=O)(=O)C2=CC=C(C=C2)N	COC1=C(N=CN=C1OC)NS(=O)(=O)C2=CC=C(C=C2)N	PJSFRIWCGOHTNF-UHFFFAOYSA-N	[M+H]+	1
FDA	2021	TWCCS	Atropine	169.3	174174	289.168	C17H23NO3	CN1C2CCC1CC(C2)OC(=O)C(CO)C3=CC=CC=C3	CN1[C@@H]2CC[C@H]1CC(C2)OC(=O)C(CO)C3=CC=CC=C3	RKUNBYITZUJHSG-PJPHBNEVSA-N	[M+H]+	1
FDA	2021	TWCCS	AICAR (Acadesine)	152.1	17513	258.096	C9H14N4O5	C1=NC(=C(N1C2C(C(C(O2)CO)O)O)N)C(=O)N	C1=NC(=C(N1[C@H]2[C@@H]([C@@H]([C@H](O2)CO)O)O)N)C(=O)N	RTRQQBHATOEIAF-UUOKFMHZSA-N	[M+H]+	1
FDA	2021	TWCCS	Ropivacaine	165	175805	274.205	C17H26N2O	CCCN1CCCCC1C(=O)NC2=C(C=CC=C2C)C	CCCN1CCCC[C@H]1C(=O)NC2=C(C=CC=C2C)C	ZKMNUMMKYBVTFN-HNNXBMFYSA-N	[M+H]+	1
FDA	2021	TWCCS	Enzastaurin (LY317615)	227.3	176167	515.232	C32H29N5O2	CN1C=C(C2=CC=CC=C21)C3=C(C(=O)NC3=O)C4=CN(C5=CC=CC=C54)C6CCN(CC6)CC7=CC=CC=N7	CN1C=C(C2=CC=CC=C21)C3=C(C(=O)NC3=O)C4=CN(C5=CC=CC=C54)C6CCN(CC6)CC7=CC=CC=N7	AXRCEOKUDYDWLF-UHFFFAOYSA-N	[M+H]+	1
FDA	2021	TWCCS	Erlotinib	201	176870	393.169	C22H23N3O4	COCCOC1=C(C=C2C(=C1)C(=NC=N2)NC3=CC=CC(=C3)C#C)OCCOC	COCCOC1=C(C=C2C(=C1)C(=NC=N2)NC3=CC=CC(=C3)C#C)OCCOC	AAKJLRGGTJKAMG-UHFFFAOYSA-N	[M+H]+	1
FDA	2021	TWCCS	Cilengitide	227	176873	588.302	C27H40N8O7	CC(C)C1C(=O)NC(C(=O)NCC(=O)NC(C(=O)NC(C(=O)N1C)CC2=CC=CC=C2)CC(=O)O)CCCN=C(N)N	CC(C)[C@H]1C(=O)N[C@H](C(=O)NCC(=O)N[C@H](C(=O)N[C@@H](C(=O)N1C)CC2=CC=CC=C2)CC(=O)O)CCCN=C(N)N	AMLYAMJWYAIXIA-VWNVYAMZSA-N	[M+H]+	1
FDA	2021	TWCCS	Phenytoin	159.2	1775	252.09	C15H12N2O2	C1=CC=C(C=C1)C2(C(=O)NC(=O)N2)C3=CC=CC=C3	C1=CC=C(C=C1)C2(C(=O)NC(=O)N2)C3=CC=CC=C3	CXOFVDLJLONNDW-UHFFFAOYSA-N	[M+H]+	1
FDA	2021	TWCCS	Pictilisib (GDC-0941)	226	17755052	513.162	C23H27N7O3S2	CS(=O)(=O)N1CCN(CC1)CC2=CC3=C(S2)C(=NC(=N3)C4=C5C=NNC5=CC=C4)N6CCOCC6	CS(=O)(=O)N1CCN(CC1)CC2=CC3=C(S2)C(=NC(=N3)C4=C5C=NNC5=CC=C4)N6CCOCC6	LHNIIDJUOCFXAP-UHFFFAOYSA-N	[M+H]+	1
FDA	2021	TWCCS	Eslicarbazepine Acetate	163.7	179344	296.116	C17H16N2O3	CC(=O)OC1CC2=CC=CC=C2N(C3=CC=CC=C13)C(=O)N	CC(=O)O[C@H]1CC2=CC=CC=C2N(C3=CC=CC=C13)C(=O)N	QIALRBLEEWJACW-INIZCTEOSA-N	[M+H]+	1
FDA	2021	TWCCS	Clopidol	129.6	18087	190.99	C7H7Cl2NO	CC1=C(C(=O)C(=C(N1)C)Cl)Cl	CC1=C(C(=O)C(=C(N1)C)Cl)Cl	ZDPIZLCVJAAHHR-UHFFFAOYSA-N	[M+H]+	1
FDA	2021	TWCCS	Dicloxacillin	193.8	18381	469.027	C19H17Cl2N3O5S	CC1=C(C(=NO1)C2=C(C=CC=C2Cl)Cl)C(=O)NC3C4N(C3=O)C(C(S4)(C)C)C(=O)O	CC1=C(C(=NO1)C2=C(C=CC=C2Cl)Cl)C(=O)N[C@H]3[C@@H]4N(C3=O)[C@H](C(S4)(C)C)C(=O)O	YFAGHNZHGGCZAX-JKIFEVAISA-N	[M+H]+	1
FDA	2021	TWCCS	Deflazacort	203.3	189821	441.215	C25H31NO6	CC1=NC2(C(O1)CC3C2(CC(C4C3CCC5=CC(=O)C=CC45C)O)C)C(=O)COC(=O)C	CC1=N[C@@]2([C@H](O1)C[C@@H]3[C@@]2(C[C@@H]([C@H]4[C@H]3CCC5=CC(=O)C=C[C@]45C)O)C)C(=O)COC(=O)C	FBHSPRKOSMHSIF-GRMWVWQJSA-N	[M+H]+	1
FDA	2021	TWCCS	Adenine	122.2	190	135.054	C5H5N5	C1=NC2=NC=NC(=C2N1)N	C1=NC2=NC=NC(=C2N1)N	GFFGJBXGBJISGV-UHFFFAOYSA-N	[M+H]+	1
FDA	2021	TWCCS	Tacrine	139.4	1935	198.116	C13H14N2	C1CCC2=NC3=CC=CC=C3C(=C2C1)N	C1CCC2=NC3=CC=CC=C3C(=C2C1)N	YLJREFDVOIBQDA-UHFFFAOYSA-N	[M+H]+	1
FDA	2021	TWCCS	Tacrine	139.2	1935	198.116	C13H14N2	C1CCC2=NC3=CC=CC=C3C(=C2C1)N	C1CCC2=NC3=CC=CC=C3C(=C2C1)N	YLJREFDVOIBQDA-UHFFFAOYSA-N	[M+H]+	1
FDA	2021	TWCCS	Alcaftadine	174.4	19371515	307.168	C19H21N3O	CN1CCC(=C2C3=CC=CC=C3CCN4C2=NC=C4C=O)CC1	CN1CCC(=C2C3=CC=CC=C3CCN4C2=NC=C4C=O)CC1	MWTBKTRZPHJQLH-UHFFFAOYSA-N	[M+H]+	1
FDA	2021	TWCCS	Etravirine	206.5	193962	434.049	C20H15BrN6O	CC1=CC(=CC(=C1OC2=NC(=NC(=C2Br)N)NC3=CC=C(C=C3)C#N)C)C#N	CC1=CC(=CC(=C1OC2=NC(=NC(=C2Br)N)NC3=CC=C(C=C3)C#N)C)C#N	PYGWGZALEOIKDF-UHFFFAOYSA-N	[M+H]+	1
FDA	2021	TWCCS	Etravirine (TMC125)	187.9	193962	434.049	C20H15BrN6O	CC1=CC(=CC(=C1OC2=NC(=NC(=C2Br)N)NC3=CC=C(C=C3)C#N)C)C#N	CC1=CC(=CC(=C1OC2=NC(=NC(=C2Br)N)NC3=CC=C(C=C3)C#N)C)C#N	PYGWGZALEOIKDF-UHFFFAOYSA-N	[M+H]+	1
FDA	2021	TWCCS	Streptomycin	230	19649	581.266	C21H39N7O12	CC1C(C(C(O1)OC2C(C(C(C(C2O)O)N=C(N)N)O)N=C(N)N)OC3C(C(C(C(O3)CO)O)O)NC)(C=O)O	C[C@H]1[C@@]([C@H]([C@@H](O1)O[C@@H]2[C@H]([C@@H]([C@H]([C@@H]([C@H]2O)O)N=C(N)N)O)N=C(N)N)O[C@H]3[C@H]([C@@H]([C@H]([C@@H](O3)CO)O)O)NC)(C=O)O	UCSJYZPVAKXKNQ-HZYVHMACSA-N	[M+H]+	1
FDA	2021	TWCCS	Acebutolol	188.6	1978	336.205	C18H28N2O4	CCCC(=O)NC1=CC(=C(C=C1)OCC(CNC(C)C)O)C(=O)C	CCCC(=O)NC1=CC(=C(C=C1)OCC(CNC(C)C)O)C(=O)C	GOEMGAFJFRBGGG-UHFFFAOYSA-N	[M+H]+	1
FDA	2021	TWCCS	Aceclidine	135.5	1979	169.11	C9H15NO2	CC(=O)OC1CN2CCC1CC2	CC(=O)OC1CN2CCC1CC2	WRJPSSPFHGNBMG-UHFFFAOYSA-N	[M+H]+	1
FDA	2021	TWCCS	Acemetacin	191.9	1981	415.082	C21H18ClNO6	CC1=C(C2=C(N1C(=O)C3=CC=C(C=C3)Cl)C=CC(=C2)OC)CC(=O)OCC(=O)O	CC1=C(C2=C(N1C(=O)C3=CC=C(C=C3)Cl)C=CC(=C2)OC)CC(=O)OCC(=O)O	FSQKKOOTNAMONP-UHFFFAOYSA-N	[M+H]+	1
FDA	2021	TWCCS	Acetazolamide	138.1	1986	221.988	C4H6N4O3S2	CC(=O)NC1=NN=C(S1)S(=O)(=O)N	CC(=O)NC1=NN=C(S1)S(=O)(=O)N	BZKPWHYZMXOIDC-UHFFFAOYSA-N	[M+H]+	1
FDA	2021	TWCCS	Azatadine	171	19861	290.178	C20H22N2	CN1CCC(=C2C3=CC=CC=C3CCC4=C2N=CC=C4)CC1	CN1CCC(=C2C3=CC=CC=C3CCC4=C2N=CC=C4)CC1	SEBMTIQKRHYNIT-UHFFFAOYSA-N	[M+H]+	1
FDA	2021	TWCCS	Nitroxoline	132.1	19910	190.038	C9H6N2O3	C1=CC2=C(C=CC(=C2N=C1)O)[N+](=O)[O-]	C1=CC2=C(C=CC(=C2N=C1)O)[N+](=O)[O-]	RJIWZDNTCBHXAL-UHFFFAOYSA-N	[M+H]+	1
FDA	2021	TWCCS	Sulisobenzone	165.4	19988	308.035	C14H12O6S	COC1=C(C=C(C(=C1)O)C(=O)C2=CC=CC=C2)S(=O)(=O)O	COC1=C(C=C(C(=C1)O)C(=O)C2=CC=CC=C2)S(=O)(=O)O	CXVGEDCSTKKODG-UHFFFAOYSA-N	[M+H]+	1
FDA	2021	TWCCS	Ethacridine	155	2017	253.122	C15H15N3O	CCOC1=CC2=C(C3=C(C=C(C=C3)N)N=C2C=C1)N	CCOC1=CC2=C(C3=C(C=C(C=C3)N)N=C2C=C1)N	CIKWKGFPFXJVGW-UHFFFAOYSA-N	[M+H]+	1
FDA	2021	TWCCS	Cladribine	154.2	20279	285.063	C10H12ClN5O3	C1C(C(OC1N2C=NC3=C(N=C(N=C32)Cl)N)CO)O	C1[C@@H]([C@H](O[C@H]1N2C=NC3=C(N=C(N=C32)Cl)N)CO)O	PTOAARAWEBMLNO-KVQBGUIXSA-N	[M+H]+	1
FDA	2021	TWCCS	Adiphenine	176	2031	311.189	C20H25NO2	CCN(CC)CCOC(=O)C(C1=CC=CC=C1)C2=CC=CC=C2	CCN(CC)CCOC(=O)C(C1=CC=CC=C1)C2=CC=CC=C2	JGOAIQNSOGZNBX-UHFFFAOYSA-N	[M+H]+	1
FDA	2021	TWCCS	Afloqualone	158.7	2040	283.112	C16H14FN3O	CC1=CC=CC=C1N2C(=NC3=C(C2=O)C=C(C=C3)N)CF	CC1=CC=CC=C1N2C(=NC3=C(C2=O)C=C(C=C3)N)CF	VDOSWXIDETXFET-UHFFFAOYSA-N	[M+H]+	1
FDA	2021	TWCCS	Albendazole	161.8	2082	265.088	C12H15N3O2S	CCCSC1=CC2=C(C=C1)N=C(N2)NC(=O)OC	CCCSC1=CC2=C(C=C1)N=C(N2)NC(=O)OC	HXHWSAZORRCQMX-UHFFFAOYSA-N	[M+H]+	1
FDA	2021	TWCCS	Albendazole	161.9	2082	265.088	C12H15N3O2S	CCCSC1=CC2=C(C=C1)N=C(N2)NC(=O)OC	CCCSC1=CC2=C(C=C1)N=C(N2)NC(=O)OC	HXHWSAZORRCQMX-UHFFFAOYSA-N	[M+H]+	1
FDA	2021	TWCCS	Carbenicillin	180.5	20824	378.089	C17H18N2O6S	CC1(C(N2C(S1)C(C2=O)NC(=O)C(C3=CC=CC=C3)C(=O)O)C(=O)O)C	CC1([C@@H](N2[C@H](S1)[C@@H](C2=O)NC(=O)C(C3=CC=CC=C3)C(=O)O)C(=O)O)C	FPPNZSSZRUTDAP-UWFZAAFLSA-N	[M+H]+	1
FDA	2021	TWCCS	Salbutamol	157.4	2083	239.152	C13H21NO3	CC(C)(C)NCC(C1=CC(=C(C=C1)O)CO)O	CC(C)(C)NCC(C1=CC(=C(C=C1)O)CO)O	NDAUXUAQIAJITI-UHFFFAOYSA-N	[M+H]+	1
FDA	2021	TWCCS	Dronedarone	237.1	208898	556.297	C31H44N2O5S	CCCCC1=C(C2=C(O1)C=CC(=C2)NS(=O)(=O)C)C(=O)C3=CC=C(C=C3)OCCCN(CCCC)CCCC	CCCCC1=C(C2=C(O1)C=CC(=C2)NS(=O)(=O)C)C(=O)C3=CC=C(C=C3)OCCCN(CCCC)CCCC	ZQTNQVWKHCQYLQ-UHFFFAOYSA-N	[M+H]+	1
FDA	2021	TWCCS	Ramelteon	156.8	208902	259.157	C16H21NO2	CCC(=O)NCCC1CCC2=C1C3=C(C=C2)OCC3	CCC(=O)NCC[C@@H]1CCC2=C1C3=C(C=C2)OCC3	YLXDSYKOBKBWJQ-LBPRGKRZSA-N	[M+H]+	1
FDA	2021	TWCCS	Lapatinib	238.1	208908	580.135	C29H26ClFN4O4S	CS(=O)(=O)CCNCC1=CC=C(O1)C2=CC3=C(C=C2)N=CN=C3NC4=CC(=C(C=C4)OCC5=CC(=CC=C5)F)Cl	CS(=O)(=O)CCNCC1=CC=C(O1)C2=CC3=C(C=C2)N=CN=C3NC4=CC(=C(C=C4)OCC5=CC(=CC=C5)F)Cl	BCFGMOOMADDAQU-UHFFFAOYSA-N	[M+H]+	1
FDA	2021	TWCCS	Alfuzosin	194.4	2092	389.206	C19H27N5O4	CN(CCCNC(=O)C1CCCO1)C2=NC3=CC(=C(C=C3C(=N2)N)OC)OC	CN(CCCNC(=O)C1CCCO1)C2=NC3=CC(=C(C=C3C(=N2)N)OC)OC	WNMJYKCGWZFFKR-UHFFFAOYSA-N	[M+H]+	1
FDA	2021	TWCCS	Trimetazidine	159	21109	266.163	C14H22N2O3	COC1=C(C(=C(C=C1)CN2CCNCC2)OC)OC	COC1=C(C(=C(C=C1)CN2CCNCC2)OC)OC	UHWVSEOVJBQKBE-UHFFFAOYSA-N	[M+H]+	1
FDA	2021	TWCCS	Altretamine	144.6	2123	210.159	C9H18N6	CN(C)C1=NC(=NC(=N1)N(C)C)N(C)C	CN(C)C1=NC(=NC(=N1)N(C)C)N(C)C	UUVWYPNAQBNQJQ-UHFFFAOYSA-N	[M+H]+	1
FDA	2021	TWCCS	Amantadine	137.1	2130	151.136	C10H17N	C1C2CC3CC1CC(C2)(C3)N	C1C2CC3CC1CC(C2)(C3)N	DKNWSYNQZKUICI-UHFFFAOYSA-N	[M+H]+	1
FDA	2021	TWCCS	Darunavir	224.4	213039	547.235	C27H37N3O7S	CC(C)CN(CC(C(CC1=CC=CC=C1)NC(=O)OC2COC3C2CCO3)O)S(=O)(=O)C4=CC=C(C=C4)N	CC(C)CN(C[C@H]([C@H](CC1=CC=CC=C1)NC(=O)O[C@H]2CO[C@@H]3[C@H]2CCO3)O)S(=O)(=O)C4=CC=C(C=C4)N	CJBJHOAVZSMMDJ-HEXNFIEUSA-N	[M+H]+	1
FDA	2021	TWCCS	Ambroxol	171.5	2132	375.979	C13H18Br2N2O	C1CC(CCC1NCC2=C(C(=CC(=C2)Br)Br)N)O	C1CC(CCC1NCC2=C(C(=CC(=C2)Br)Br)N)O	JBDGDEWWOUBZPM-UHFFFAOYSA-N	[M+H]+	1
FDA	2021	TWCCS	Amfenac	156.8	2136	255.09	C15H13NO3	C1=CC=C(C=C1)C(=O)C2=CC=CC(=C2N)CC(=O)O	C1=CC=C(C=C1)C(=O)C2=CC=CC(=C2N)CC(=O)O	SOYCMDCMZDHQFP-UHFFFAOYSA-N	[M+H]+	1
FDA	2021	TWCCS	Deferasirox	188.5	214348	373.106	C21H15N3O4	C1=CC=C(C(=C1)C2=NN(C(=N2)C3=CC=CC=C3O)C4=CC=C(C=C4)C(=O)O)O	C1=CC=C(C(=C1)C2=NN(C(=N2)C3=CC=CC=C3O)C4=CC=C(C=C4)C(=O)O)O	BOFQWVMAQOTZIW-UHFFFAOYSA-N	[M+H]+	1
FDA	2021	TWCCS	Aminoglutethimide	165.4	2145	232.121	C13H16N2O2	CCC1(CCC(=O)NC1=O)C2=CC=C(C=C2)N	CCC1(CCC(=O)NC1=O)C2=CC=C(C=C2)N	ROBVIMPUHSLWNV-UHFFFAOYSA-N	[M+H]+	1
FDA	2021	TWCCS	4-aminohippurate	154.1	2148	194.069	C9H10N2O3	C1=CC(=CC=C1C(=O)NCC(=O)O)N	C1=CC(=CC=C1C(=O)NCC(=O)O)N	HSMNQINEKMPTIC-UHFFFAOYSA-N	[M+H]+	1
FDA	2021	TWCCS	Aminophylline (sub-structure)	132.3	2153	180.065	C7H8N4O2	CN1C2=C(C(=O)N(C1=O)C)NC=N2	CN1C2=C(C(=O)N(C1=O)C)NC=N2	ZFXYFBGIUFBOJW-UHFFFAOYSA-N	[M+H]+	1
FDA	2021	TWCCS	Theophylline	132.2	2153	180.065	C7H8N4O2	CN1C2=C(C(=O)N(C1=O)C)NC=N2	CN1C2=C(C(=O)N(C1=O)C)NC=N2	ZFXYFBGIUFBOJW-UHFFFAOYSA-N	[M+H]+	1
FDA	2021	TWCCS	Aminothiazole	112.5	2155	100.01	C3H4N2S	C1=CSC(=N1)N	C1=CSC(=N1)N	RAIPHJJURHTUIC-UHFFFAOYSA-N	[M+H]+	1
FDA	2021	TWCCS	Amiodarone	227.9	2157	645.024	C25H29I2NO3	CCCCC1=C(C2=CC=CC=C2O1)C(=O)C3=CC(=C(C(=C3)I)OCCN(CC)CC)I	CCCCC1=C(C2=CC=CC=C2O1)C(=O)C3=CC(=C(C(=C3)I)OCCN(CC)CC)I	IYIKLHRQXLHMJQ-UHFFFAOYSA-N	[M+H]+	1
FDA	2021	TWCCS	Amisulpride	191.4	2159	369.172	C17H27N3O4S	CCN1CCCC1CNC(=O)C2=CC(=C(C=C2OC)N)S(=O)(=O)CC	CCN1CCCC1CNC(=O)C2=CC(=C(C=C2OC)N)S(=O)(=O)CC	NTJOBXMMWNYJFB-UHFFFAOYSA-N	[M+H]+	1
FDA	2021	TWCCS	Amitriptyline	165.9	2160	277.183	C20H23N	CN(C)CCC=C1C2=CC=CC=C2CCC3=CC=CC=C31	CN(C)CCC=C1C2=CC=CC=C2CCC3=CC=CC=C31	KRMDCWKBEZIMAB-UHFFFAOYSA-N	[M+H]+	1
FDA	2021	TWCCS	Amlexanox	169.3	2161	298.095	C16H14N2O4	CC(C)C1=CC2=C(C=C1)OC3=NC(=C(C=C3C2=O)C(=O)O)N	CC(C)C1=CC2=C(C=C1)OC3=NC(=C(C=C3C2=O)C(=O)O)N	SGRYPYWGNKJSDL-UHFFFAOYSA-N	[M+H]+	1
FDA	2021	TWCCS	Amlodipine	190.6	2162	408.145	C20H25ClN2O5	CCOC(=O)C1=C(NC(=C(C1C2=CC=CC=C2Cl)C(=O)OC)C)COCCN	CCOC(=O)C1=C(NC(=C(C1C2=CC=CC=C2Cl)C(=O)OC)C)COCCN	HTIQEAQVCYTUBX-UHFFFAOYSA-N	[M+H]+	1
FDA	2021	TWCCS	Amlodipine	190.7	2162	408.145	C20H25ClN2O5	CCOC(=O)C1=C(NC(=C(C1C2=CC=CC=C2Cl)C(=O)OC)C)COCCN	CCOC(=O)C1=C(NC(=C(C1C2=CC=CC=C2Cl)C(=O)OC)C)COCCN	HTIQEAQVCYTUBX-UHFFFAOYSA-N	[M+H]+	1
FDA	2021	TWCCS	Sitaxentan	195.4	216235	454.006	C18H15ClN2O6S2	CC1=CC2=C(C=C1CC(=O)C3=C(C=CS3)S(=O)(=O)NC4=C(C(=NO4)C)Cl)OCO2	CC1=CC2=C(C=C1CC(=O)C3=C(C=CS3)S(=O)(=O)NC4=C(C(=NO4)C)Cl)OCO2	PHWXUGHIIBDVKD-UHFFFAOYSA-N	[M+H]+	1
FDA	2021	TWCCS	Tolvaptan	216.1	216237	448.155	C26H25ClN2O3	CC1=CC=CC=C1C(=O)NC2=CC(=C(C=C2)C(=O)N3CCCC(C4=C3C=CC(=C4)Cl)O)C	CC1=CC=CC=C1C(=O)NC2=CC(=C(C=C2)C(=O)N3CCCC(C4=C3C=CC(=C4)Cl)O)C	GYHCTFXIZSNGJT-UHFFFAOYSA-N	[M+H]+	1
FDA	2021	TWCCS	Sorafenib	212.7	216239	464.086	C21H16ClF3N4O3	CNC(=O)C1=NC=CC(=C1)OC2=CC=C(C=C2)NC(=O)NC3=CC(=C(C=C3)Cl)C(F)(F)F	CNC(=O)C1=NC=CC(=C1)OC2=CC=C(C=C2)NC(=O)NC3=CC(=C(C=C3)Cl)C(F)(F)F	MLDQJTXFUGDVEO-UHFFFAOYSA-N	[M+H]+	1
FDA	2021	TWCCS	Lenalidomide (CC-5013)	153.5	216326	259.096	C13H13N3O3	C1CC(=O)NC(=O)C1N2CC3=C(C2=O)C=CC=C3N	C1CC(=O)NC(=O)C1N2CC3=C(C2=O)C=CC=C3N	GOTYRUGSSMKFNF-UHFFFAOYSA-N	[M+H]+	1
FDA	2021	TWCCS	Amodiaquine	192.5	2165	355.145	C20H22ClN3O	CCN(CC)CC1=C(C=CC(=C1)NC2=C3C=CC(=CC3=NC=C2)Cl)O	CCN(CC)CC1=C(C=CC(=C1)NC2=C3C=CC(=CC3=NC=C2)Cl)O	OVCDSSHSILBFBN-UHFFFAOYSA-N	[M+H]+	1
FDA	2021	TWCCS	Amoxapine	170.2	2170	313.098	C17H16ClN3O	C1CN(CCN1)C2=NC3=CC=CC=C3OC4=C2C=C(C=C4)Cl	C1CN(CCN1)C2=NC3=CC=CC=C3OC4=C2C=C(C=C4)Cl	QWGDMFLQWFTERH-UHFFFAOYSA-N	[M+H]+	1
FDA	2021	TWCCS	Beclomethasone dipropionate	220.7	21700	520.223	C28H37ClO7	CCC(=O)OCC(=O)C1(C(CC2C1(CC(C3(C2CCC4=CC(=O)C=CC43C)Cl)O)C)C)OC(=O)CC	CCC(=O)OCC(=O)[C@]1([C@H](C[C@@H]2[C@@]1(C[C@@H]([C@]3([C@H]2CCC4=CC(=O)C=C[C@@]43C)Cl)O)C)C)OC(=O)CC	KUVIULQEHSCUHY-XYWKZLDCSA-N	[M+H]+	1
FDA	2021	TWCCS	Vidarabine	156.5	21704	267.097	C10H13N5O4	C1=NC(=C2C(=N1)N(C=N2)C3C(C(C(O3)CO)O)O)N	C1=NC(=C2C(=N1)N(C=N2)[C@H]3[C@H]([C@@H]([C@H](O3)CO)O)O)N	OIRDTQYFTABQOQ-UHTZMRCNSA-N	[M+H]+	1
FDA	2021	TWCCS	Ampiroxicam	195.5	2176	447.11	C20H21N3O7S	CCOC(=O)OC(C)OC1=C(N(S(=O)(=O)C2=CC=CC=C21)C)C(=O)NC3=CC=CC=N3	CCOC(=O)OC(C)OC1=C(N(S(=O)(=O)C2=CC=CC=C21)C)C(=O)NC3=CC=CC=N3	LSNWBKACGXCGAJ-UHFFFAOYSA-N	[M+H]+	1
FDA	2021	TWCCS	Betamethasone Dipropionate	219.4	21800	504.252	C28H37FO7	CCC(=O)OCC(=O)C1(C(CC2C1(CC(C3(C2CCC4=CC(=O)C=CC43C)F)O)C)C)OC(=O)CC	CCC(=O)OCC(=O)[C@]1([C@H](C[C@@H]2[C@@]1(C[C@@H]([C@]3([C@H]2CCC4=CC(=O)C=C[C@@]43C)F)O)C)C)OC(=O)CC	CIWBQSYVNNPZIQ-XYWKZLDCSA-N	[M+H]+	1
FDA	2021	TWCCS	Anastrozole	182.4	2187	293.164	C17H19N5	CC(C)(C#N)C1=CC(=CC(=C1)CN2C=NC=N2)C(C)(C)C#N	CC(C)(C#N)C1=CC(=CC(=C1)CN2C=NC=N2)C(C)(C)C#N	YBBLVLTVTVSKRW-UHFFFAOYSA-N	[M+H]+	1
FDA	2021	TWCCS	Aniracetam	141.4	2196	219.09	C12H13NO3	COC1=CC=C(C=C1)C(=O)N2CCCC2=O	COC1=CC=C(C=C1)C(=O)N2CCCC2=O	ZXNRTKGTQJPIJK-UHFFFAOYSA-N	[M+H]+	1
FDA	2021	TWCCS	Icotinib	193.1	22024915	391.153	C22H21N3O4	C#CC1=CC(=CC=C1)NC2=NC=NC3=CC4=C(C=C32)OCCOCCOCCO4	C#CC1=CC(=CC=C1)NC2=NC=NC3=CC4=C(C=C32)OCCOCCOCCO4	QQLKULDARVNMAL-UHFFFAOYSA-N	[M+H]+	1
FDA	2021	TWCCS	Antipyrine	136.7	2206	188.095	C11H12N2O	CC1=CC(=O)N(N1C)C2=CC=CC=C2	CC1=CC(=O)N(N1C)C2=CC=CC=C2	VEQOALNAAJBPNY-UHFFFAOYSA-N	[M+H]+	1
FDA	2021	TWCCS	Estradiol Benzoate	198.8	222757	376.204	C25H28O3	CC12CCC3C(C1CCC2O)CCC4=C3C=CC(=C4)OC(=O)C5=CC=CC=C5	C[C@]12CC[C@H]3[C@H]([C@@H]1CC[C@@H]2O)CCC4=C3C=CC(=C4)OC(=O)C5=CC=CC=C5	UYIFTLBWAOGQBI-BZDYCCQFSA-N	[M+H]+	1
FDA	2021	TWCCS	Cortisone	185.4	222786	360.194	C21H28O5	CC12CCC(=O)C=C1CCC3C2C(=O)CC4(C3CCC4(C(=O)CO)O)C	C[C@]12CCC(=O)C=C1CC[C@@H]3[C@@H]2C(=O)C[C@]4([C@H]3CC[C@@]4(C(=O)CO)O)C	MFYSYFVPBJMHGN-ZPOLXVRWSA-N	[M+H]+	1
FDA	2021	TWCCS	Arecoline	131	2230	155.095	C8H13NO2	CN1CCC=C(C1)C(=O)OC	CN1CCC=C(C1)C(=O)OC	HJJPJSXJAXAIPN-UHFFFAOYSA-N	[M+H]+	1
FDA	2021	TWCCS	Olsalazine	167	22419	302.054	C14H10N2O6	C1=CC(=C(C=C1N=NC2=CC(=C(C=C2)O)C(=O)O)C(=O)O)O	C1=CC(=C(C=C1N=NC2=CC(=C(C=C2)O)C(=O)O)C(=O)O)O	QQBDLJCYGRGAKP-UHFFFAOYSA-N	[M+H]+	1
FDA	2021	TWCCS	Atenolol	157.9	2249	266.163	C14H22N2O3	CC(C)NCC(COC1=CC=C(C=C1)CC(=O)N)O	CC(C)NCC(COC1=CC=C(C=C1)CC(=O)N)O	METKIMKYRPQLGS-UHFFFAOYSA-N	[M+H]+	1
FDA	2021	TWCCS	Fludrocortisone acetate	196.8	225609	422.21	C23H31FO6	CC(=O)OCC(=O)C1(CCC2C1(CC(C3(C2CCC4=CC(=O)CCC43C)F)O)C)O	CC(=O)OCC(=O)[C@]1(CC[C@@H]2[C@@]1(C[C@@H]([C@]3([C@H]2CCC4=CC(=O)CC[C@@]43C)F)O)C)O	SYWHXTATXSMDSB-GSLJADNHSA-N	[M+H]+	1
FDA	2021	TWCCS	Azathioprine	154.7	2265	277.038	C9H7N7O2S	CN1C=NC(=C1SC2=NC=NC3=C2NC=N3)[N+](=O)[O-]	CN1C=NC(=C1SC2=NC=NC3=C2NC=N3)[N+](=O)[O-]	LMEKQMALGUDUQG-UHFFFAOYSA-N	[M+H]+	1
FDA	2021	TWCCS	Azelastine	195	2267	381.161	C22H24ClN3O	CN1CCCC(CC1)N2C(=O)C3=CC=CC=C3C(=N2)CC4=CC=C(C=C4)Cl	CN1CCCC(CC1)N2C(=O)C3=CC=CC=C3C(=N2)CC4=CC=C(C=C4)Cl	MBUVEWMHONZEQD-UHFFFAOYSA-N	[M+H]+	1
FDA	2021	TWCCS	Bemegride	130.5	2310	155.095	C8H13NO2	CCC1(CC(=O)NC(=O)C1)C	CCC1(CC(=O)NC(=O)C1)C	ORRZGUBHBVWWOP-UHFFFAOYSA-N	[M+H]+	1
FDA	2021	TWCCS	Benzbromarone	175.4	2333	421.915	C17H12Br2O3	CCC1=C(C2=CC=CC=C2O1)C(=O)C3=CC(=C(C(=C3)Br)O)Br	CCC1=C(C2=CC=CC=C2O1)C(=O)C3=CC(=C(C(=C3)Br)O)Br	WHQCHUCQKNIQEC-UHFFFAOYSA-N	[M+H]+	1
FDA	2021	TWCCS	Benzocaine	144.4	2337	165.079	C9H11NO2	CCOC(=O)C1=CC=C(C=C1)N	CCOC(=O)C1=CC=C(C=C1)N	BLFLLBZGZJTVJG-UHFFFAOYSA-N	[M+H]+	1
FDA	2021	TWCCS	Benzocaine	144.4	2337	165.079	C9H11NO2	CCOC(=O)C1=CC=C(C=C1)N	CCOC(=O)C1=CC=C(C=C1)N	BLFLLBZGZJTVJG-UHFFFAOYSA-N	[M+H]+	1
FDA	2021	TWCCS	Benzthiazide	187.4	2343	430.983	C15H14ClN3O4S3	C1=CC=C(C=C1)CSCC2=NS(=O)(=O)C3=CC(=C(C=C3N2)Cl)S(=O)(=O)N	C1=CC=C(C=C1)CSCC2=NS(=O)(=O)C3=CC(=C(C=C3N2)Cl)S(=O)(=O)N	NDTSRXAMMQDVSW-UHFFFAOYSA-N	[M+H]+	1
FDA	2021	TWCCS	Penicillin	172.9	2349	334.099	C16H18N2O4S	CC1(C(N2C(S1)C(C2=O)NC(=O)CC3=CC=CC=C3)C(=O)O)C	CC1(C(N2C(S1)C(C2=O)NC(=O)CC3=CC=CC=C3)C(=O)O)C	JGSARLDLIJGVTE-UHFFFAOYSA-N	[M+H]+	1
FDA	2021	TWCCS	Eliglustat	208.7	23652731	404.268	C23H36N2O4	CCCCCCCC(=O)NC(CN1CCCC1)C(C2=CC3=C(C=C2)OCCO3)O	CCCCCCCC(=O)N[C@H](CN1CCCC1)[C@@H](C2=CC3=C(C=C2)OCCO3)O	FJZZPCZKBUKGGU-AUSIDOKSSA-N	[M+H]+	1
FDA	2021	TWCCS	Betahistine	124.4	2366	136.1	C8H12N2	CNCCC1=CC=CC=N1	CNCCC1=CC=CC=N1	UUQMNUMQCIQDMZ-UHFFFAOYSA-N	[M+H]+	1
FDA	2021	TWCCS	Dexamethasone Acetate	198.7	236702	434.21	C24H31FO6	CC1CC2C3CCC4=CC(=O)C=CC4(C3(C(CC2(C1(C(=O)COC(=O)C)O)C)O)F)C	C[C@@H]1C[C@H]2[C@@H]3CCC4=CC(=O)C=C[C@@]4([C@]3([C@H](C[C@@]2([C@]1(C(=O)COC(=O)C)O)C)O)F)C	AKUJBENLRBOFTD-RPRRAYFGSA-N	[M+H]+	1
FDA	2021	TWCCS	Dibutyryl-cAMP (Bucladesine)	212.1	23675313	509.129	C18H25N5NaO9P	CCCC(=O)NC1=C2C(=NC=N1)N(C=N2)C3C(C4C(O3)COP(=O)(O4)[O-])OC(=O)CCC.O.[Na+]	CCCC(=O)NC1=C2C(=NC=N1)N(C=N2)[C@H]3C([C@@H]4[C@H](O3)COP(=O)(O4)[O-])OC(=O)CCC.O.[Na+]	MBIUSAASWSOYGU-PFKWOCAFSA-M	[M+H]+	1
FDA	2021	TWCCS	Betaxolol	185.3	2369	307.215	C18H29NO3	CC(C)NCC(COC1=CC=C(C=C1)CCOCC2CC2)O	CC(C)NCC(COC1=CC=C(C=C1)CCOCC2CC2)O	NWIUTZDMDHAVTP-UHFFFAOYSA-N	[M+H]+	1
FDA	2021	TWCCS	Olaparib (AZD2281, Ku-0059436)	193.7	23725625	434.175	C24H23FN4O3	C1CC1C(=O)N2CCN(CC2)C(=O)C3=C(C=CC(=C3)CC4=NNC(=O)C5=CC=CC=C54)F	C1CC1C(=O)N2CCN(CC2)C(=O)C3=C(C=CC(=C3)CC4=NNC(=O)C5=CC=CC=C54)F	FDLYAMZZIXQODN-UHFFFAOYSA-N	[M+H]+	1
FDA	2021	TWCCS	Bicalutamide	197.5	2375	430.061	C18H14F4N2O4S	CC(CS(=O)(=O)C1=CC=C(C=C1)F)(C(=O)NC2=CC(=C(C=C2)C#N)C(F)(F)F)O	CC(CS(=O)(=O)C1=CC=C(C=C1)F)(C(=O)NC2=CC(=C(C=C2)C#N)C(F)(F)F)O	LKJPYSCBVHEWIU-UHFFFAOYSA-N	[M+H]+	1
FDA	2021	TWCCS	Bifonazole	185.5	2378	310.147	C22H18N2	C1=CC=C(C=C1)C2=CC=C(C=C2)C(C3=CC=CC=C3)N4C=CN=C4	C1=CC=C(C=C1)C2=CC=C(C=C2)C(C3=CC=CC=C3)N4C=CN=C4	OCAPBUJLXMYKEJ-UHFFFAOYSA-N	[M+H]+	1
FDA	2021	TWCCS	Bisacodyl	192.6	2391	361.131	C22H19NO4	CC(=O)OC1=CC=C(C=C1)C(C2=CC=C(C=C2)OC(=O)C)C3=CC=CC=N3	CC(=O)OC1=CC=C(C=C1)C(C2=CC=C(C=C2)OC(=O)C)C3=CC=CC=N3	KHOITXIGCFIULA-UHFFFAOYSA-N	[M+H]+	1
FDA	2021	TWCCS	Bisoprolol	191	2405	325.225	C18H31NO4	CC(C)NCC(COC1=CC=C(C=C1)COCCOC(C)C)O	CC(C)NCC(COC1=CC=C(C=C1)COCCOC(C)C)O	VHYCDWMUTMEGQY-UHFFFAOYSA-N	[M+H]+	1
FDA	2021	TWCCS	Fluorometholone Acetate	197.3	240767	418.216	C24H31FO5	CC1CC2C3CCC(C3(CC(C2(C4(C1=CC(=O)C=C4)C)F)O)C)(C(=O)C)OC(=O)C	C[C@H]1C[C@H]2[C@@H]3CC[C@@]([C@]3(C[C@@H]([C@@]2([C@@]4(C1=CC(=O)C=C4)C)F)O)C)(C(=O)C)OC(=O)C	YRFXGQHBPBMFHW-SBTZIJSASA-N	[M+H]+	1
FDA	2021	TWCCS	Brimonidine	151.7	2435	291.012	C11H10BrN5	C1CN=C(N1)NC2=C(C3=NC=CN=C3C=C2)Br	C1CN=C(N1)NC2=C(C3=NC=CN=C3C=C2)Br	XYLJNLCSTIOKRM-UHFFFAOYSA-N	[M+H]+	1
FDA	2021	TWCCS	Bromhexine	168.3	2442	373.999	C14H20Br2N2	CN(CC1=C(C(=CC(=C1)Br)Br)N)C2CCCCC2	CN(CC1=C(C(=CC(=C1)Br)Br)N)C2CCCCC2	OJGDCBLYJGHCIH-UHFFFAOYSA-N	[M+H]+	1
FDA	2021	TWCCS	Broxyquinoline	136.4	2453	300.874	C9H5Br2NO	C1=CC2=C(C(=C(C=C2Br)Br)O)N=C1	C1=CC2=C(C(=C(C=C2Br)Br)O)N=C1	ZDASUJMDVPTNTF-UHFFFAOYSA-N	[M+H]+	1
FDA	2021	TWCCS	Bufexamac	160.1	2466	223.121	C12H17NO3	CCCCOC1=CC=C(C=C1)CC(=O)NO	CCCCOC1=CC=C(C=C1)CC(=O)NO	MXJWRABVEGLYDG-UHFFFAOYSA-N	[M+H]+	1
FDA	2021	TWCCS	Buflomedil	174.1	2467	307.178	C17H25NO4	COC1=CC(=C(C(=C1)OC)C(=O)CCCN2CCCC2)OC	COC1=CC(=C(C(=C1)OC)C(=O)CCCN2CCCC2)OC	OWYLAEYXIQKAOL-UHFFFAOYSA-N	[M+H]+	1
FDA	2021	TWCCS	Bumetanide	185.4	2471	364.109	C17H20N2O5S	CCCCNC1=C(C(=CC(=C1)C(=O)O)S(=O)(=O)N)OC2=CC=CC=C2	CCCCNC1=C(C(=CC(=C1)C(=O)O)S(=O)(=O)N)OC2=CC=CC=C2	MAEIEVLCKWDQJH-UHFFFAOYSA-N	[M+H]+	1
FDA	2021	TWCCS	Bupivacaine	171.2	2474	288.22	C18H28N2O	CCCCN1CCCCC1C(=O)NC2=C(C=CC=C2C)C	CCCCN1CCCCC1C(=O)NC2=C(C=CC=C2C)C	LEBVLXFERQHONN-UHFFFAOYSA-N	[M+H]+	1
FDA	2021	TWCCS	Silmitasertib (CX-4945)	180.8	24748573	349.062	C19H12ClN3O2	C1=CC(=CC(=C1)Cl)NC2=NC3=C(C=CC(=C3)C(=O)O)C4=C2C=CN=C4	C1=CC(=CC(=C1)Cl)NC2=NC3=C(C=CC(=C3)C(=O)O)C4=C2C=CN=C4	MUOKSQABCJCOPU-UHFFFAOYSA-N	[M+H]+	1
FDA	2021	TWCCS	CUDC-101	207.4	24756910	434.195	C24H26N4O4	COC1=C(C=C2C(=C1)N=CN=C2NC3=CC=CC(=C3)C#C)OCCCCCCC(=O)NO	COC1=C(C=C2C(=C1)N=CN=C2NC3=CC=CC(=C3)C#C)OCCCCCCC(=O)NO	PLIVFNIUGLLCEK-UHFFFAOYSA-N	[M+H]+	1
FDA	2021	TWCCS	Pexmetinib (ARRY-614)	229.2	24765037	556.26	C31H33FN6O3	CC1=CC=C(C=C1)N2C(=CC(=N2)C(C)(C)C)NC(=O)NCC3=C(C=CC(=C3)F)OC4=CC5=C(C=C4)N(N=C5)CCO	CC1=CC=C(C=C1)N2C(=CC(=N2)C(C)(C)C)NC(=O)NCC3=C(C=CC(=C3)F)OC4=CC5=C(C=C4)N(N=C5)CCO	LNMRSSIMGCDUTP-UHFFFAOYSA-N	[M+H]+	1
FDA	2021	TWCCS	Buspirone	197.1	2477	385.248	C21H31N5O2	C1CCC2(C1)CC(=O)N(C(=O)C2)CCCCN3CCN(CC3)C4=NC=CC=N4	C1CCC2(C1)CC(=O)N(C(=O)C2)CCCCN3CCN(CC3)C4=NC=CC=N4	QWCRAEMEVRGPNT-UHFFFAOYSA-N	[M+H]+	1
FDA	2021	TWCCS	Alisertib (MLN8237)	228.6	24771867	518.116	C27H20ClFN4O4	COC1=C(C(=CC=C1)F)C2=NCC3=CN=C(N=C3C4=C2C=C(C=C4)Cl)NC5=CC(=C(C=C5)C(=O)O)OC	COC1=C(C(=CC=C1)F)C2=NCC3=CN=C(N=C3C4=C2C=C(C=C4)Cl)NC5=CC(=C(C=C5)C(=O)O)OC	ZLHFILGSQDJULK-UHFFFAOYSA-N	[M+H]+	1
FDA	2021	TWCCS	Sonidegib	235.7	24775005	485.193	C26H26F3N3O3	CC1CN(CC(O1)C)C2=NC=C(C=C2)NC(=O)C3=CC=CC(=C3C)C4=CC=C(C=C4)OC(F)(F)F	C[C@@H]1CN(C[C@@H](O1)C)C2=NC=C(C=C2)NC(=O)C3=CC=CC(=C3C)C4=CC=C(C=C4)OC(F)(F)F	VZZJRYRQSPEMTK-CALCHBBNSA-N	[M+H]+	1
FDA	2021	TWCCS	Vismodegib (GDC-0449)	188.2	24776445	420.01	C19H14Cl2N2O3S	CS(=O)(=O)C1=CC(=C(C=C1)C(=O)NC2=CC(=C(C=C2)Cl)C3=CC=CC=N3)Cl	CS(=O)(=O)C1=CC(=C(C=C1)C(=O)NC2=CC(=C(C=C2)Cl)C3=CC=CC=N3)Cl	BPQMGSKTAYIVFO-UHFFFAOYSA-N	[M+H]+	1
FDA	2021	TWCCS	Lomibuvir (VX-222, VCH-222)	220.7	24798764	445.229	C25H35NO4S	CC1CCC(CC1)C(=O)N(C2CCC(CC2)O)C3=C(SC(=C3)C#CC(C)(C)C)C(=O)O	CC1CCC(CC1)C(=O)N(C2CCC(CC2)O)C3=C(SC(=C3)C#CC(C)(C)C)C(=O)O	WPMJNLCLKAKMLA-UHFFFAOYSA-N	[M+H]+	1
FDA	2021	TWCCS	Butamben	157.6	2482	193.11	C11H15NO2	CCCCOC(=O)C1=CC=C(C=C1)N	CCCCOC(=O)C1=CC=C(C=C1)N	IUWVALYLNVXWKX-UHFFFAOYSA-N	[M+H]+	1
FDA	2021	TWCCS	Ibrutinib (PCI-32765)	211.1	24821094	440.196	C25H24N6O2	C=CC(=O)N1CCCC(C1)N2C3=NC=NC(=C3C(=N2)C4=CC=C(C=C4)OC5=CC=CC=C5)N	C=CC(=O)N1CCC[C@H](C1)N2C3=NC=NC(=C3C(=N2)C4=CC=C(C=C4)OC5=CC=CC=C5)N	XYFPWWZEPKGCCK-GOSISDBHSA-N	[M+H]+	1
FDA	2021	TWCCS	Ponatinib (AP24534)	247.3	24826799	532.22	C29H27F3N6O	CC1=C(C=C(C=C1)C(=O)NC2=CC(=C(C=C2)CN3CCN(CC3)C)C(F)(F)F)C#CC4=CN=C5N4N=CC=C5	CC1=C(C=C(C=C1)C(=O)NC2=CC(=C(C=C2)CN3CCN(CC3)C)C(F)(F)F)C#CC4=CN=C5N4N=CC=C5	PHXJVRSECIGDHY-UHFFFAOYSA-N	[M+H]+	1
FDA	2021	TWCCS	Butenafine	183.7	2484	317.214	C23H27N	CC(C)(C)C1=CC=C(C=C1)CN(C)CC2=CC=CC3=CC=CC=C32	CC(C)(C)C1=CC=C(C=C1)CN(C)CC2=CC=CC3=CC=CC=C32	ABJKWBDEJIDSJZ-UHFFFAOYSA-N	[M+H]+	1
FDA	2021	TWCCS	Bafetinib (INNO-406)	227.3	24853523	576.257	C30H31F3N8O	CC1=C(C=C(C=C1)NC(=O)C2=CC(=C(C=C2)CN3CCC(C3)N(C)C)C(F)(F)F)NC4=NC=C(C=N4)C5=CN=CN=C5	CC1=C(C=C(C=C1)NC(=O)C2=CC(=C(C=C2)CN3CC[C@@H](C3)N(C)C)C(F)(F)F)NC4=NC=C(C=N4)C5=CN=CN=C5	ZOPBZHLJXQAQON-VWLOTQADSA-N	[M+H]+	1
FDA	2021	TWCCS	Quizartinib (AC220)	271.6	24889392	560.221	C29H32N6O4S	CC(C)(C)C1=CC(=NO1)NC(=O)NC2=CC=C(C=C2)C3=CN4C5=C(C=C(C=C5)OCCN6CCOCC6)SC4=N3	CC(C)(C)C1=CC(=NO1)NC(=O)NC2=CC=C(C=C2)C3=CN4C5=C(C=C(C=C5)OCCN6CCOCC6)SC4=N3	CVWXJKQAOSCOAB-UHFFFAOYSA-N	[M+H]+	1
FDA	2021	TWCCS	Bitopertin	209.7	24946690	543.106	C21H20F7N3O4S	CC(C(F)(F)F)OC1=C(C=C(C=C1)S(=O)(=O)C)C(=O)N2CCN(CC2)C3=C(C=C(C=N3)C(F)(F)F)F	C[C@@H](C(F)(F)F)OC1=C(C=C(C=C1)S(=O)(=O)C)C(=O)N2CCN(CC2)C3=C(C=C(C=N3)C(F)(F)F)F	YUUGYIUSCYNSQR-LBPRGKRZSA-N	[M+H]+	1
FDA	2021	TWCCS	Niraparib	181.5	24958200	320.164	C19H20N4O	C1CC(CNC1)C2=CC=C(C=C2)N3C=C4C=CC=C(C4=N3)C(=O)N	C1C[C@H](CNC1)C2=CC=C(C=C2)N3C=C4C=CC=C(C4=N3)C(=O)N	PCHKPVIQAHNQLW-CQSZACIVSA-N	[M+H]+	1
FDA	2021	TWCCS	Niraparib	182.1	24958200	320.164	C19H20N4O	C1CC(CNC1)C2=CC=C(C=C2)N3C=C4C=CC=C(C4=N3)C(=O)N	C1C[C@H](CNC1)C2=CC=C(C=C2)N3C=C4C=CC=C(C4=N3)C(=O)N	PCHKPVIQAHNQLW-CQSZACIVSA-N	[M+H]+	1
FDA	2021	TWCCS	Navitoclax (ABT-263)	311.7	24978538	973.296	C47H55ClF3N5O6S3	CC1(CCC(=C(C1)CN2CCN(CC2)C3=CC=C(C=C3)C(=O)NS(=O)(=O)C4=CC(=C(C=C4)NC(CCN5CCOCC5)CSC6=CC=CC=C6)S(=O)(=O)C(F)(F)F)C7=CC=C(C=C7)Cl)C	CC1(CCC(=C(C1)CN2CCN(CC2)C3=CC=C(C=C3)C(=O)NS(=O)(=O)C4=CC(=C(C=C4)N[C@H](CCN5CCOCC5)CSC6=CC=CC=C6)S(=O)(=O)C(F)(F)F)C7=CC=C(C=C7)Cl)C	JLYAXFNOILIKPP-KXQOOQHDSA-N	[M+H]+	1
FDA	2021	TWCCS	Telotristat	233.7	25025298	546.139	C25H22ClF3N6O3	CC1=NN(C=C1)C2=C(C=CC(=C2)Cl)C(C(F)(F)F)OC3=NC(=NC(=C3)C4=CC=C(C=C4)CC(C(=O)O)N)N	CC1=NN(C=C1)C2=C(C=CC(=C2)Cl)[C@H](C(F)(F)F)OC3=NC(=NC(=C3)C4=CC=C(C=C4)C[C@@H](C(=O)O)N)N	NCLGDOBQAWBXRA-PGRDOPGGSA-N	[M+H]+	1
FDA	2021	TWCCS	Cabozantinib	241.9	25102847	501.17	C28H24FN3O5	COC1=CC2=C(C=CN=C2C=C1OC)OC3=CC=C(C=C3)NC(=O)C4(CC4)C(=O)NC5=CC=C(C=C5)F	COC1=CC2=C(C=CN=C2C=C1OC)OC3=CC=C(C=C3)NC(=O)C4(CC4)C(=O)NC5=CC=C(C=C5)F	ONIQOQHATWINJY-UHFFFAOYSA-N	[M+H]+	1
FDA	2021	TWCCS	Cabozantinib	242.7	25102847	501.17	C28H24FN3O5	COC1=CC2=C(C=CN=C2C=C1OC)OC3=CC=C(C=C3)NC(=O)C4(CC4)C(=O)NC5=CC=C(C=C5)F	COC1=CC2=C(C=CN=C2C=C1OC)OC3=CC=C(C=C3)NC(=O)C4(CC4)C(=O)NC5=CC=C(C=C5)F	ONIQOQHATWINJY-UHFFFAOYSA-N	[M+H]+	1
FDA	2021	TWCCS	Defactinib	217.5	25117126	510.141	C20H21F3N8O3S	CNC(=O)C1=CC=C(C=C1)NC2=NC=C(C(=N2)NCC3=NC=CN=C3N(C)S(=O)(=O)C)C(F)(F)F	CNC(=O)C1=CC=C(C=C1)NC2=NC=C(C(=N2)NCC3=NC=CN=C3N(C)S(=O)(=O)C)C(F)(F)F	FWLMVFUGMHIOAA-UHFFFAOYSA-N	[M+H]+	1
FDA	2021	TWCCS	Ruxolitinib (INCB018424)	175.1	25126798	306.159	C17H18N6	C1CCC(C1)C(CC#N)N2C=C(C=N2)C3=C4C=CNC4=NC=N3	C1CCC(C1)[C@@H](CC#N)N2C=C(C=N2)C3=C4C=CNC4=NC=N3	HFNKQEVNSGCOJV-OAHLLOKOSA-N	[M+H]+	1
FDA	2021	TWCCS	Poziotinib (HM781-36B)	211.5	25127713	490.097	C23H21Cl2FN4O3	COC1=C(C=C2C(=C1)N=CN=C2NC3=C(C(=C(C=C3)Cl)Cl)F)OC4CCN(CC4)C(=O)C=C	COC1=C(C=C2C(=C1)N=CN=C2NC3=C(C(=C(C=C3)Cl)Cl)F)OC4CCN(CC4)C(=O)C=C	LPFWVDIFUFFKJU-UHFFFAOYSA-N	[M+H]+	1
FDA	2021	TWCCS	Entrectinib (RXDX-101)	234	25141092	560.271	C31H34F2N6O2	CN1CCN(CC1)C2=CC(=C(C=C2)C(=O)NC3=NNC4=C3C=C(C=C4)CC5=CC(=CC(=C5)F)F)NC6CCOCC6	CN1CCN(CC1)C2=CC(=C(C=C2)C(=O)NC3=NNC4=C3C=C(C=C4)CC5=CC(=CC(=C5)F)F)NC6CCOCC6	HAYYBYPASCDWEQ-UHFFFAOYSA-N	[M+H]+	1
FDA	2021	TWCCS	Pexidartinib (PLX3397)	199.9	25151352	417.097	C20H15ClF3N5	C1=CC(=NC=C1CC2=CNC3=C2C=C(C=N3)Cl)NCC4=CN=C(C=C4)C(F)(F)F	C1=CC(=NC=C1CC2=CNC3=C2C=C(C=N3)Cl)NCC4=CN=C(C=C4)C(F)(F)F	JGWRKYUXBBNENE-UHFFFAOYSA-N	[M+H]+	1
FDA	2021	TWCCS	Cobicistat (GS-9350)	273.6	25151504	775.355	C40H53N7O5S2	CC(C)C1=NC(=CS1)CN(C)C(=O)NC(CCN2CCOCC2)C(=O)NC(CCC(CC3=CC=CC=C3)NC(=O)OCC4=CN=CS4)CC5=CC=CC=C5	CC(C)C1=NC(=CS1)CN(C)C(=O)N[C@@H](CCN2CCOCC2)C(=O)N[C@H](CC[C@H](CC3=CC=CC=C3)NC(=O)OCC4=CN=CS4)CC5=CC=CC=C5	ZCIGNRJZKPOIKD-CQXVEOKZSA-N	[M+H]+	1
FDA	2021	TWCCS	Daclatasvir (BMS-790052)	322.9	25154714	738.385	C40H50N8O6	CC(C)C(C(=O)N1CCCC1C2=NC=C(N2)C3=CC=C(C=C3)C4=CC=C(C=C4)C5=CN=C(N5)C6CCCN6C(=O)C(C(C)C)NC(=O)OC)NC(=O)OC	CC(C)[C@@H](C(=O)N1CCC[C@H]1C2=NC=C(N2)C3=CC=C(C=C3)C4=CC=C(C=C4)C5=CN=C(N5)[C@@H]6CCCN6C(=O)[C@H](C(C)C)NC(=O)OC)NC(=O)OC	FKRSSPOQAMALKA-CUPIEXAXSA-N	[M+H]+	1
FDA	2021	TWCCS	Omipalisib	208.1	25167777	505.102	C25H17F2N5O3S	COC1=C(C=C(C=N1)C2=CC3=C(C=CN=C3C=C2)C4=CN=NC=C4)NS(=O)(=O)C5=C(C=C(C=C5)F)F	COC1=C(C=C(C=N1)C2=CC3=C(C=CN=C3C=C2)C4=CN=NC=C4)NS(=O)(=O)C5=C(C=C(C=C5)F)F	CGBJSGAELGCMKE-UHFFFAOYSA-N	[M+H]+	1
FDA	2021	TWCCS	Tepotinib (EMD 1214063)	221.9	25171648	492.227	C29H28N6O2	CN1CCC(CC1)COC2=CN=C(N=C2)C3=CC=CC(=C3)CN4C(=O)C=CC(=N4)C5=CC=CC(=C5)C#N	CN1CCC(CC1)COC2=CN=C(N=C2)C3=CC=CC(=C3)CN4C(=O)C=CC(=N4)C5=CC=CC(=C5)C#N	AHYMHWXQRWRBKT-UHFFFAOYSA-N	[M+H]+	1
FDA	2021	TWCCS	Verapamil	209.5	2520	454.283	C27H38N2O4	CC(C)C(CCCN(C)CCC1=CC(=C(C=C1)OC)OC)(C#N)C2=CC(=C(C=C2)OC)OC	CC(C)C(CCCN(C)CCC1=CC(=C(C=C1)OC)OC)(C#N)C2=CC(=C(C=C2)OC)OC	SGTNSNPWRIOYBX-UHFFFAOYSA-N	[M+H]+	1
FDA	2021	TWCCS	Camostat	187.8	2536	398.159	C20H22N4O5	CN(C)C(=O)COC(=O)CC1=CC=C(C=C1)OC(=O)C2=CC=C(C=C2)N=C(N)N	CN(C)C(=O)COC(=O)CC1=CC=C(C=C1)OC(=O)C2=CC=C(C=C2)N=C(N)N	XASIMHXSUQUHLV-UHFFFAOYSA-N	[M+H]+	1
FDA	2021	TWCCS	Candesartan Cilexetil	245.6	2540	610.254	C33H34N6O6	CCOC1=NC2=CC=CC(=C2N1CC3=CC=C(C=C3)C4=CC=CC=C4C5=NNN=N5)C(=O)OC(C)OC(=O)OC6CCCCC6	CCOC1=NC2=CC=CC(=C2N1CC3=CC=C(C=C3)C4=CC=CC=C4C5=NNN=N5)C(=O)OC(C)OC(=O)OC6CCCCC6	GHOSNRCGJFBJIB-UHFFFAOYSA-N	[M+H]+	1
FDA	2021	TWCCS	Candesartan	196.6	2541	440.16	C24H20N6O3	CCOC1=NC2=CC=CC(=C2N1CC3=CC=C(C=C3)C4=CC=CC=C4C5=NNN=N5)C(=O)O	CCOC1=NC2=CC=CC(=C2N1CC3=CC=C(C=C3)C4=CC=CC=C4C5=NNN=N5)C(=O)O	HTQMVQVXFRQIKW-UHFFFAOYSA-N	[M+H]+	1
FDA	2021	TWCCS	Carbamazepine	148.2	2554	236.095	C15H12N2O	C1=CC=C2C(=C1)C=CC3=CC=CC=C3N2C(=O)N	C1=CC=C2C(=C1)C=CC3=CC=CC=C3N2C(=O)N	FFGPTBGBLSHEPO-UHFFFAOYSA-N	[M+H]+	1
FDA	2021	TWCCS	Carbinoxamine	167	2564	290.119	C16H19ClN2O	CN(C)CCOC(C1=CC=C(C=C1)Cl)C2=CC=CC=N2	CN(C)CCOC(C1=CC=C(C=C1)Cl)C2=CC=CC=N2	OJFSXZCBGQGRNV-UHFFFAOYSA-N	[M+H]+	1
FDA	2021	TWCCS	Carprofen	161.6	2581	273.056	C15H12ClNO2	CC(C1=CC2=C(C=C1)C3=C(N2)C=CC(=C3)Cl)C(=O)O	CC(C1=CC2=C(C=C1)C3=C(N2)C=CC(=C3)Cl)C(=O)O	PUXBGTOOZJQSKH-UHFFFAOYSA-N	[M+H]+	1
FDA	2021	TWCCS	Carteolol	172.8	2583	292.179	C16H24N2O3	CC(C)(C)NCC(COC1=CC=CC2=C1CCC(=O)N2)O	CC(C)(C)NCC(COC1=CC=CC2=C1CCC(=O)N2)O	LWAFSWPYPHEXKX-UHFFFAOYSA-N	[M+H]+	1
FDA	2021	TWCCS	Carvedilol	189.2	2585	406.189	C24H26N2O4	COC1=CC=CC=C1OCCNCC(COC2=CC=CC3=C2C4=CC=CC=C4N3)O	COC1=CC=CC=C1OCCNCC(COC2=CC=CC3=C2C4=CC=CC=C4N3)O	OGHNVEJMJSYVRP-UHFFFAOYSA-N	[M+H]+	1
FDA	2021	TWCCS	Celecoxib	186.6	2662	381.076	C17H14F3N3O2S	CC1=CC=C(C=C1)C2=CC(=NN2C3=CC=C(C=C3)S(=O)(=O)N)C(F)(F)F	CC1=CC=C(C=C1)C2=CC(=NN2C3=CC=C(C=C3)S(=O)(=O)N)C(F)(F)F	RZEKVGVHFLEQIL-UHFFFAOYSA-N	[M+H]+	1
FDA	2021	TWCCS	Cetirizine	198.6	2678	388.155	C21H25ClN2O3	C1CN(CCN1CCOCC(=O)O)C(C2=CC=CC=C2)C3=CC=C(C=C3)Cl	C1CN(CCN1CCOCC(=O)O)C(C2=CC=CC=C2)C3=CC=C(C=C3)Cl	ZKLPARSLTMPFCP-UHFFFAOYSA-N	[M+H]+	1
FDA	2021	TWCCS	Clemastine	181.7	26987	343.17	C21H26ClNO	CC(C1=CC=CC=C1)(C2=CC=C(C=C2)Cl)OCCC3CCCN3C	C[C@@](C1=CC=CC=C1)(C2=CC=C(C=C2)Cl)OCC[C@H]3CCCN3C	YNNUSGIPVFPVBX-NHCUHLMSSA-N	[M+H]+	1
FDA	2021	TWCCS	Chloroambucil	167.3	2708	303.079	C14H19Cl2NO2	C1=CC(=CC=C1CCCC(=O)O)N(CCCl)CCCl	C1=CC(=CC=C1CCCC(=O)O)N(CCCl)CCCl	JCKYGMPEJWAADB-UHFFFAOYSA-N	[M+H]+	1
FDA	2021	TWCCS	Chlormezanone	157.8	2717	273.023	C11H12ClNO3S	CN1C(S(=O)(=O)CCC1=O)C2=CC=C(C=C2)Cl	CN1C(S(=O)(=O)CCC1=O)C2=CC=C(C=C2)Cl	WEQAYVWKMWHEJO-UHFFFAOYSA-N	[M+H]+	1
FDA	2021	TWCCS	Chlorothiazide	160.8	2720	294.949	C7H6ClN3O4S2	C1=C2C(=CC(=C1Cl)S(=O)(=O)N)S(=O)(=O)N=CN2	C1=C2C(=CC(=C1Cl)S(=O)(=O)N)S(=O)(=O)N=CN2	JBMKAUGHUNFTOL-UHFFFAOYSA-N	[M+H]+	1
FDA	2021	TWCCS	Thiamphenicol	178.5	27200	355.005	C12H15Cl2NO5S	CS(=O)(=O)C1=CC=C(C=C1)C(C(CO)NC(=O)C(Cl)Cl)O	CS(=O)(=O)C1=CC=C(C=C1)[C@H]([C@@H](CO)NC(=O)C(Cl)Cl)O	OTVAEFIXJLOWRX-NXEZZACHSA-N	[M+H]+	1
FDA	2021	TWCCS	Chloroxine	132.5	2722	212.975	C9H5Cl2NO	C1=CC2=C(C(=C(C=C2Cl)Cl)O)N=C1	C1=CC2=C(C(=C(C=C2Cl)Cl)O)N=C1	WDFKMLRRRCGAKS-UHFFFAOYSA-N	[M+H]+	1
FDA	2021	TWCCS	Thioguanine	128.2	2723601	167.027	C5H5N5S	C1=NC2=C(N1)C(=S)N=C(N2)N	C1=NC2=C(N1)C(=S)N=C(N2)N	WYWHKKSPHMUBEB-UHFFFAOYSA-N	[M+H]+	1
FDA	2021	TWCCS	Chlorpheniramine	162.6	2725	274.124	C16H19ClN2	CN(C)CCC(C1=CC=C(C=C1)Cl)C2=CC=CC=N2	CN(C)CCC(C1=CC=C(C=C1)Cl)C2=CC=CC=N2	SOYKEARSMXGVTM-UHFFFAOYSA-N	[M+H]+	1
FDA	2021	TWCCS	Chlorpromazine	169.4	2726	318.096	C17H19ClN2S	CN(C)CCCN1C2=CC=CC=C2SC3=C1C=C(C=C3)Cl	CN(C)CCCN1C2=CC=CC=C2SC3=C1C=C(C=C3)Cl	ZPEIMTDSQAKGNT-UHFFFAOYSA-N	[M+H]+	1
FDA	2021	TWCCS	Chlorpropamide	157.3	2727	276.034	C10H13ClN2O3S	CCCNC(=O)NS(=O)(=O)C1=CC=C(C=C1)Cl	CCCNC(=O)NS(=O)(=O)C1=CC=C(C=C1)Cl	RKWGIWYCVPQPMF-UHFFFAOYSA-N	[M+H]+	1
FDA	2021	TWCCS	Chlorzoxazone	128.5	2733	168.993	C7H4ClNO2	C1=CC2=C(C=C1Cl)NC(=O)O2	C1=CC2=C(C=C1Cl)NC(=O)O2	TZFWDZFKRBELIQ-UHFFFAOYSA-N	[M+H]+	1
FDA	2021	TWCCS	Tamoxifen	196.9	2733526	371.225	C26H29NO	CCC(=C(C1=CC=CC=C1)C2=CC=C(C=C2)OCCN(C)C)C3=CC=CC=C3	CC/C(=C(\C1=CC=CC=C1)/C2=CC=C(C=C2)OCCN(C)C)/C3=CC=CC=C3	NKANXQFJJICGDU-QPLCGJKRSA-N	[M+H]+	1
FDA	2021	TWCCS	Tamoxifen	197.7	2733526	371.225	C26H29NO	CCC(=C(C1=CC=CC=C1)C2=CC=C(C=C2)OCCN(C)C)C3=CC=CC=C3	CC/C(=C(\C1=CC=CC=C1)/C2=CC=C(C=C2)OCCN(C)C)/C3=CC=CC=C3	NKANXQFJJICGDU-QPLCGJKRSA-N	[M+H]+	1
FDA	2021	TWCCS	Pizotifen	174.2	27400	295.139	C19H21NS	CN1CCC(=C2C3=C(CCC4=CC=CC=C42)SC=C3)CC1	CN1CCC(=C2C3=C(CCC4=CC=CC=C42)SC=C3)CC1	FIADGNVRKBPQEU-UHFFFAOYSA-N	[M+H]+	1
FDA	2021	TWCCS	Chromocarb	132.3	2741	190.027	C10H6O4	C1=CC=C2C(=C1)C(=O)C=C(O2)C(=O)O	C1=CC=C2C(=C1)C(=O)C=C(O2)C(=O)O	RVMGXWBCQGAWBR-UHFFFAOYSA-N	[M+H]+	1
FDA	2021	TWCCS	Ciclopirox	146.5	2749	207.126	C12H17NO2	CC1=CC(=O)N(C(=C1)C2CCCCC2)O	CC1=CC(=O)N(C(=C1)C2CCCCC2)O	SCKYRAXSEDYPSA-UHFFFAOYSA-N	[M+H]+	1
FDA	2021	TWCCS	Ciclopirox	146.6	2749	207.126	C12H17NO2	CC1=CC(=O)N(C(=C1)C2CCCCC2)O	CC1=CC(=O)N(C(=C1)C2CCCCC2)O	SCKYRAXSEDYPSA-UHFFFAOYSA-N	[M+H]+	1
FDA	2021	TWCCS	Cilostazol	200.4	2754	369.216	C20H27N5O2	C1CCC(CC1)N2C(=NN=N2)CCCCOC3=CC4=C(C=C3)NC(=O)CC4	C1CCC(CC1)N2C(=NN=N2)CCCCOC3=CC4=C(C=C3)NC(=O)CC4	RRGUKTPIGVIEKM-UHFFFAOYSA-N	[M+H]+	1
FDA	2021	TWCCS	Cimetidine	154.9	2756	252.116	C10H16N6S	CC1=C(N=CN1)CSCCNC(=NC)NC#N	CC1=C(N=CN1)CSCCNC(=NC)NC#N	AQIXAKUUQRKLND-UHFFFAOYSA-N	[M+H]+	1
FDA	2021	TWCCS	Ethionamide	133.8	2761171	166.056	C8H10N2S	CCC1=NC=CC(=C1)C(=S)N	CCC1=NC=CC(=C1)C(=S)N	AEOCXXJPGCBFJA-UHFFFAOYSA-N	[M+H]+	1
FDA	2021	TWCCS	Citalopram	178.6	2771	324.164	C20H21FN2O	CN(C)CCCC1(C2=C(CO1)C=C(C=C2)C#N)C3=CC=C(C=C3)F	CN(C)CCCC1(C2=C(CO1)C=C(C=C2)C#N)C3=CC=C(C=C3)F	WSEQXVZVJXJVFP-UHFFFAOYSA-N	[M+H]+	1
FDA	2021	TWCCS	Clioquinol	136.8	2788	304.91	C9H5ClINO	C1=CC2=C(C(=C(C=C2Cl)I)O)N=C1	C1=CC2=C(C(=C(C=C2Cl)I)O)N=C1	QCDFBFJGMNKBDO-UHFFFAOYSA-N	[M+H]+	1
FDA	2021	TWCCS	Clofazimine	218	2794	472.122	C27H22Cl2N4	CC(C)N=C1C=C2C(=NC3=CC=CC=C3N2C4=CC=C(C=C4)Cl)C=C1NC5=CC=C(C=C5)Cl	CC(C)N=C1C=C2C(=NC3=CC=CC=C3N2C4=CC=C(C=C4)Cl)C=C1NC5=CC=C(C=C5)Cl	WDQPAMHFFCXSNU-UHFFFAOYSA-N	[M+H]+	1
FDA	2021	TWCCS	Clomifene	205.9	2800	405.186	C26H28ClNO	CCN(CC)CCOC1=CC=C(C=C1)C(=C(C2=CC=CC=C2)Cl)C3=CC=CC=C3	CCN(CC)CCOC1=CC=C(C=C1)C(=C(C2=CC=CC=C2)Cl)C3=CC=CC=C3	GKIRPKYJQBWNGO-UHFFFAOYSA-N	[M+H]+	1
FDA	2021	TWCCS	Clomipramine	172.8	2801	314.155	C19H23ClN2	CN(C)CCCN1C2=CC=CC=C2CCC3=C1C=C(C=C3)Cl	CN(C)CCCN1C2=CC=CC=C2CCC3=C1C=C(C=C3)Cl	GDLIGKIOYRNHDA-UHFFFAOYSA-N	[M+H]+	1
FDA	2021	TWCCS	Clonidine	141.7	2803	229.017	C9H9Cl2N3	C1CN=C(N1)NC2=C(C=CC=C2Cl)Cl	C1CN=C(N1)NC2=C(C=CC=C2Cl)Cl	GJSURZIOUXUGAL-UHFFFAOYSA-N	[M+H]+	1
FDA	2021	TWCCS	Ornidazole	140.3	28061	219.041	C7H10ClN3O3	CC1=NC=C(N1CC(CCl)O)[N+](=O)[O-]	CC1=NC=C(N1CC(CCl)O)[N+](=O)[O-]	IPWKIXLWTCNBKN-UHFFFAOYSA-N	[M+H]+	1
FDA	2021	TWCCS	Clorprenaline	144.7	2810	213.092	C11H16ClNO	CC(C)NCC(C1=CC=CC=C1Cl)O	CC(C)NCC(C1=CC=CC=C1Cl)O	SSMSBSWKLKKXGG-UHFFFAOYSA-N	[M+H]+	1
FDA	2021	TWCCS	Cloxiquine	128.6	2817	179.014	C9H6ClNO	C1=CC2=C(C=CC(=C2N=C1)O)Cl	C1=CC2=C(C=CC(=C2N=C1)O)Cl	CTQMJYWDVABFRZ-UHFFFAOYSA-N	[M+H]+	1
FDA	2021	TWCCS	Caspofungin	349.4	2826718	1092.64	C52H88N10O15	CCC(C)CC(C)CCCCCCCCC(=O)NC1CC(C(NC(=O)C2C(CCN2C(=O)C(NC(=O)C(NC(=O)C3CC(CN3C(=O)C(NC1=O)C(C)O)O)C(C(C4=CC=C(C=C4)O)O)O)C(CCN)O)O)NCCN)O	CCC(C)CC(C)CCCCCCCCC(=O)N[C@H]1C[C@H]([C@H](NC(=O)[C@@H]2[C@H](CCN2C(=O)[C@@H](NC(=O)[C@@H](NC(=O)[C@@H]3C[C@H](CN3C(=O)[C@@H](NC1=O)[C@@H](C)O)O)[C@@H]([C@H](C4=CC=C(C=C4)O)O)O)[C@@H](CCN)O)O)NCCN)O	JYIKNQVWKBUSNH-OGZDCFRISA-N	[M+H]+	1
FDA	2021	TWCCS	DL-Carnitine	131.3	288	161.105	C7H15NO3	C[N+](C)(C)CC(CC(=O)[O-])O	C[N+](C)(C)CC(CC(=O)[O-])O	PHIQHXFUZVPYII-UHFFFAOYSA-N	[M+H]+	1
FDA	2021	TWCCS	Cromolyn	206.6	2882	468.069	C23H16O11	C1=CC2=C(C(=C1)OCC(COC3=CC=CC4=C3C(=O)C=C(O4)C(=O)O)O)C(=O)C=C(O2)C(=O)O	C1=CC2=C(C(=C1)OCC(COC3=CC=CC4=C3C(=O)C=C(O4)C(=O)O)O)C(=O)C=C(O2)C(=O)O	IMZMKUWMOSJXDT-UHFFFAOYSA-N	[M+H]+	1
FDA	2021	TWCCS	Cyclandelate	171.5	2893	276.173	C17H24O3	CC1CC(CC(C1)(C)C)OC(=O)C(C2=CC=CC=C2)O	CC1CC(CC(C1)(C)C)OC(=O)C(C2=CC=CC=C2)O	WZHCOOQXZCIUNC-UHFFFAOYSA-N	[M+H]+	1
FDA	2021	TWCCS	Cyclobenzaprine	163.7	2895	275.167	C20H21N	CN(C)CCC=C1C2=CC=CC=C2C=CC3=CC=CC=C31	CN(C)CCC=C1C2=CC=CC=C2C=CC3=CC=CC=C31	JURKNVYFZMSNLP-UHFFFAOYSA-N	[M+H]+	1
FDA	2021	TWCCS	Cyclophosphamide	145.2	2907	260.025	C7H15Cl2N2O2P	C1CNP(=O)(OC1)N(CCCl)CCCl	C1CNP(=O)(OC1)N(CCCl)CCCl	CMSMOCZEIVJLDB-UHFFFAOYSA-N	[M+H]+	1
FDA	2021	TWCCS	Cyproheptadine	171.2	2913	287.167	C21H21N	CN1CCC(=C2C3=CC=CC=C3C=CC4=CC=CC=C42)CC1	CN1CCC(=C2C3=CC=CC=C3C=CC4=CC=CC=C42)CC1	JJCFRYNCJDLXIK-UHFFFAOYSA-N	[M+H]+	1
FDA	2021	TWCCS	Cyproheptadine	171.5	2913	287.167	C21H21N	CN1CCC(=C2C3=CC=CC=C3C=CC4=CC=CC=C42)CC1	CN1CCC(=C2C3=CC=CC=C3C=CC4=CC=CC=C42)CC1	JJCFRYNCJDLXIK-UHFFFAOYSA-N	[M+H]+	1
FDA	2021	TWCCS	Danthron	142.9	2950	240.042	C14H8O4	C1=CC2=C(C(=C1)O)C(=O)C3=C(C2=O)C=CC=C3O	C1=CC2=C(C(=C1)O)C(=O)C3=C(C2=O)C=CC=C3O	QBPFLULOKWLNNW-UHFFFAOYSA-N	[M+H]+	1
FDA	2021	TWCCS	Dapson	150.7	2955	248.062	C12H12N2O2S	C1=CC(=CC=C1N)S(=O)(=O)C2=CC=C(C=C2)N	C1=CC(=CC=C1N)S(=O)(=O)C2=CC=C(C=C2)N	MQJKPEGWNLWLTK-UHFFFAOYSA-N	[M+H]+	1
FDA	2021	TWCCS	Scopolamine	168.7	3000322	303.147	C17H21NO4	CN1C2CC(CC1C3C2O3)OC(=O)C(CO)C4=CC=CC=C4	CN1[C@@H]2CC(C[C@H]1[C@H]3[C@@H]2O3)OC(=O)[C@H](CO)C4=CC=CC=C4	STECJAGHUSJQJN-USLFZFAMSA-N	[M+H]+	1
FDA	2021	TWCCS	Lincomycin	199.6	3000540	406.214	C18H34N2O6S	CCCC1CC(N(C1)C)C(=O)NC(C2C(C(C(C(O2)SC)O)O)O)C(C)O	CCC[C@@H]1C[C@H](N(C1)C)C(=O)N[C@@H]([C@@H]2[C@@H]([C@@H]([C@H]([C@H](O2)SC)O)O)O)[C@@H](C)O	OJMMVQQUTAEWLP-KIDUDLJLSA-N	[M+H]+	1
FDA	2021	TWCCS	Ranitidine	166.7	3001055	314.141	C13H22N4O3S	CNC(=C[N+](=O)[O-])NCCSCC1=CC=C(O1)CN(C)C	CN/C(=C\[N+](=O)[O-])/NCCSCC1=CC=C(O1)CN(C)C	VMXUWOKSQNHOCA-UKTHLTGXSA-N	[M+H]+	1
FDA	2021	TWCCS	Maraviroc	234.1	3002977	513.328	C29H41F2N5O	CC1=NN=C(N1C2CC3CCC(C2)N3CCC(C4=CC=CC=C4)NC(=O)C5CCC(CC5)(F)F)C(C)C	CC1=NN=C(N1C2C[C@H]3CC[C@@H](C2)N3CC[C@@H](C4=CC=CC=C4)NC(=O)C5CCC(CC5)(F)F)C(C)C	GSNHKUDZZFZSJB-HLMSNRGBSA-N	[M+H]+	1
FDA	2021	TWCCS	Luliconazole	180.7	3003141	352.961	C14H9Cl2N3S2	C1C(SC(=C(C#N)N2C=CN=C2)S1)C3=C(C=C(C=C3)Cl)Cl	C1[C@H](S/C(=C(\C#N)/N2C=CN=C2)/S1)C3=C(C=C(C=C3)Cl)Cl	YTAOBBFIOAEMLL-REQDGWNSSA-N	[M+H]+	1
FDA	2021	TWCCS	Toremifene	203.5	3005573	405.186	C26H28ClNO	CN(C)CCOC1=CC=C(C=C1)C(=C(CCCl)C2=CC=CC=C2)C3=CC=CC=C3	CN(C)CCOC1=CC=C(C=C1)/C(=C(/CCCl)\C2=CC=CC=C2)/C3=CC=CC=C3	XFCLJVABOIYOMF-QPLCGJKRSA-N	[M+H]+	1
FDA	2021	TWCCS	Telaprevir (VX-950)	260.6	3010818	679.406	C36H53N7O6	CCCC(C(=O)C(=O)NC1CC1)NC(=O)C2C3CCCC3CN2C(=O)C(C(C)(C)C)NC(=O)C(C4CCCCC4)NC(=O)C5=NC=CN=C5	CCC[C@@H](C(=O)C(=O)NC1CC1)NC(=O)[C@@H]2[C@H]3CCC[C@H]3CN2C(=O)[C@H](C(C)(C)C)NC(=O)[C@H](C4CCCCC4)NC(=O)C5=NC=CN=C5	BBAWEDCPNXPBQM-GDEBMMAJSA-N	[M+H]+	1
FDA	2021	TWCCS	Nelarabine	159.5	3011155	297.107	C11H15N5O5	COC1=NC(=NC2=C1N=CN2C3C(C(C(O3)CO)O)O)N	COC1=NC(=NC2=C1N=CN2[C@H]3[C@H]([C@@H]([C@H](O3)CO)O)O)N	IXOXBSCIXZEQEQ-UHTZMRCNSA-N	[M+H]+	1
FDA	2021	TWCCS	Diazoxide	142.6	3019	229.992	C8H7ClN2O2S	CC1=NS(=O)(=O)C2=C(N1)C=CC(=C2)Cl	CC1=NS(=O)(=O)C2=C(N1)C=CC(=C2)Cl	GDLBFKVLRPITMI-UHFFFAOYSA-N	[M+H]+	1
FDA	2021	TWCCS	Dibucaine	195	3025	343.226	C20H29N3O2	CCCCOC1=NC2=CC=CC=C2C(=C1)C(=O)NCCN(CC)CC	CCCCOC1=NC2=CC=CC=C2C(=C1)C(=O)NCCN(CC)CC	PUFQVTATUTYEAL-UHFFFAOYSA-N	[M+H]+	1
FDA	2021	TWCCS	Daunorubicin	225.6	30323	527.179	C27H29NO10	CC1C(C(CC(O1)OC2CC(CC3=C2C(=C4C(=C3O)C(=O)C5=C(C4=O)C(=CC=C5)OC)O)(C(=O)C)O)N)O	C[C@H]1[C@H]([C@H](C[C@@H](O1)O[C@H]2C[C@@](CC3=C2C(=C4C(=C3O)C(=O)C5=C(C4=O)C(=CC=C5)OC)O)(C(=O)C)O)N)O	STQGQHZAVUOBTE-VGBVRHCVSA-N	[M+H]+	1
FDA	2021	TWCCS	Diclofenac	156.2	3033	295.017	C14H11Cl2NO2	C1=CC=C(C(=C1)CC(=O)O)NC2=C(C=CC=C2Cl)Cl	C1=CC=C(C(=C1)CC(=O)O)NC2=C(C=CC=C2Cl)Cl	DCOPUUMXTXDBNB-UHFFFAOYSA-N	[M+H]+	1
FDA	2021	TWCCS	Nizatidine	168.8	3033637	331.114	C12H21N5O2S2	CNC(=C[N+](=O)[O-])NCCSCC1=CSC(=N1)CN(C)C	CN/C(=C\[N+](=O)[O-])/NCCSCC1=CSC(=N1)CN(C)C	SGXXNSQHWDMGGP-IZZDOVSWSA-N	[M+H]+	1
FDA	2021	TWCCS	Levosimendan	173.4	3033825	280.107	C14H12N6O	CC1CC(=O)NN=C1C2=CC=C(C=C2)NN=C(C#N)C#N	C[C@@H]1CC(=O)NN=C1C2=CC=C(C=C2)NN=C(C#N)C#N	WHXMKTBCFHIYNQ-SECBINFHSA-N	[M+H]+	1
FDA	2021	TWCCS	Gestodene	177.3	3033968	310.193	C21H26O2	CCC12CCC3C(C1C=CC2(C#C)O)CCC4=CC(=O)CCC34	CC[C@]12CC[C@H]3[C@H]([C@@H]1C=C[C@]2(C#C)O)CCC4=CC(=O)CC[C@H]34	SIGSPDASOTUPFS-XUDSTZEESA-N	[M+H]+	1
FDA	2021	TWCCS	Orlistat	243.5	3034010	495.392	C29H53NO5	CCCCCCCCCCCC(CC1C(C(=O)O1)CCCCCC)OC(=O)C(CC(C)C)NC=O	CCCCCCCCCCC[C@@H](C[C@H]1[C@@H](C(=O)O1)CCCCCC)OC(=O)[C@H](CC(C)C)NC=O	AHLBNYSZXLDEJQ-FWEHEUNISA-N	[M+H]+	1
FDA	2021	TWCCS	Quinine	176	3034034	324.184	C20H24N2O2	COC1=CC2=C(C=CN=C2C=C1)C(C3CC4CCN3CC4C=C)O	COC1=CC2=C(C=CN=C2C=C1)[C@H]([C@@H]3C[C@@H]4CCN3C[C@@H]4C=C)O	LOUPRKONTZGTKE-WZBLMQSHSA-N	[M+H]+	1
FDA	2021	TWCCS	Ospemifene	185.2	3036505	378.139	C24H23ClO2	C1=CC=C(C=C1)C(=C(C2=CC=CC=C2)C3=CC=C(C=C3)OCCO)CCCl	C1=CC=C(C=C1)/C(=C(/C2=CC=CC=C2)\C3=CC=C(C=C3)OCCO)/CCCl	LUMKNAVTFCDUIE-VHXPQNKSSA-N	[M+H]+	1
FDA	2021	TWCCS	Zosuquidar	218.3	3036703	527.238	C32H31F2N3O2	C1CN(CCN1CC(COC2=CC=CC3=C2C=CC=N3)O)C4C5=CC=CC=C5C6C(C6(F)F)C7=CC=CC=C47	C1CN(CCN1C[C@H](COC2=CC=CC3=C2C=CC=N3)O)C4C5=CC=CC=C5[C@H]6[C@H](C6(F)F)C7=CC=CC=C47	IHOVFYSQUDPMCN-XAKVHENESA-N	[M+H]+	1
FDA	2021	TWCCS	Asenapine	165.7	3036780	285.092	C17H16ClNO	CN1CC2C(C1)C3=C(C=CC(=C3)Cl)OC4=CC=CC=C24	CN1C[C@@H]2[C@@H](C1)C3=C(C=CC(=C3)Cl)OC4=CC=CC=C24	VSWBSWWIRNCQIJ-GJZGRUSLSA-N	[M+H]+	1
FDA	2021	TWCCS	Dicyclomine	178.5	3042	309.267	C19H35NO2	CCN(CC)CCOC(=O)C1(CCCCC1)C2CCCCC2	CCN(CC)CCOC(=O)C1(CCCCC1)C2CCCCC2	CURUTKGFNZGFSE-UHFFFAOYSA-N	[M+H]+	1
FDA	2021	TWCCS	Diethylcarbamazine	143.2	3052	199.168	C10H21N3O	CCN(CC)C(=O)N1CCN(CC1)C	CCN(CC)C(=O)N1CCN(CC1)C	RCKMWOKWVGPNJF-UHFFFAOYSA-N	[M+H]+	1
FDA	2021	TWCCS	Prucalopride	189.8	3052762	367.166	C18H26ClN3O3	COCCCN1CCC(CC1)NC(=O)C2=CC(=C(C3=C2OCC3)N)Cl	COCCCN1CCC(CC1)NC(=O)C2=CC(=C(C3=C2OCC3)N)Cl	ZPMNHBXQOOVQJL-UHFFFAOYSA-N	[M+H]+	1
FDA	2021	TWCCS	Prucalopride	189.8	3052762	367.166	C18H26ClN3O3	COCCCN1CCC(CC1)NC(=O)C2=CC(=C(C3=C2OCC3)N)Cl	COCCCN1CCC(CC1)NC(=O)C2=CC(=C(C3=C2OCC3)N)Cl	ZPMNHBXQOOVQJL-UHFFFAOYSA-N	[M+H]+	1
FDA	2021	TWCCS	Diphenidol	175	3055	309.209	C21H27NO	C1CCN(CC1)CCCC(C2=CC=CC=C2)(C3=CC=CC=C3)O	C1CCN(CC1)CCCC(C2=CC=CC=C2)(C3=CC=CC=C3)O	OGAKLTJNUQRZJU-UHFFFAOYSA-N	[M+H]+	1
FDA	2021	TWCCS	Diflunisal	152.4	3059	250.044	C13H8F2O3	C1=CC(=C(C=C1C2=C(C=C(C=C2)F)F)C(=O)O)O	C1=CC(=C(C=C1C2=C(C=C(C=C2)F)F)C(=O)O)O	HUPFGZXOMWLGNK-UHFFFAOYSA-N	[M+H]+	1
FDA	2021	TWCCS	Dasatinib	231.9	3062316	487.156	C22H26ClN7O2S	CC1=C(C(=CC=C1)Cl)NC(=O)C2=CN=C(S2)NC3=CC(=NC(=N3)C)N4CCN(CC4)CCO	CC1=C(C(=CC=C1)Cl)NC(=O)C2=CN=C(S2)NC3=CC(=NC(=N3)C)N4CCN(CC4)CCO	ZBNZXTGUTAYRHI-UHFFFAOYSA-N	[M+H]+	1
FDA	2021	TWCCS	Fludarabine Phosphate	169.5	30751	365.054	C10H13FN5O7P	C1=NC2=C(N=C(N=C2N1C3C(C(C(O3)COP(=O)(O)O)O)O)F)N	C1=NC2=C(N=C(N=C2N1[C@H]3[C@H]([C@@H]([C@H](O3)COP(=O)(O)O)O)O)F)N	GIUYCYHIANZCFB-FJFJXFQQSA-N	[M+H]+	1
FDA	2021	TWCCS	Vandetanib (ZD6474)	215.3	3081361	474.107	C22H24BrFN4O2	CN1CCC(CC1)COC2=C(C=C3C(=C2)N=CN=C3NC4=C(C=C(C=C4)Br)F)OC	CN1CCC(CC1)COC2=C(C=C3C(=C2)N=CN=C3NC4=C(C=C(C=C4)Br)F)OC	UHTHHESEBZOYNR-UHFFFAOYSA-N	[M+H]+	1
FDA	2021	TWCCS	Dinitolmide	151.2	3092	225.039	C8H7N3O5	CC1=C(C=C(C=C1[N+](=O)[O-])[N+](=O)[O-])C(=O)N	CC1=C(C=C(C=C1[N+](=O)[O-])[N+](=O)[O-])C(=O)N	ZEFNOZRLAWVAQF-UHFFFAOYSA-N	[M+H]+	1
FDA	2021	TWCCS	Diphenylpyraline	173	3103	281.178	C19H23NO	CN1CCC(CC1)OC(C2=CC=CC=C2)C3=CC=CC=C3	CN1CCC(CC1)OC(C2=CC=CC=C2)C3=CC=CC=C3	OWQUZNMMYNAXSL-UHFFFAOYSA-N	[M+H]+	1
FDA	2021	TWCCS	Carbimazole	130.9	31072	186.046	C7H10N2O2S	CCOC(=O)N1C=CN(C1=S)C	CCOC(=O)N1C=CN(C1=S)C	CFOYWRHIYXMDOT-UHFFFAOYSA-N	[M+H]+	1
FDA	2021	TWCCS	Dipyridamole	225.8	3108	504.317	C24H40N8O4	C1CCN(CC1)C2=NC(=NC3=C2N=C(N=C3N4CCCCC4)N(CCO)CCO)N(CCO)CCO	C1CCN(CC1)C2=NC(=NC3=C2N=C(N=C3N4CCCCC4)N(CCO)CCO)N(CCO)CCO	IZEKFCXSFNUWAM-UHFFFAOYSA-N	[M+H]+	1
FDA	2021	TWCCS	Disopyramide	179.5	3114	339.231	C21H29N3O	CC(C)N(CCC(C1=CC=CC=C1)(C2=CC=CC=N2)C(=O)N)C(C)C	CC(C)N(CCC(C1=CC=CC=C1)(C2=CC=CC=N2)C(=O)N)C(C)C	UVTNFZQICZKOEM-UHFFFAOYSA-N	[M+H]+	1
FDA	2021	TWCCS	Valproic Acid	115.2	3121	144.115	C8H16O2	CCCC(CCC)C(=O)O	CCCC(CCC)C(=O)O	NIJJYAXOARWZEE-UHFFFAOYSA-N	[M+H]+	1
FDA	2021	TWCCS	Domperidone	202.7	3151	425.162	C22H24ClN5O2	C1CN(CCC1N2C3=C(C=C(C=C3)Cl)NC2=O)CCCN4C5=CC=CC=C5NC4=O	C1CN(CCC1N2C3=C(C=C(C=C3)Cl)NC2=O)CCCN4C5=CC=CC=C5NC4=O	FGXWKSZFVQUSTL-UHFFFAOYSA-N	[M+H]+	1
FDA	2021	TWCCS	Donepezil	195.8	3152	379.215	C24H29NO3	COC1=C(C=C2C(=C1)CC(C2=O)CC3CCN(CC3)CC4=CC=CC=C4)OC	COC1=C(C=C2C(=C1)CC(C2=O)CC3CCN(CC3)CC4=CC=CC=C4)OC	ADEBPBSSDYVVLD-UHFFFAOYSA-N	[M+H]+	1
FDA	2021	TWCCS	Silibinin	215.9	31553	482.121	C25H22O10	COC1=C(C=CC(=C1)C2C(OC3=C(O2)C=C(C=C3)C4C(C(=O)C5=C(C=C(C=C5O4)O)O)O)CO)O	COC1=C(C=CC(=C1)[C@@H]2[C@H](OC3=C(O2)C=C(C=C3)[C@@H]4[C@H](C(=O)C5=C(C=C(C=C5O4)O)O)O)CO)O	SEBFKMXJBCUCAI-HKTJVKLFSA-N	[M+H]+	1
FDA	2021	TWCCS	Doxapram	182.6	3156	378.231	C24H30N2O2	CCN1CC(C(C1=O)(C2=CC=CC=C2)C3=CC=CC=C3)CCN4CCOCC4	CCN1CC(C(C1=O)(C2=CC=CC=C2)C3=CC=CC=C3)CCN4CCOCC4	XFDJYSQDBULQSI-UHFFFAOYSA-N	[M+H]+	1
FDA	2021	TWCCS	Doxazosin	203.2	3157	451.186	C23H25N5O5	COC1=C(C=C2C(=C1)C(=NC(=N2)N3CCN(CC3)C(=O)C4COC5=CC=CC=C5O4)N)OC	COC1=C(C=C2C(=C1)C(=NC(=N2)N3CCN(CC3)C(=O)C4COC5=CC=CC=C5O4)N)OC	RUZYUOTYCVRMRZ-UHFFFAOYSA-N	[M+H]+	1
FDA	2021	TWCCS	Benznidazole	159.1	31593	260.091	C12H12N4O3	C1=CC=C(C=C1)CNC(=O)CN2C=CN=C2[N+](=O)[O-]	C1=CC=C(C=C1)CNC(=O)CN2C=CN=C2[N+](=O)[O-]	CULUWZNBISUWAS-UHFFFAOYSA-N	[M+H]+	1
FDA	2021	TWCCS	Doxylamine	161.5	3162	270.173	C17H22N2O	CC(C1=CC=CC=C1)(C2=CC=CC=N2)OCCN(C)C	CC(C1=CC=CC=C1)(C2=CC=CC=N2)OCCN(C)C	HCFDWZZGGLSKEP-UHFFFAOYSA-N	[M+H]+	1
FDA	2021	TWCCS	Droperidol	194.8	3168	379.17	C22H22FN3O2	C1CN(CC=C1N2C3=CC=CC=C3NC2=O)CCCC(=O)C4=CC=C(C=C4)F	C1CN(CC=C1N2C3=CC=CC=C3NC2=O)CCCC(=O)C4=CC=C(C=C4)F	RMEDXOLNCUSCGS-UHFFFAOYSA-N	[M+H]+	1
FDA	2021	TWCCS	Dropropizine	154.1	3169	236.152	C13H20N2O2	C1CN(CCN1CC(CO)O)C2=CC=CC=C2	C1CN(CCN1CC(CO)O)C2=CC=CC=C2	PTVWPYVOOKLBCG-UHFFFAOYSA-N	[M+H]+	1
FDA	2021	TWCCS	Doxorubicin	229.8	31703	543.174	C27H29NO11	CC1C(C(CC(O1)OC2CC(CC3=C2C(=C4C(=C3O)C(=O)C5=C(C4=O)C(=CC=C5)OC)O)(C(=O)CO)O)N)O	C[C@H]1[C@H]([C@H](C[C@@H](O1)O[C@H]2C[C@@](CC3=C2C(=C4C(=C3O)C(=O)C5=C(C4=O)C(=CC=C5)OC)O)(C(=O)CO)O)N)O	AOJJSUZBOXZQNB-TZSSRYMLSA-N	[M+H]+	1
FDA	2021	TWCCS	Dyclonine	179	3180	289.204	C18H27NO2	CCCCOC1=CC=C(C=C1)C(=O)CCN2CCCCC2	CCCCOC1=CC=C(C=C1)C(=O)CCN2CCCCC2	BZEWSEKUUPWQDQ-UHFFFAOYSA-N	[M+H]+	1
FDA	2021	TWCCS	Dyphylline	152.1	3182	254.102	C10H14N4O4	CN1C2=C(C(=O)N(C1=O)C)N(C=N2)CC(CO)O	CN1C2=C(C(=O)N(C1=O)C)N(C=N2)CC(CO)O	KSCFJBIXMNOVSH-UHFFFAOYSA-N	[M+H]+	1
FDA	2021	TWCCS	Ebastine	239	3191	469.298	C32H39NO2	CC(C)(C)C1=CC=C(C=C1)C(=O)CCCN2CCC(CC2)OC(C3=CC=CC=C3)C4=CC=CC=C4	CC(C)(C)C1=CC=C(C=C1)C(=O)CCCN2CCC(CC2)OC(C3=CC=CC=C3)C4=CC=CC=C4	MJJALKDDGIKVBE-UHFFFAOYSA-N	[M+H]+	1
FDA	2021	TWCCS	Econazole	183.7	3198	380.025	C18H15Cl3N2O	C1=CC(=CC=C1COC(CN2C=CN=C2)C3=C(C=C(C=C3)Cl)Cl)Cl	C1=CC(=CC=C1COC(CN2C=CN=C2)C3=C(C=C(C=C3)Cl)Cl)Cl	LEZWWPYKPKIXLL-UHFFFAOYSA-N	[M+H]+	1
FDA	2021	TWCCS	Articaine	164	32170	284.119	C13H20N2O3S	CCCNC(C)C(=O)NC1=C(SC=C1C)C(=O)OC	CCCNC(C)C(=O)NC1=C(SC=C1C)C(=O)OC	QTGIAADRBBLJGA-UHFFFAOYSA-N	[M+H]+	1
FDA	2021	TWCCS	Enoxacin	185.4	3229	320.128	C15H17FN4O3	CCN1C=C(C(=O)C2=CC(=C(N=C21)N3CCNCC3)F)C(=O)O	CCN1C=C(C(=O)C2=CC(=C(N=C21)N3CCNCC3)F)C(=O)O	IDYZIJYBMGIQMJ-UHFFFAOYSA-N	[M+H]+	1
FDA	2021	TWCCS	Coumarin	121.2	323	146.037	C9H6O2	C1=CC=C2C(=C1)C=CC(=O)O2	C1=CC=C2C(=C1)C=CC(=O)O2	ZYGHJZDHTFUPRJ-UHFFFAOYSA-N	[M+H]+	1
FDA	2021	TWCCS	Epinastine	154.1	3241	249.127	C16H15N3	C1C2C3=CC=CC=C3CC4=CC=CC=C4N2C(=N1)N	C1C2C3=CC=CC=C3CC4=CC=CC=C4N2C(=N1)N	WHWZLSFABNNENI-UHFFFAOYSA-N	[M+H]+	1
FDA	2021	TWCCS	Clobetasol propionate	206.4	32798	466.192	C25H32ClFO5	CCC(=O)OC1(C(CC2C1(CC(C3(C2CCC4=CC(=O)C=CC43C)F)O)C)C)C(=O)CCl	CCC(=O)O[C@@]1([C@H](C[C@@H]2[C@@]1(C[C@@H]([C@]3([C@H]2CCC4=CC(=O)C=C[C@@]43C)F)O)C)C)C(=O)CCl	CBGUOGMQLZIXBE-XGQKBEPLSA-N	[M+H]+	1
FDA	2021	TWCCS	Ethoxzolamide	151.8	3295	258.013	C9H10N2O3S2	CCOC1=CC2=C(C=C1)N=C(S2)S(=O)(=O)N	CCOC1=CC2=C(C=C1)N=C(S2)S(=O)(=O)N	OUZWUKMCLIBBOG-UHFFFAOYSA-N	[M+H]+	1
FDA	2021	TWCCS	Etizolam	173.8	3307	342.071	C17H15ClN4S	CCC1=CC2=C(S1)N3C(=NN=C3CN=C2C4=CC=CC=C4Cl)C	CCC1=CC2=C(S1)N3C(=NN=C3CN=C2C4=CC=CC=C4Cl)C	VMZUTJCNQWMAGF-UHFFFAOYSA-N	[M+H]+	1
FDA	2021	TWCCS	Etodolac	163.7	3308	287.152	C17H21NO3	CCC1=C2C(=CC=C1)C3=C(N2)C(OCC3)(CC)CC(=O)O	CCC1=C2C(=CC=C1)C3=C(N2)C(OCC3)(CC)CC(=O)O	NNYBQONXHNTVIJ-UHFFFAOYSA-N	[M+H]+	1
FDA	2021	TWCCS	Famciclovir	167.4	3324	321.144	C14H19N5O4	CC(=O)OCC(CCN1C=NC2=CN=C(N=C21)N)COC(=O)C	CC(=O)OCC(CCN1C=NC2=CN=C(N=C21)N)COC(=O)C	GGXKWVWZWMLJEH-UHFFFAOYSA-N	[M+H]+	1
FDA	2021	TWCCS	Cefazolin	184.4	33255	454.03	C14H14N8O4S3	CC1=NN=C(S1)SCC2=C(N3C(C(C3=O)NC(=O)CN4C=NN=N4)SC2)C(=O)O	CC1=NN=C(S1)SCC2=C(N3[C@@H]([C@@H](C3=O)NC(=O)CN4C=NN=N4)SC2)C(=O)O	MLYYVTUWGNIJIB-BXKDBHETSA-N	[M+H]+	1
FDA	2021	TWCCS	Fenofibrate	190.9	3339	360.113	C20H21ClO4	CC(C)OC(=O)C(C)(C)OC1=CC=C(C=C1)C(=O)C2=CC=C(C=C2)Cl	CC(C)OC(=O)C(C)(C)OC1=CC=C(C=C1)C(=O)C2=CC=C(C=C2)Cl	YMTINGFKWWXKFG-UHFFFAOYSA-N	[M+H]+	1
FDA	2021	TWCCS	Fenoldopam	170.5	3341	305.082	C16H16ClNO3	C1CNCC(C2=CC(=C(C(=C21)Cl)O)O)C3=CC=C(C=C3)O	C1CNCC(C2=CC(=C(C(=C21)Cl)O)O)C3=CC=C(C=C3)O	TVURRHSHRRELCG-UHFFFAOYSA-N	[M+H]+	1
FDA	2021	TWCCS	Fenspiride	160.3	3344	260.152	C15H20N2O2	C1CN(CCC12CNC(=O)O2)CCC3=CC=CC=C3	C1CN(CCC12CNC(=O)O2)CCC3=CC=CC=C3	FVNFBBAOMBJTST-UHFFFAOYSA-N	[M+H]+	1
FDA	2021	TWCCS	Fexofenadine	225.2	3348	501.288	C32H39NO4	CC(C)(C1=CC=C(C=C1)C(CCCN2CCC(CC2)C(C3=CC=CC=C3)(C4=CC=CC=C4)O)O)C(=O)O	CC(C)(C1=CC=C(C=C1)C(CCCN2CCC(CC2)C(C3=CC=CC=C3)(C4=CC=CC=C4)O)O)C(=O)O	RWTNPBWLLIMQHL-UHFFFAOYSA-N	[M+H]+	1
FDA	2021	TWCCS	Ritodrine	166.3	33572	287.152	C17H21NO3	CC(C(C1=CC=C(C=C1)O)O)NCCC2=CC=C(C=C2)O	C[C@@H]([C@@H](C1=CC=C(C=C1)O)O)NCCC2=CC=C(C=C2)O	IOVGROKTTNBUGK-SJCJKPOMSA-N	[M+H]+	1
FDA	2021	TWCCS	Amoxicillin	187.7	33613	365.105	C16H19N3O5S	CC1(C(N2C(S1)C(C2=O)NC(=O)C(C3=CC=C(C=C3)O)N)C(=O)O)C	CC1([C@@H](N2[C@H](S1)[C@@H](C2=O)NC(=O)[C@@H](C3=CC=C(C=C3)O)N)C(=O)O)C	LSQZJLSUYDQPKJ-NJBDSQKTSA-N	[M+H]+	1
FDA	2021	TWCCS	Flopropione	132.2	3362	182.058	C9H10O4	CCC(=O)C1=C(C=C(C=C1O)O)O	CCC(=O)C1=C(C=C(C=C1O)O)O	PTHLEKANMPKYDB-UHFFFAOYSA-N	[M+H]+	1
FDA	2021	TWCCS	Timolol	173.4	33624	316.157	C13H24N4O3S	CC(C)(C)NCC(COC1=NSN=C1N2CCOCC2)O	CC(C)(C)NC[C@@H](COC1=NSN=C1N2CCOCC2)O	BLJRIMJGRPQVNF-JTQLQIEISA-N	[M+H]+	1
FDA	2021	TWCCS	Penfluridol	218.9	33630	523.17	C28H27ClF5NO	C1CN(CCC1(C2=CC(=C(C=C2)Cl)C(F)(F)F)O)CCCC(C3=CC=C(C=C3)F)C4=CC=C(C=C4)F	C1CN(CCC1(C2=CC(=C(C=C2)Cl)C(F)(F)F)O)CCCC(C3=CC=C(C=C3)F)C4=CC=C(C=C4)F	MDLAAYDRRZXJIF-UHFFFAOYSA-N	[M+H]+	1
FDA	2021	TWCCS	Fluconazole	162.8	3365	306.104	C13H12F2N6O	C1=CC(=C(C=C1F)F)C(CN2C=NC=N2)(CN3C=NC=N3)O	C1=CC(=C(C=C1F)F)C(CN2C=NC=N2)(CN3C=NC=N3)O	RFHAOTPXVQNOHP-UHFFFAOYSA-N	[M+H]+	1
FDA	2021	TWCCS	Flucytosine	117.8	3366	129.034	C4H4FN3O	C1=NC(=O)NC(=C1F)N	C1=NC(=O)NC(=C1F)N	XRECTZIEBJDKEO-UHFFFAOYSA-N	[M+H]+	1
FDA	2021	TWCCS	Flufenamic acid	156.2	3371	281.066	C14H10F3NO2	C1=CC=C(C(=C1)C(=O)O)NC2=CC=CC(=C2)C(F)(F)F	C1=CC=C(C(=C1)C(=O)O)NC2=CC=CC(=C2)C(F)(F)F	LPEPZBJOKDYZAD-UHFFFAOYSA-N	[M+H]+	1
FDA	2021	TWCCS	Fluphenazine	197.5	3372	437.175	C22H26F3N3OS	C1CN(CCN1CCCN2C3=CC=CC=C3SC4=C2C=C(C=C4)C(F)(F)F)CCO	C1CN(CCN1CCCN2C3=CC=CC=C3SC4=C2C=C(C=C4)C(F)(F)F)CCO	PLDUPXSUYLZYBN-UHFFFAOYSA-N	[M+H]+	1
FDA	2021	TWCCS	Flumazenil	164.8	3373	303.102	C15H14FN3O3	CCOC(=O)C1=C2CN(C(=O)C3=C(N2C=N1)C=CC(=C3)F)C	CCOC(=O)C1=C2CN(C(=O)C3=C(N2C=N1)C=CC(=C3)F)C	OFBIFZUFASYYRE-UHFFFAOYSA-N	[M+H]+	1
FDA	2021	TWCCS	Flumequine	149.7	3374	261.08	C14H12FNO3	CC1CCC2=C3N1C=C(C(=O)C3=CC(=C2)F)C(=O)O	CC1CCC2=C3N1C=C(C(=O)C3=CC(=C2)F)C(=O)O	DPSPPJIUMHPXMA-UHFFFAOYSA-N	[M+H]+	1
FDA	2021	TWCCS	Fluorouracil (5-Fluoracil, 5-FU)	118.1	3385	130.018	C4H3FN2O2	C1=C(C(=O)NC(=O)N1)F	C1=C(C(=O)NC(=O)N1)F	GHASVSINZRGABV-UHFFFAOYSA-N	[M+H]+	1
FDA	2021	TWCCS	Fluoxetine	174	3386	309.134	C17H18F3NO	CNCCC(C1=CC=CC=C1)OC2=CC=C(C=C2)C(F)(F)F	CNCCC(C1=CC=CC=C1)OC2=CC=C(C=C2)C(F)(F)F	RTHCYVBBDHJXIQ-UHFFFAOYSA-N	[M+H]+	1
FDA	2021	TWCCS	Flutamide	159.8	3397	276.072	C11H11F3N2O3	CC(C)C(=O)NC1=CC(=C(C=C1)[N+](=O)[O-])C(F)(F)F	CC(C)C(=O)NC1=CC(=C(C=C1)[N+](=O)[O-])C(F)(F)F	MKXKFYHWDHIYRV-UHFFFAOYSA-N	[M+H]+	1
FDA	2021	TWCCS	Fomepizole	111.4	3406	82.0531	C4H6N2	CC1=CNN=C1	CC1=CNN=C1	RIKMMFOAQPJVMX-UHFFFAOYSA-N	[M+H]+	1
FDA	2021	TWCCS	Formoterol	177.8	3410	344.174	C19H24N2O4	CC(CC1=CC=C(C=C1)OC)NCC(C2=CC(=C(C=C2)O)NC=O)O	CC(CC1=CC=C(C=C1)OC)NCC(C2=CC(=C(C=C2)O)NC=O)O	BPZSYCZIITTYBL-UHFFFAOYSA-N	[M+H]+	1
FDA	2021	TWCCS	Oxcarbazepine	152	34312	252.09	C15H12N2O2	C1C2=CC=CC=C2N(C3=CC=CC=C3C1=O)C(=O)N	C1C2=CC=CC=C2N(C3=CC=CC=C3C1=O)C(=O)N	CTRLABGOLIVAIY-UHFFFAOYSA-N	[M+H]+	1
FDA	2021	TWCCS	Carbidopa	148.7	34359	226.095	C10H14N2O4	CC(CC1=CC(=C(C=C1)O)O)(C(=O)O)NN	C[C@](CC1=CC(=C(C=C1)O)O)(C(=O)O)NN	TZFNLOMSOLWIDK-JTQLQIEISA-N	[M+H]+	1
FDA	2021	TWCCS	Gabapentin	137	3446	171.126	C9H17NO2	C1CCC(CC1)(CC(=O)O)CN	C1CCC(CC1)(CC(=O)O)CN	UGJMXCAKCUNAIE-UHFFFAOYSA-N	[M+H]+	1
FDA	2021	TWCCS	Gabexate	179.5	3447	321.169	C16H23N3O4	CCOC(=O)C1=CC=C(C=C1)OC(=O)CCCCCN=C(N)N	CCOC(=O)C1=CC=C(C=C1)OC(=O)CCCCCN=C(N)N	YKGYIDJEEQRWQH-UHFFFAOYSA-N	[M+H]+	1
FDA	2021	TWCCS	Gemfibrozil	163	3463	250.157	C15H22O3	CC1=CC(=C(C=C1)C)OCCCC(C)(C)C(=O)O	CC1=CC(=C(C=C1)C)OCCCC(C)(C)C(=O)O	HEMJJKBWTPKOJG-UHFFFAOYSA-N	[M+H]+	1
FDA	2021	TWCCS	Crystal Violet Ion	204	3468	372.244	C25H30N3+	CN(C)C1=CC=C(C=C1)C(=C2C=CC(=[N+](C)C)C=C2)C3=CC=C(C=C3)N(C)C	CN(C)C1=CC=C(C=C1)C(=C2C=CC(=[N+](C)C)C=C2)C3=CC=C(C=C3)N(C)C	LGLFFNDHMLKUMI-UHFFFAOYSA-N	[M+H]+	1
FDA	2021	TWCCS	Glafenine	187.3	3474	372.088	C19H17ClN2O4	C1=CC=C(C(=C1)C(=O)OCC(CO)O)NC2=C3C=CC(=CC3=NC=C2)Cl	C1=CC=C(C(=C1)C(=O)OCC(CO)O)NC2=C3C=CC(=CC3=NC=C2)Cl	GWOFUCIGLDBNKM-UHFFFAOYSA-N	[M+H]+	1
FDA	2021	TWCCS	Gliclazide	177.1	3475	323.13	C15H21N3O3S	CC1=CC=C(C=C1)S(=O)(=O)NC(=O)NN2CC3CCCC3C2	CC1=CC=C(C=C1)S(=O)(=O)NC(=O)NN2CC3CCCC3C2	BOVGTQGAOIONJV-UHFFFAOYSA-N	[M+H]+	1
FDA	2021	TWCCS	Glimepiride	215.6	3476	490.225	C24H34N4O5S	CCC1=C(CN(C1=O)C(=O)NCCC2=CC=C(C=C2)S(=O)(=O)NC(=O)NC3CCC(CC3)C)C	CCC1=C(CN(C1=O)C(=O)NCCC2=CC=C(C=C2)S(=O)(=O)NC(=O)NC3CCC(CC3)C)C	WIGIZIANZCJQQY-UHFFFAOYSA-N	[M+H]+	1
FDA	2021	TWCCS	Glipizide	199.6	3478	445.178	C21H27N5O4S	CC1=CN=C(C=N1)C(=O)NCCC2=CC=C(C=C2)S(=O)(=O)NC(=O)NC3CCCCC3	CC1=CN=C(C=N1)C(=O)NCCC2=CC=C(C=C2)S(=O)(=O)NC(=O)NC3CCCCC3	ZJJXGWJIGJFDTL-UHFFFAOYSA-N	[M+H]+	1
FDA	2021	TWCCS	Glyburide (Glibenclamide)	207	3488	493.144	C23H28ClN3O5S	COC1=C(C=C(C=C1)Cl)C(=O)NCCC2=CC=C(C=C2)S(=O)(=O)NC(=O)NC3CCCCC3	COC1=C(C=C(C=C1)Cl)C(=O)NCCC2=CC=C(C=C2)S(=O)(=O)NC(=O)NC3CCCCC3	ZNNLBTZKUZBEKO-UHFFFAOYSA-N	[M+H]+	1
FDA	2021	TWCCS	Glycopyrronium	176.3	3494	318.207	C19H28NO3+	C[N+]1(CCC(C1)OC(=O)C(C2CCCC2)(C3=CC=CC=C3)O)C	C[N+]1(CCC(C1)OC(=O)C(C2CCCC2)(C3=CC=CC=C3)O)C	ANGKOCUUWGHLCE-UHFFFAOYSA-N	[M+H]+	1
FDA	2021	TWCCS	Guanfacine	148.2	3519	245.012	C9H9Cl2N3O	C1=CC(=C(C(=C1)Cl)CC(=O)N=C(N)N)Cl	C1=CC(=C(C(=C1)Cl)CC(=O)N=C(N)N)Cl	INJOMKTZOLKMBF-UHFFFAOYSA-N	[M+H]+	1
FDA	2021	TWCCS	Fasudil	164.2	3547	291.104	C14H17N3O2S	C1CNCCN(C1)S(=O)(=O)C2=CC=CC3=C2C=CN=C3	C1CNCCN(C1)S(=O)(=O)C2=CC=CC3=C2C=CN=C3	NGOGFTYYXHNFQH-UHFFFAOYSA-N	[M+H]+	1
FDA	2021	TWCCS	Haloperidol	192.2	3559	375.14	C21H23ClFNO2	C1CN(CCC1(C2=CC=C(C=C2)Cl)O)CCCC(=O)C3=CC=C(C=C3)F	C1CN(CCC1(C2=CC=C(C=C2)Cl)O)CCCC(=O)C3=CC=C(C=C3)F	LNEPOXFFQSENCJ-UHFFFAOYSA-N	[M+H]+	1
FDA	2021	TWCCS	Flubendazole	173.9	35802	313.086	C16H12FN3O3	COC(=O)NC1=NC2=C(N1)C=C(C=C2)C(=O)C3=CC=C(C=C3)F	COC(=O)NC1=NC2=C(N1)C=C(C=C2)C(=O)C3=CC=C(C=C3)F	CPEUVMUXAHMANV-UHFFFAOYSA-N	[M+H]+	1
FDA	2021	TWCCS	Miltefosine	217.3	3599	407.316	C21H46NO4P	CCCCCCCCCCCCCCCCOP(=O)([O-])OCC[N+](C)(C)C	CCCCCCCCCCCCCCCCOP(=O)([O-])OCC[N+](C)(C)C	PQLXHQMOHUQAKB-UHFFFAOYSA-N	[M+H]+	1
FDA	2021	TWCCS	Hexestrol	162.6	3606	270.162	C18H22O2	CCC(C1=CC=C(C=C1)O)C(CC)C2=CC=C(C=C2)O	CCC(C1=CC=C(C=C1)O)C(CC)C2=CC=C(C=C2)O	PBBGSZCBWVPOOL-UHFFFAOYSA-N	[M+H]+	1
FDA	2021	TWCCS	Hexylresorcinol	149.6	3610	194.131	C12H18O2	CCCCCCC1=C(C=C(C=C1)O)O	CCCCCCC1=C(C=C(C=C1)O)O	WFJIVOKAWHGMBH-UHFFFAOYSA-N	[M+H]+	1
FDA	2021	TWCCS	Tobramycin	202.1	36294	467.259	C18H37N5O9	C1C(C(C(C(C1N)OC2C(C(C(C(O2)CO)O)N)O)O)OC3C(CC(C(O3)CN)O)N)N	C1[C@@H]([C@H]([C@@H]([C@H]([C@@H]1N)O[C@@H]2[C@@H]([C@H]([C@@H]([C@H](O2)CO)O)N)O)O)O[C@@H]3[C@@H](C[C@@H]([C@H](O3)CN)O)N)N	NLVFBUXFDBBNBW-PBSUHMDJSA-N	[M+H]+	1
FDA	2021	TWCCS	Paclitaxel	286.3	36314	853.331	C47H51NO14	CC1=C2C(C(=O)C3(C(CC4C(C3C(C(C2(C)C)(CC1OC(=O)C(C(C5=CC=CC=C5)NC(=O)C6=CC=CC=C6)O)O)OC(=O)C7=CC=CC=C7)(CO4)OC(=O)C)O)C)OC(=O)C	CC1=C2[C@H](C(=O)[C@@]3([C@H](C[C@@H]4[C@]([C@H]3[C@@H]([C@@](C2(C)C)(C[C@@H]1OC(=O)[C@@H]([C@H](C5=CC=CC=C5)NC(=O)C6=CC=CC=C6)O)O)OC(=O)C7=CC=CC=C7)(CO4)OC(=O)C)O)C)OC(=O)C	RCINICONZNJXQF-MZXODVADSA-N	[M+H]+	1
FDA	2021	TWCCS	Hydralazine	125.7	3637	160.075	C8H8N4	C1=CC=C2C(=C1)C=NN=C2NN	C1=CC=C2C(=C1)C=NN=C2NN	RPTUSVTUFVMDQK-UHFFFAOYSA-N	[M+H]+	1
FDA	2021	TWCCS	Hydrochlorothiazide	160.4	3639	296.964	C7H8ClN3O4S2	C1NC2=CC(=C(C=C2S(=O)(=O)N1)S(=O)(=O)N)Cl	C1NC2=CC(=C(C=C2S(=O)(=O)N1)S(=O)(=O)N)Cl	JZUFKLXOESDKRF-UHFFFAOYSA-N	[M+H]+	1
FDA	2021	TWCCS	Etoposide	241.2	36462	588.184	C29H32O13	CC1OCC2C(O1)C(C(C(O2)OC3C4COC(=O)C4C(C5=CC6=C(C=C35)OCO6)C7=CC(=C(C(=C7)OC)O)OC)O)O	C[C@@H]1OC[C@@H]2[C@@H](O1)[C@@H]([C@H]([C@@H](O2)O[C@H]3[C@H]4COC(=O)[C@@H]4[C@@H](C5=CC6=C(C=C35)OCO6)C7=CC(=C(C(=C7)OC)O)OC)O)O	VJJPUSNTGOMMGY-MRVIYFEKSA-N	[M+H]+	1
FDA	2021	TWCCS	Hydroxyzine	195.3	3658	374.176	C21H27ClN2O2	C1CN(CCN1CCOCCO)C(C2=CC=CC=C2)C3=CC=C(C=C3)Cl	C1CN(CCN1CCOCCO)C(C2=CC=CC=C2)C3=CC=C(C=C3)Cl	ZQDWXGKKHFNSQK-UHFFFAOYSA-N	[M+H]+	1
FDA	2021	TWCCS	Lidocaine	154.8	3676	234.173	C14H22N2O	CCN(CC)CC(=O)NC1=C(C=CC=C1C)C	CCN(CC)CC(=O)NC1=C(C=CC=C1C)C	NNJVILVZKWQKPM-UHFFFAOYSA-N	[M+H]+	1
FDA	2021	TWCCS	Alverine	167.6	3678	281.214	C20H27N	CCN(CCCC1=CC=CC=C1)CCCC2=CC=CC=C2	CCN(CCCC1=CC=CC=C1)CCCC2=CC=CC=C2	ZPFXAOWNKLFJDN-UHFFFAOYSA-N	[M+H]+	1
FDA	2021	TWCCS	Idebenone	178.5	3686	338.209	C19H30O5	CC1=C(C(=O)C(=C(C1=O)OC)OC)CCCCCCCCCCO	CC1=C(C(=O)C(=C(C1=O)OC)OC)CCCCCCCCCCO	JGPMMRGNQUBGND-UHFFFAOYSA-N	[M+H]+	1
FDA	2021	TWCCS	Ifenprodil	181	3689	325.204	C21H27NO2	CC(C(C1=CC=C(C=C1)O)O)N2CCC(CC2)CC3=CC=CC=C3	CC(C(C1=CC=C(C=C1)O)O)N2CCC(CC2)CC3=CC=CC=C3	UYNVMODNBIQBMV-UHFFFAOYSA-N	[M+H]+	1
FDA	2021	TWCCS	Ifosfamide	146.1	3690	260.025	C7H15Cl2N2O2P	C1CN(P(=O)(OC1)NCCCl)CCCl	C1CN(P(=O)(OC1)NCCCl)CCCl	HOMGKSMUEGBAAB-UHFFFAOYSA-N	[M+H]+	1
FDA	2021	TWCCS	Imipramine	164.3	3696	280.194	C19H24N2	CN(C)CCCN1C2=CC=CC=C2CCC3=CC=CC=C31	CN(C)CCCN1C2=CC=CC=C2CCC3=CC=CC=C31	BCGWQEUPMDMJNV-UHFFFAOYSA-N	[M+H]+	1
FDA	2021	TWCCS	Gallic acid	131	370	170.022	C7H6O5	C1=C(C=C(C(=C1O)O)O)C(=O)O	C1=C(C=C(C(=C1O)O)O)C(=O)O	LNTHITQWFMADLM-UHFFFAOYSA-N	[M+H]+	1
FDA	2021	TWCCS	Indapamide	185.7	3702	365.06	C16H16ClN3O3S	CC1CC2=CC=CC=C2N1NC(=O)C3=CC(=C(C=C3)Cl)S(=O)(=O)N	CC1CC2=CC=CC=C2N1NC(=O)C3=CC(=C(C=C3)Cl)S(=O)(=O)N	NDDAHWYSQHTHNT-UHFFFAOYSA-N	[M+H]+	1
FDA	2021	TWCCS	Indomethacin	179.6	3715	357.077	C19H16ClNO4	CC1=C(C2=C(N1C(=O)C3=CC=C(C=C3)Cl)C=CC(=C2)OC)CC(=O)O	CC1=C(C2=C(N1C(=O)C3=CC=C(C=C3)Cl)C=CC(=C2)OC)CC(=O)O	CGIGDMFJXJATDK-UHFFFAOYSA-N	[M+H]+	1
FDA	2021	TWCCS	Diiodohydroxyquinoline	143	3728	396.846	C9H5I2NO	C1=CC2=C(C(=C(C=C2I)I)O)N=C1	C1=CC2=C(C(=C(C=C2I)I)O)N=C1	UXZFQZANDVDGMM-UHFFFAOYSA-N	[M+H]+	1
FDA	2021	TWCCS	Iopromide	227.5	3736	790.87	C18H24I3N3O8	CN(CC(CO)O)C(=O)C1=C(C(=C(C(=C1I)C(=O)NCC(CO)O)I)NC(=O)COC)I	CN(CC(CO)O)C(=O)C1=C(C(=C(C(=C1I)C(=O)NCC(CO)O)I)NC(=O)COC)I	DGAIEPBNLOQYER-UHFFFAOYSA-N	[M+H]+	1
FDA	2021	TWCCS	Ipriflavone (Osteofix)	164.7	3747	280.11	C18H16O3	CC(C)OC1=CC2=C(C=C1)C(=O)C(=CO2)C3=CC=CC=C3	CC(C)OC1=CC2=C(C=C1)C(=O)C(=CO2)C3=CC=CC=C3	SFBODOKJTYAUCM-UHFFFAOYSA-N	[M+H]+	1
FDA	2021	TWCCS	Irbesartan	201.3	3749	428.232	C25H28N6O	CCCCC1=NC2(CCCC2)C(=O)N1CC3=CC=C(C=C3)C4=CC=CC=C4C5=NNN=N5	CCCCC1=NC2(CCCC2)C(=O)N1CC3=CC=C(C=C3)C4=CC=CC=C4C5=NNN=N5	YOSHYTLCDANDAN-UHFFFAOYSA-N	[M+H]+	1
FDA	2021	TWCCS	Irsogladine	149.6	3752	255.008	C9H7Cl2N5	C1=CC(=C(C=C1Cl)C2=NC(=NC(=N2)N)N)Cl	C1=CC(=C(C=C1Cl)C2=NC(=NC(=N2)N)N)Cl	ATCGGEJZONJOCL-UHFFFAOYSA-N	[M+H]+	1
FDA	2021	TWCCS	Isoconazole	185.7	3760	413.986	C18H14Cl4N2O	C1=CC(=C(C(=C1)Cl)COC(CN2C=CN=C2)C3=C(C=C(C=C3)Cl)Cl)Cl	C1=CC(=C(C(=C1)Cl)COC(CN2C=CN=C2)C3=C(C=C(C=C3)Cl)Cl)Cl	MPIPASJGOJYODL-UHFFFAOYSA-N	[M+H]+	1
FDA	2021	TWCCS	Isoetharine	154.7	3762	239.152	C13H21NO3	CCC(C(C1=CC(=C(C=C1)O)O)O)NC(C)C	CCC(C(C1=CC(=C(C=C1)O)O)O)NC(C)C	HUYWAWARQUIQLE-UHFFFAOYSA-N	[M+H]+	1
FDA	2021	TWCCS	Isoniazid	125.5	3767	137.059	C6H7N3O	C1=CN=CC=C1C(=O)NN	C1=CN=CC=C1C(=O)NN	QRXWMOHMRWLFEY-UHFFFAOYSA-N	[M+H]+	1
FDA	2021	TWCCS	Isoniazid	124.5	3767	137.059	C6H7N3O	C1=CN=CC=C1C(=O)NN	C1=CN=CC=C1C(=O)NN	QRXWMOHMRWLFEY-UHFFFAOYSA-N	[M+H]+	1
FDA	2021	TWCCS	Amikacin	233.8	37768	585.286	C22H43N5O13	C1C(C(C(C(C1NC(=O)C(CCN)O)OC2C(C(C(C(O2)CO)O)N)O)O)OC3C(C(C(C(O3)CN)O)O)O)N	C1[C@@H]([C@H]([C@@H]([C@H]([C@@H]1NC(=O)[C@H](CCN)O)O[C@@H]2[C@@H]([C@H]([C@@H]([C@H](O2)CO)O)N)O)O)O[C@@H]3[C@@H]([C@H]([C@@H]([C@H](O3)CN)O)O)O)N	LKCWBDHBTVXHDL-RMDFUYIESA-N	[M+H]+	1
FDA	2021	TWCCS	Isradipine	182.4	3784	371.148	C19H21N3O5	CC1=C(C(C(=C(N1)C)C(=O)OC(C)C)C2=CC=CC3=NON=C32)C(=O)OC	CC1=C(C(C(=C(N1)C)C(=O)OC(C)C)C2=CC=CC3=NON=C32)C(=O)OC	HMJIYCCIJYRONP-UHFFFAOYSA-N	[M+H]+	1
FDA	2021	TWCCS	Climbazole	169	37907	292.098	C15H17ClN2O2	CC(C)(C)C(=O)C(N1C=CN=C1)OC2=CC=C(C=C2)Cl	CC(C)(C)C(=O)C(N1C=CN=C1)OC2=CC=C(C=C2)Cl	OWEGWHBOCFMBLP-UHFFFAOYSA-N	[M+H]+	1
FDA	2021	TWCCS	Itopride	185.4	3792	358.189	C20H26N2O4	CN(C)CCOC1=CC=C(C=C1)CNC(=O)C2=CC(=C(C=C2)OC)OC	CN(C)CCOC1=CC=C(C=C1)CNC(=O)C2=CC(=C(C=C2)OC)OC	QQQIECGTIMUVDS-UHFFFAOYSA-N	[M+H]+	1
FDA	2021	TWCCS	Flunixin	159.9	38081	296.077	C14H11F3N2O2	CC1=C(C=CC=C1NC2=C(C=CC=N2)C(=O)O)C(F)(F)F	CC1=C(C=CC=C1NC2=C(C=CC=N2)C(=O)O)C(F)(F)F	NOOCSNJCXJYGPE-UHFFFAOYSA-N	[M+H]+	1
FDA	2021	TWCCS	Ketoprofen	156.8	3825	254.094	C16H14O3	CC(C1=CC(=CC=C1)C(=O)C2=CC=CC=C2)C(=O)O	CC(C1=CC(=CC=C1)C(=O)C2=CC=CC=C2)C(=O)O	DKYWVDODHFEZIM-UHFFFAOYSA-N	[M+H]+	1
FDA	2021	TWCCS	Ketorolac	155.2	3826	255.09	C15H13NO3	C1CN2C(=CC=C2C(=O)C3=CC=CC=C3)C1C(=O)O	C1CN2C(=CC=C2C(=O)C3=CC=CC=C3)C1C(=O)O	OZWKMVRBQXNZKK-UHFFFAOYSA-N	[M+H]+	1
FDA	2021	TWCCS	Ketotifen	176.9	3827	309.119	C19H19NOS	CN1CCC(=C2C3=C(C(=O)CC4=CC=CC=C42)SC=C3)CC1	CN1CCC(=C2C3=C(C(=O)CC4=CC=CC=C42)SC=C3)CC1	ZCVMWBYGMWKGHF-UHFFFAOYSA-N	[M+H]+	1
FDA	2021	TWCCS	Lamotrigine	149.9	3878	255.008	C9H7Cl2N5	C1=CC(=C(C(=C1)Cl)Cl)C2=C(N=C(N=N2)N)N	C1=CC(=C(C(=C1)Cl)Cl)C2=C(N=C(N=N2)N)N	PYZRQGJRPPTADH-UHFFFAOYSA-N	[M+H]+	1
FDA	2021	TWCCS	Lansoprazole	179.2	3883	369.076	C16H14F3N3O2S	CC1=C(C=CN=C1CS(=O)C2=NC3=CC=CC=C3N2)OCC(F)(F)F	CC1=C(C=CN=C1CS(=O)C2=NC3=CC=CC=C3N2)OCC(F)(F)F	MJIHNNLFOKEZEW-UHFFFAOYSA-N	[M+H]+	1
FDA	2021	TWCCS	Methyldopa	146.3	38853	211.084	C10H13NO4	CC(CC1=CC(=C(C=C1)O)O)(C(=O)O)N	C[C@](CC1=CC(=C(C=C1)O)O)(C(=O)O)N	CJCSPKMFHVPWAR-JTQLQIEISA-N	[M+H]+	1
FDA	2021	TWCCS	Leflunomide	156.4	3899	270.062	C12H9F3N2O2	CC1=C(C=NO1)C(=O)NC2=CC=C(C=C2)C(F)(F)F	CC1=C(C=NO1)C(=O)NC2=CC=C(C=C2)C(F)(F)F	VHOGYURTWQBHIL-UHFFFAOYSA-N	[M+H]+	1
FDA	2021	TWCCS	Letrozole	177.1	3902	285.101	C17H11N5	C1=CC(=CC=C1C#N)C(C2=CC=C(C=C2)C#N)N3C=NC=N3	C1=CC(=CC=C1C#N)C(C2=CC=C(C=C2)C#N)N3C=NC=N3	HPJKCIUCZWXJDR-UHFFFAOYSA-N	[M+H]+	1
FDA	2021	TWCCS	Bezafibrate	176.8	39042	361.108	C19H20ClNO4	CC(C)(C(=O)O)OC1=CC=C(C=C1)CCNC(=O)C2=CC=C(C=C2)Cl	CC(C)(C(=O)O)OC1=CC=C(C=C1)CCNC(=O)C2=CC=C(C=C2)Cl	IIBYAHWJQTYFKB-UHFFFAOYSA-N	[M+H]+	1
FDA	2021	TWCCS	Tetramisole	141.2	3913	204.072	C11H12N2S	C1CSC2=NC(CN21)C3=CC=CC=C3	C1CSC2=NC(CN21)C3=CC=CC=C3	HLFSDGLLUJUHTE-UHFFFAOYSA-N	[M+H]+	1
FDA	2021	TWCCS	Diltiazem	195.9	39186	414.161	C22H26N2O4S	CC(=O)OC1C(SC2=CC=CC=C2N(C1=O)CCN(C)C)C3=CC=C(C=C3)OC	CC(=O)O[C@@H]1[C@@H](SC2=CC=CC=C2N(C1=O)CCN(C)C)C3=CC=C(C=C3)OC	HSUGRBWQSSZJOP-RTWAWAEBSA-N	[M+H]+	1
FDA	2021	TWCCS	Ritonavir	263.7	392622	720.313	C37H48N6O5S2	CC(C)C1=NC(=CS1)CN(C)C(=O)NC(C(C)C)C(=O)NC(CC2=CC=CC=C2)CC(C(CC3=CC=CC=C3)NC(=O)OCC4=CN=CS4)O	CC(C)C1=NC(=CS1)CN(C)C(=O)N[C@@H](C(C)C)C(=O)N[C@@H](CC2=CC=CC=C2)C[C@@H]([C@H](CC3=CC=CC=C3)NC(=O)OCC4=CN=CS4)O	NCDNCNXCDXHOMX-XGKFQTDJSA-N	[M+H]+	1
FDA	2021	TWCCS	Lomefloxacin	188.8	3948	351.139	C17H19F2N3O3	CCN1C=C(C(=O)C2=CC(=C(C(=C21)F)N3CCNC(C3)C)F)C(=O)O	CCN1C=C(C(=O)C2=CC(=C(C(=C21)F)N3CCNC(C3)C)F)C(=O)O	ZEKZLJVOYLTDKK-UHFFFAOYSA-N	[M+H]+	1
FDA	2021	TWCCS	Lomerizine	220.1	3949	468.222	C27H30F2N2O3	COC1=C(C(=C(C=C1)CN2CCN(CC2)C(C3=CC=C(C=C3)F)C4=CC=C(C=C4)F)OC)OC	COC1=C(C(=C(C=C1)CN2CCN(CC2)C(C3=CC=C(C=C3)F)C4=CC=C(C=C4)F)OC)OC	JQSAYKKFZOSZGJ-UHFFFAOYSA-N	[M+H]+	1
FDA	2021	TWCCS	Lomustine	147.3	3950	233.093	C9H16ClN3O2	C1CCC(CC1)NC(=O)N(CCCl)N=O	C1CCC(CC1)NC(=O)N(CCCl)N=O	GQYIWUVLTXOXAJ-UHFFFAOYSA-N	[M+H]+	1
FDA	2021	TWCCS	Loperamide	221.1	3955	476.223	C29H33ClN2O2	CN(C)C(=O)C(CCN1CCC(CC1)(C2=CC=C(C=C2)Cl)O)(C3=CC=CC=C3)C4=CC=CC=C4	CN(C)C(=O)C(CCN1CCC(CC1)(C2=CC=C(C=C2)Cl)O)(C3=CC=CC=C3)C4=CC=CC=C4	RDOIQAHITMMDAJ-UHFFFAOYSA-N	[M+H]+	1
FDA	2021	TWCCS	Lonidamine	165.3	39562	320.012	C15H10Cl2N2O2	C1=CC=C2C(=C1)C(=NN2CC3=C(C=C(C=C3)Cl)Cl)C(=O)O	C1=CC=C2C(=C1)C(=NN2CC3=C(C=C(C=C3)Cl)Cl)C(=O)O	WDRYRZXSPDWGEB-UHFFFAOYSA-N	[M+H]+	1
FDA	2021	TWCCS	Loratadine	186.4	3957	382.145	C22H23ClN2O2	CCOC(=O)N1CCC(=C2C3=C(CCC4=C2N=CC=C4)C=C(C=C3)Cl)CC1	CCOC(=O)N1CCC(=C2C3=C(CCC4=C2N=CC=C4)C=C(C=C3)Cl)CC1	JCCNYMKQOSZNPW-UHFFFAOYSA-N	[M+H]+	1
FDA	2021	TWCCS	Losartan	199.3	3961	422.162	C22H23ClN6O	CCCCC1=NC(=C(N1CC2=CC=C(C=C2)C3=CC=CC=C3C4=NNN=N4)CO)Cl	CCCCC1=NC(=C(N1CC2=CC=C(C=C2)C3=CC=CC=C3C4=NNN=N4)CO)Cl	PSIFNNKUMBGKDQ-UHFFFAOYSA-N	[M+H]+	1
FDA	2021	TWCCS	Loxapine	175.1	3964	327.114	C18H18ClN3O	CN1CCN(CC1)C2=NC3=CC=CC=C3OC4=C2C=C(C=C4)Cl	CN1CCN(CC1)C2=NC3=CC=CC=C3OC4=C2C=C(C=C4)Cl	XJGVXQDUIWGIRW-UHFFFAOYSA-N	[M+H]+	1
FDA	2021	TWCCS	Vecuronium	249.5	39765	557.432	C34H57N2O4+	CC(=O)OC1CC2CCC3C(C2(CC1N4CCCCC4)C)CCC5(C3CC(C5OC(=O)C)[N+]6(CCCCC6)C)C	CC(=O)O[C@H]1C[C@@H]2CC[C@@H]3[C@@H]([C@]2(C[C@@H]1N4CCCCC4)C)CC[C@]5([C@H]3C[C@@H]([C@@H]5OC(=O)C)[N+]6(CCCCC6)C)C	BGSZAXLLHYERSY-XQIGCQGXSA-N	[M+H]+	1
FDA	2021	TWCCS	Malotilate	158.4	4006	288.049	C12H16O4S2	CC(C)OC(=O)C(=C1SC=CS1)C(=O)OC(C)C	CC(C)OC(=O)C(=C1SC=CS1)C(=O)OC(C)C	YPIQVCUJEKAZCP-UHFFFAOYSA-N	[M+H]+	1
FDA	2021	TWCCS	Bardoxolone Methyl	227	400769	505.319	C32H43NO4	CC1(CCC2(CCC3(C(C2C1)C(=O)C=C4C3(CCC5C4(C=C(C(=O)C5(C)C)C#N)C)C)C)C(=O)OC)C	C[C@@]12CC[C@]3(CCC(C[C@H]3[C@H]1C(=O)C=C4[C@]2(CC[C@@H]5[C@@]4(C=C(C(=O)C5(C)C)C#N)C)C)(C)C)C(=O)OC	WPTTVJLTNAWYAO-KPOXMGGZSA-N	[M+H]+	1
FDA	2021	TWCCS	Manidipine	247.1	4008	610.279	C35H38N4O6	CC1=C(C(C(=C(N1)C)C(=O)OCCN2CCN(CC2)C(C3=CC=CC=C3)C4=CC=CC=C4)C5=CC(=CC=C5)[N+](=O)[O-])C(=O)OC	CC1=C(C(C(=C(N1)C)C(=O)OCCN2CCN(CC2)C(C3=CC=CC=C3)C4=CC=CC=C4)C5=CC(=CC=C5)[N+](=O)[O-])C(=O)OC	ANEBWFXPVPTEET-UHFFFAOYSA-N	[M+H]+	1
FDA	2021	TWCCS	Manidipine	247.7	4008	610.279	C35H38N4O6	CC1=C(C(C(=C(N1)C)C(=O)OCCN2CCN(CC2)C(C3=CC=CC=C3)C4=CC=CC=C4)C5=CC(=CC=C5)[N+](=O)[O-])C(=O)OC	CC1=C(C(C(=C(N1)C)C(=O)OCCN2CCN(CC2)C(C3=CC=CC=C3)C4=CC=CC=C4)C5=CC(=CC=C5)[N+](=O)[O-])C(=O)OC	ANEBWFXPVPTEET-UHFFFAOYSA-N	[M+H]+	1
FDA	2021	TWCCS	Maprotiline	163.3	4011	277.183	C20H23N	CNCCCC12CCC(C3=CC=CC=C31)C4=CC=CC=C24	CNCCCC12CCC(C3=CC=CC=C31)C4=CC=CC=C24	QSLMDECMDJKHMQ-UHFFFAOYSA-N	[M+H]+	1
FDA	2021	TWCCS	Edaravone	133.7	4021	174.079	C10H10N2O	CC1=NN(C(=O)C1)C2=CC=CC=C2	CC1=NN(C(=O)C1)C2=CC=CC=C2	QELUYTUMUWHWMC-UHFFFAOYSA-N	[M+H]+	1
FDA	2021	TWCCS	Mebendazole	171	4030	295.096	C16H13N3O3	COC(=O)NC1=NC2=C(N1)C=C(C=C2)C(=O)C3=CC=CC=C3	COC(=O)NC1=NC2=C(N1)C=C(C=C2)C(=O)C3=CC=CC=C3	OPXLLQIJSORQAM-UHFFFAOYSA-N	[M+H]+	1
FDA	2021	TWCCS	Meclizine	206.6	4034	390.186	C25H27ClN2	CC1=CC(=CC=C1)CN2CCN(CC2)C(C3=CC=CC=C3)C4=CC=C(C=C4)Cl	CC1=CC(=CC=C1)CN2CCN(CC2)C(C3=CC=CC=C3)C4=CC=C(C=C4)Cl	OCJYIGYOJCODJL-UHFFFAOYSA-N	[M+H]+	1
FDA	2021	TWCCS	Meclofenamate	156.2	4037	295.017	C14H11Cl2NO2	CC1=C(C(=C(C=C1)Cl)NC2=CC=CC=C2C(=O)O)Cl	CC1=C(C(=C(C=C1)Cl)NC2=CC=CC=C2C(=O)O)Cl	SBDNJUWAMKYJOX-UHFFFAOYSA-N	[M+H]+	1
FDA	2021	TWCCS	Meclofenoxate	151.5	4039	257.082	C12H16ClNO3	CN(C)CCOC(=O)COC1=CC=C(C=C1)Cl	CN(C)CCOC(=O)COC1=CC=C(C=C1)Cl	XZTYGFHCIAKPGJ-UHFFFAOYSA-N	[M+H]+	1
FDA	2021	TWCCS	Mefenamic Acid	152.1	4044	241.11	C15H15NO2	CC1=C(C(=CC=C1)NC2=CC=CC=C2C(=O)O)C	CC1=C(C(=CC=C1)NC2=CC=CC=C2C(=O)O)C	HYYBABOKPJLUIN-UHFFFAOYSA-N	[M+H]+	1
FDA	2021	TWCCS	Mefloquine	180.7	4046	378.117	C17H16F6N2O	C1CCNC(C1)C(C2=CC(=NC3=C2C=CC=C3C(F)(F)F)C(F)(F)F)O	C1CCNC(C1)C(C2=CC(=NC3=C2C=CC=C3C(F)(F)F)C(F)(F)F)O	XEEQGYMUWCZPDN-UHFFFAOYSA-N	[M+H]+	1
FDA	2021	TWCCS	Memantine	144	4054	179.167	C12H21N	CC12CC3CC(C1)(CC(C3)(C2)N)C	CC12CC3CC(C1)(CC(C3)(C2)N)C	BUGYDGFZZOZRHP-UHFFFAOYSA-N	[M+H]+	1
FDA	2021	TWCCS	Menadione	128.8	4055	172.052	C11H8O2	CC1=CC(=O)C2=CC=CC=C2C1=O	CC1=CC(=O)C2=CC=CC=C2C1=O	MJVAVZPDRWSRRC-UHFFFAOYSA-N	[M+H]+	1
FDA	2021	TWCCS	Mepivacaine	156.7	4062	246.173	C15H22N2O	CC1=C(C(=CC=C1)C)NC(=O)C2CCCCN2C	CC1=C(C(=CC=C1)C)NC(=O)C2CCCCN2C	INWLQCZOYSRPNW-UHFFFAOYSA-N	[M+H]+	1
FDA	2021	TWCCS	Mesalamine	133.6	4075	153.043	C7H7NO3	C1=CC(=C(C=C1N)C(=O)O)O	C1=CC(=C(C=C1N)C(=O)O)O	KBOPZPXVLCULAV-UHFFFAOYSA-N	[M+H]+	1
FDA	2021	TWCCS	Mesoridazine	188.1	4078	386.149	C21H26N2OS2	CN1CCCCC1CCN2C3=CC=CC=C3SC4=C2C=C(C=C4)S(=O)C	CN1CCCCC1CCN2C3=CC=CC=C3SC4=C2C=C(C=C4)S(=O)C	SLVMESMUVMCQIY-UHFFFAOYSA-N	[M+H]+	1
FDA	2021	TWCCS	Oxfendazole	174.2	40854	315.068	C15H13N3O3S	COC(=O)NC1=NC2=C(N1)C=C(C=C2)S(=O)C3=CC=CC=C3	COC(=O)NC1=NC2=C(N1)C=C(C=C2)S(=O)C3=CC=CC=C3	BEZZFPOZAYTVHN-UHFFFAOYSA-N	[M+H]+	1
FDA	2021	TWCCS	Metaproterenol	148.1	4086	211.121	C11H17NO3	CC(C)NCC(C1=CC(=CC(=C1)O)O)O	CC(C)NCC(C1=CC(=CC(=C1)O)O)O	LMOINURANNBYCM-UHFFFAOYSA-N	[M+H]+	1
FDA	2021	TWCCS	Metformin	121.9	4091	129.101	C4H11N5	CN(C)C(=N)N=C(N)N	CN(C)C(=N)N=C(N)N	XZWYZXLIPXDOLR-UHFFFAOYSA-N	[M+H]+	1
FDA	2021	TWCCS	Desogestrel	185.4	40973	310.23	C22H30O	CCC12CC(=C)C3C(C1CCC2(C#C)O)CCC4=CCCCC34	CC[C@]12CC(=C)[C@H]3[C@H]([C@@H]1CC[C@]2(C#C)O)CCC4=CCCC[C@H]34	RPLCPCMSCLEKRS-BPIQYHPVSA-N	[M+H]+	1
FDA	2021	TWCCS	Methazolamide	144.3	4100	236.004	C5H8N4O3S2	CC(=O)N=C1N(N=C(S1)S(=O)(=O)N)C	CC(=O)N=C1N(N=C(S1)S(=O)(=O)N)C	FLOSMHQXBMRNHR-UHFFFAOYSA-N	[M+H]+	1
FDA	2021	TWCCS	Methenamine	126.3	4101	140.106	C6H12N4	C1N2CN3CN1CN(C2)C3	C1N2CN3CN1CN(C2)C3	VKYKSIONXSXAKP-UHFFFAOYSA-N	[M+H]+	1
FDA	2021	TWCCS	Meptazinol	154.5	41049	233.178	C15H23NO	CCC1(CCCCN(C1)C)C2=CC(=CC=C2)O	CCC1(CCCCN(C1)C)C2=CC(=CC=C2)O	JLICHNCFTLFZJN-UHFFFAOYSA-N	[M+H]+	1
FDA	2021	TWCCS	Methoxsalen	138.6	4114	216.042	C12H8O4	COC1=C2C(=CC3=C1OC=C3)C=CC(=O)O2	COC1=C2C(=CC3=C1OC=C3)C=CC(=O)O2	QXKHYNVANLEOEG-UHFFFAOYSA-N	[M+H]+	1
FDA	2021	TWCCS	Methoxyphenamine	138.2	4117	179.131	C11H17NO	CC(CC1=CC=CC=C1OC)NC	CC(CC1=CC=CC=C1OC)NC	OEHAYUOVELTAPG-UHFFFAOYSA-N	[M+H]+	1
FDA	2021	TWCCS	Methyclothiazide	173.3	4121	358.957	C9H11Cl2N3O4S2	CN1C(NC2=CC(=C(C=C2S1(=O)=O)S(=O)(=O)N)Cl)CCl	CN1C(NC2=CC(=C(C=C2S1(=O)=O)S(=O)(=O)N)Cl)CCl	CESYKOGBSMNBPD-UHFFFAOYSA-N	[M+H]+	1
FDA	2021	TWCCS	Meticrane	159	4165	275.029	C10H13NO4S2	CC1=CC2=C(C=C1S(=O)(=O)N)S(=O)(=O)CCC2	CC1=CC2=C(C=C1S(=O)(=O)N)S(=O)(=O)CCC2	FNQQBFNIYODEMB-UHFFFAOYSA-N	[M+H]+	1
FDA	2021	TWCCS	Metoclopramide	170.9	4168	299.14	C14H22ClN3O2	CCN(CC)CCNC(=O)C1=CC(=C(C=C1OC)N)Cl	CCN(CC)CCNC(=O)C1=CC(=C(C=C1OC)N)Cl	TTWJBBZEZQICBI-UHFFFAOYSA-N	[M+H]+	1
FDA	2021	TWCCS	Nitazoxanide	160.4	41684	307.026	C12H9N3O5S	CC(=O)OC1=CC=CC=C1C(=O)NC2=NC=C(S2)[N+](=O)[O-]	CC(=O)OC1=CC=CC=C1C(=O)NC2=NC=C(S2)[N+](=O)[O-]	YQNQNVDNTFHQSW-UHFFFAOYSA-N	[M+H]+	1
FDA	2021	TWCCS	Metolazone	181.5	4170	365.06	C16H16ClN3O3S	CC1NC2=CC(=C(C=C2C(=O)N1C3=CC=CC=C3C)S(=O)(=O)N)Cl	CC1NC2=CC(=C(C=C2C(=O)N1C3=CC=CC=C3C)S(=O)(=O)N)Cl	AQCHWTWZEMGIFD-UHFFFAOYSA-N	[M+H]+	1
FDA	2021	TWCCS	Metoprolol	169.9	4171	267.183	C15H25NO3	CC(C)NCC(COC1=CC=C(C=C1)CCOC)O	CC(C)NCC(COC1=CC=C(C=C1)CCOC)O	IUBSYMUCCVWXPE-UHFFFAOYSA-N	[M+H]+	1
FDA	2021	TWCCS	Metronidazole	128.9	4173	171.064	C6H9N3O3	CC1=NC=C(N1CCO)[N+](=O)[O-]	CC1=NC=C(N1CCO)[N+](=O)[O-]	VAOCPAMSLUNLGC-UHFFFAOYSA-N	[M+H]+	1
FDA	2021	TWCCS	Acarbose	234.4	41774	645.248	C25H43NO18	CC1C(C(C(C(O1)OC2C(OC(C(C2O)O)OC3C(OC(C(C3O)O)O)CO)CO)O)O)NC4C=C(C(C(C4O)O)O)CO	C[C@@H]1[C@H]([C@@H]([C@H]([C@H](O1)O[C@@H]2[C@H](O[C@@H]([C@@H]([C@H]2O)O)O[C@@H]3[C@H](OC([C@@H]([C@H]3O)O)O)CO)CO)O)O)N[C@H]4C=C([C@H]([C@@H]([C@H]4O)O)O)CO	XUFXOAAUWZOOIT-UGEKTDRHSA-N	[M+H]+	1
FDA	2021	TWCCS	Mexiletine	144.7	4178	179.131	C11H17NO	CC1=C(C(=CC=C1)C)OCC(C)N	CC1=C(C(=CC=C1)C)OCC(C)N	VLPIATFUUWWMKC-UHFFFAOYSA-N	[M+H]+	1
FDA	2021	TWCCS	Torsemide	186.4	41781	348.126	C16H20N4O3S	CC1=CC(=CC=C1)NC2=C(C=NC=C2)S(=O)(=O)NC(=O)NC(C)C	CC1=CC(=CC=C1)NC2=C(C=NC=C2)S(=O)(=O)NC(=O)NC(C)C	NGBFQHCMQULJNZ-UHFFFAOYSA-N	[M+H]+	1
FDA	2021	TWCCS	Mianserin	162.7	4184	264.163	C18H20N2	CN1CCN2C(C1)C3=CC=CC=C3CC4=CC=CC=C42	CN1CCN2C(C1)C3=CC=CC=C3CC4=CC=CC=C42	UEQUQVLFIPOEMF-UHFFFAOYSA-N	[M+H]+	1
FDA	2021	TWCCS	Epirubicin	228.8	41867	543.174	C27H29NO11	CC1C(C(CC(O1)OC2CC(CC3=C2C(=C4C(=C3O)C(=O)C5=C(C4=O)C(=CC=C5)OC)O)(C(=O)CO)O)N)O	C[C@H]1[C@@H]([C@H](C[C@@H](O1)O[C@H]2C[C@@](CC3=C2C(=C4C(=C3O)C(=O)C5=C(C4=O)C(=CC=C5)OC)O)(C(=O)CO)O)N)O	AOJJSUZBOXZQNB-VTZDEGQISA-N	[M+H]+	1
FDA	2021	TWCCS	Miconazole	188.5	4189	413.986	C18H14Cl4N2O	C1=CC(=C(C=C1Cl)Cl)COC(CN2C=CN=C2)C3=C(C=C(C=C3)Cl)Cl	C1=CC(=C(C=C1Cl)Cl)COC(CN2C=CN=C2)C3=C(C=C(C=C3)Cl)Cl	BYBLEWFAAKGYCD-UHFFFAOYSA-N	[M+H]+	1
FDA	2021	TWCCS	Miconazole	188.9	4189	413.986	C18H14Cl4N2O	C1=CC(=C(C=C1Cl)Cl)COC(CN2C=CN=C2)C3=C(C=C(C=C3)Cl)Cl	C1=CC(=C(C=C1Cl)Cl)COC(CN2C=CN=C2)C3=C(C=C(C=C3)Cl)Cl	BYBLEWFAAKGYCD-UHFFFAOYSA-N	[M+H]+	1
FDA	2021	TWCCS	Milrinone	150.6	4197	211.075	C12H9N3O	CC1=C(C=C(C(=O)N1)C#N)C2=CC=NC=C2	CC1=C(C=C(C(=O)N1)C#N)C2=CC=NC=C2	PZRHRDRVRGEVNW-UHFFFAOYSA-N	[M+H]+	1
FDA	2021	TWCCS	Mirtazapine	158.8	4205	265.158	C17H19N3	CN1CCN2C(C1)C3=CC=CC=C3CC4=C2N=CC=C4	CN1CCN2C(C1)C3=CC=CC=C3CC4=C2N=CC=C4	RONZAEMNMFQXRA-UHFFFAOYSA-N	[M+H]+	1
FDA	2021	TWCCS	Mitoxantrone	197	4212	444.201	C22H28N4O6	C1=CC(=C2C(=C1NCCNCCO)C(=O)C3=C(C=CC(=C3C2=O)O)O)NCCNCCO	C1=CC(=C2C(=C1NCCNCCO)C(=O)C3=C(C=CC(=C3C2=O)O)O)NCCNCCO	KKZJGLLVHKMTCM-UHFFFAOYSA-N	[M+H]+	1
FDA	2021	TWCCS	Moclobemide (Ro 111163)	160.5	4235	268.098	C13H17ClN2O2	C1COCCN1CCNC(=O)C2=CC=C(C=C2)Cl	C1COCCN1CCNC(=O)C2=CC=C(C=C2)Cl	YHXISWVBGDMDLQ-UHFFFAOYSA-N	[M+H]+	1
FDA	2021	TWCCS	Closantel	230.9	42574	661.852	C22H14Cl2I2N2O2	CC1=CC(=C(C=C1NC(=O)C2=C(C(=CC(=C2)I)I)O)Cl)C(C#N)C3=CC=C(C=C3)Cl	CC1=CC(=C(C=C1NC(=O)C2=C(C(=CC(=C2)I)I)O)Cl)C(C#N)C3=CC=C(C=C3)Cl	JMPFSEBWVLAJKM-UHFFFAOYSA-N	[M+H]+	1
FDA	2021	TWCCS	Closantel	231.9	42574	661.852	C22H14Cl2I2N2O2	CC1=CC(=C(C=C1NC(=O)C2=C(C(=CC(=C2)I)I)O)Cl)C(C#N)C3=CC=C(C=C3)Cl	CC1=CC(=C(C=C1NC(=O)C2=C(C(=CC(=C2)I)I)O)Cl)C(C#N)C3=CC=C(C=C3)Cl	JMPFSEBWVLAJKM-UHFFFAOYSA-N	[M+H]+	1
FDA	2021	TWCCS	Entinostat (MS-275)	186.6	4261	376.154	C21H20N4O3	C1=CC=C(C(=C1)N)NC(=O)C2=CC=C(C=C2)CNC(=O)OCC3=CN=CC=C3	C1=CC=C(C(=C1)N)NC(=O)C2=CC=C(C=C2)CNC(=O)OCC3=CN=CC=C3	INVTYAOGFAGBOE-UHFFFAOYSA-N	[M+H]+	1
FDA	2021	TWCCS	Foretinib (GSK1363089)	278.7	42642645	632.245	C34H34F2N4O6	COC1=CC2=C(C=CN=C2C=C1OCCCN3CCOCC3)OC4=C(C=C(C=C4)NC(=O)C5(CC5)C(=O)NC6=CC=C(C=C6)F)F	COC1=CC2=C(C=CN=C2C=C1OCCCN3CCOCC3)OC4=C(C=C(C=C4)NC(=O)C5(CC5)C(=O)NC6=CC=C(C=C6)F)F	CXQHYVUVSFXTMY-UHFFFAOYSA-N	[M+H]+	1
FDA	2021	TWCCS	Varlitinib	221.8	42642648	466.098	C22H19ClN6O2S	CC1COC(=N1)NC2=CC3=C(C=C2)N=CN=C3NC4=CC(=C(C=C4)OCC5=NC=CS5)Cl	C[C@@H]1COC(=N1)NC2=CC3=C(C=C2)N=CN=C3NC4=CC(=C(C=C4)OCC5=NC=CS5)Cl	UWXSAYUXVSFDBQ-CYBMUJFWSA-N	[M+H]+	1
FDA	2021	TWCCS	DEET	141.8	4284	191.131	C12H17NO	CCN(CC)C(=O)C1=CC=CC(=C1)C	CCN(CC)C(=O)C1=CC=CC(=C1)C	MMOXZBCLCQITDF-UHFFFAOYSA-N	[M+H]+	1
FDA	2021	TWCCS	Clorsulon	179.3	43231	378.902	C8H8Cl3N3O4S2	C1=C(C(=CC(=C1N)S(=O)(=O)N)S(=O)(=O)N)C(=C(Cl)Cl)Cl	C1=C(C(=CC(=C1N)S(=O)(=O)N)S(=O)(=O)N)C(=C(Cl)Cl)Cl	QOVTVIYTBRHADL-UHFFFAOYSA-N	[M+H]+	1
FDA	2021	TWCCS	Piperacillin	224.7	43672	517.163	C23H27N5O7S	CCN1CCN(C(=O)C1=O)C(=O)NC(C2=CC=CC=C2)C(=O)NC3C4N(C3=O)C(C(S4)(C)C)C(=O)O	CCN1CCN(C(=O)C1=O)C(=O)N[C@H](C2=CC=CC=C2)C(=O)N[C@H]3[C@@H]4N(C3=O)[C@H](C(S4)(C)C)C(=O)O	IVBHGBMCVLDMKU-GXNBUGAJSA-N	[M+H]+	1
FDA	2021	TWCCS	Sitagliptin	190.8	4369359	407.118	C16H15F6N5O	C1CN2C(=NN=C2C(F)(F)F)CN1C(=O)CC(CC3=CC(=C(C=C3F)F)F)N	C1CN2C(=NN=C2C(F)(F)F)CN1C(=O)C[C@@H](CC3=CC(=C(C=C3F)F)F)N	MFFMDFFZMYYVKS-SECBINFHSA-N	[M+H]+	1
FDA	2021	TWCCS	Paroxetine	181.1	43815	329.143	C19H20FNO3	C1CNCC(C1C2=CC=C(C=C2)F)COC3=CC4=C(C=C3)OCO4	C1CNC[C@H]([C@@H]1C2=CC=C(C=C2)F)COC3=CC4=C(C=C3)OCO4	AHOUBRCZNHFOSL-YOEHRIQHSA-N	[M+H]+	1
FDA	2021	TWCCS	Ouabain	235.2	439501	584.283	C29H44O12	CC1C(C(C(C(O1)OC2CC(C3(C4C(CCC3(C2)O)C5(CCC(C5(CC4O)C)C6=CC(=O)OC6)O)CO)O)O)O)O	C[C@H]1[C@@H]([C@H]([C@H]([C@@H](O1)O[C@H]2C[C@H]([C@@]3([C@@H]4[C@@H](CC[C@@]3(C2)O)[C@]5(CC[C@@H]([C@]5(C[C@H]4O)C)C6=CC(=O)OC6)O)CO)O)O)O)O	LPMXVESGRSUGHW-HBYQJFLCSA-N	[M+H]+	1
FDA	2021	TWCCS	Puromycin	205.2	439530	471.223	C22H29N7O5	CN(C)C1=NC=NC2=C1N=CN2C3C(C(C(O3)CO)NC(=O)C(CC4=CC=C(C=C4)OC)N)O	CN(C)C1=NC=NC2=C1N=CN2[C@H]3[C@@H]([C@@H]([C@H](O3)CO)NC(=O)[C@H](CC4=CC=C(C=C4)OC)N)O	RXWNCPJZOCPEPQ-NVWDDTSBSA-N	[M+H]+	1
FDA	2021	TWCCS	Nabumetone	149.8	4409	228.115	C15H16O2	CC(=O)CCC1=CC2=C(C=C1)C=C(C=C2)OC	CC(=O)CCC1=CC2=C(C=C1)C=C(C=C2)OC	BLXXJMDCKKHMKV-UHFFFAOYSA-N	[M+H]+	1
FDA	2021	TWCCS	Captopril	142	44093	217.077	C9H15NO3S	CC(CS)C(=O)N1CCCC1C(=O)O	C[C@H](CS)C(=O)N1CCC[C@H]1C(=O)O	FAKRSMQSSFJEIM-RQJHMYQMSA-N	[M+H]+	1
FDA	2021	TWCCS	Nadifloxacin	180.8	4410	360.149	C19H21FN2O4	CC1CCC2=C3N1C=C(C(=O)C3=CC(=C2N4CCC(CC4)O)F)C(=O)O	CC1CCC2=C3N1C=C(C(=O)C3=CC(=C2N4CCC(CC4)O)F)C(=O)O	JYJTVFIEFKZWCJ-UHFFFAOYSA-N	[M+H]+	1
FDA	2021	TWCCS	Quinidine	174.7	441074	324.184	C20H24N2O2	COC1=CC2=C(C=CN=C2C=C1)C(C3CC4CCN3CC4C=C)O	COC1=CC2=C(C=CN=C2C=C1)[C@@H]([C@H]3C[C@@H]4CCN3C[C@@H]4C=C)O	LOUPRKONTZGTKE-LHHVKLHASA-N	[M+H]+	1
FDA	2021	TWCCS	Meropenem	189.6	441130	383.151	C17H25N3O5S	CC1C2C(C(=O)N2C(=C1SC3CC(NC3)C(=O)N(C)C)C(=O)O)C(C)O	C[C@@H]1[C@@H]2[C@H](C(=O)N2C(=C1S[C@H]3C[C@H](NC3)C(=O)N(C)C)C(=O)O)[C@@H](C)O	DMJNNHOOLUXYBV-PQTSNVLCSA-N	[M+H]+	1
FDA	2021	TWCCS	Griseofulvin	178	441140	352.071	C17H17ClO6	CC1CC(=O)C=C(C12C(=O)C3=C(O2)C(=C(C=C3OC)OC)Cl)OC	C[C@@H]1CC(=O)C=C([C@]12C(=O)C3=C(O2)C(=C(C=C3OC)OC)Cl)OC	DDUHZTYCFQRHIY-RBHXEPJQSA-N	[M+H]+	1
FDA	2021	TWCCS	Nafamostat	199.2	4413	347.138	C19H17N5O2	C1=CC(=CC=C1C(=O)OC2=CC3=C(C=C2)C=C(C=C3)C(=N)N)N=C(N)N	C1=CC(=CC=C1C(=O)OC2=CC3=C(C=C2)C=C(C=C3)C(=N)N)N=C(N)N	MQQNFDZXWVTQEH-UHFFFAOYSA-N	[M+H]+	1
FDA	2021	TWCCS	Abacavir	168.7	441300	286.154	C14H18N6O	C1CC1NC2=C3C(=NC(=N2)N)N(C=N3)C4CC(C=C4)CO	C1CC1NC2=C3C(=NC(=N2)N)N(C=N3)[C@@H]4C[C@@H](C=C4)CO	MCGSCOLBFJQGHM-SCZZXKLOSA-N	[M+H]+	1
FDA	2021	TWCCS	Miglitol	139.2	441314	207.111	C8H17NO5	C1C(C(C(C(N1CCO)CO)O)O)O	C1[C@@H]([C@H]([C@@H]([C@H](N1CCO)CO)O)O)O	IBAQFPQHRJAVAV-ULAWRXDQSA-N	[M+H]+	1
FDA	2021	TWCCS	Mometasone furoate	215.1	441336	520.142	C27H30Cl2O6	CC1CC2C3CCC4=CC(=O)C=CC4(C3(C(CC2(C1(C(=O)CCl)OC(=O)C5=CC=CO5)C)O)Cl)C	C[C@@H]1C[C@H]2[C@@H]3CCC4=CC(=O)C=C[C@@]4([C@]3([C@H](C[C@@]2([C@]1(C(=O)CCl)OC(=O)C5=CC=CO5)C)O)Cl)C	WOFMFGQZHJDGCX-ZULDAHANSA-N	[M+H]+	1
FDA	2021	TWCCS	Linezolid	179.2	441401	337.144	C16H20FN3O4	CC(=O)NCC1CN(C(=O)O1)C2=CC(=C(C=C2)N3CCOCC3)F	CC(=O)NC[C@H]1CN(C(=O)O1)C2=CC(=C(C=C2)N3CCOCC3)F	TYZROVQLWOKYKF-ZDUSSCGKSA-N	[M+H]+	1
FDA	2021	TWCCS	Naftopidil	195.1	4418	392.21	C24H28N2O3	COC1=CC=CC=C1N2CCN(CC2)CC(COC3=CC=CC4=CC=CC=C43)O	COC1=CC=CC=C1N2CCN(CC2)CC(COC3=CC=CC4=CC=CC=C43)O	HRRBJVNMSRJFHQ-UHFFFAOYSA-N	[M+H]+	1
FDA	2021	TWCCS	Naftopidil	195.4	4418	392.21	C24H28N2O3	COC1=CC=CC=C1N2CCN(CC2)CC(COC3=CC=CC4=CC=CC=C43)O	COC1=CC=CC=C1N2CCN(CC2)CC(COC3=CC=CC4=CC=CC=C43)O	HRRBJVNMSRJFHQ-UHFFFAOYSA-N	[M+H]+	1
FDA	2021	TWCCS	Cefoperazone	237.4	44187	645.142	C25H27N9O8S2	CCN1CCN(C(=O)C1=O)C(=O)NC(C2=CC=C(C=C2)O)C(=O)NC3C4N(C3=O)C(=C(CS4)CSC5=NN=NN5C)C(=O)O	CCN1CCN(C(=O)C1=O)C(=O)N[C@H](C2=CC=C(C=C2)O)C(=O)N[C@H]3[C@@H]4N(C3=O)C(=C(CS4)CSC5=NN=NN5C)C(=O)O	GCFBRXLSHGKWDP-XCGNWRKASA-N	[M+H]+	1
FDA	2021	TWCCS	Pimasertib (AS-703026)	187.9	44187362	431.014	C15H15FIN3O3	C1=CC(=C(C=C1I)F)NC2=C(C=CN=C2)C(=O)NCC(CO)O	C1=CC(=C(C=C1I)F)NC2=C(C=CN=C2)C(=O)NC[C@@H](CO)O	VIUAUNHCRHHYNE-JTQLQIEISA-N	[M+H]+	1
FDA	2021	TWCCS	Brucine	190.9	442021	394.189	C23H26N2O4	COC1=C(C=C2C(=C1)C34CCN5C3CC6C7C4N2C(=O)CC7OCC=C6C5)OC	COC1=C(C=C2C(=C1)[C@]34CCN5[C@H]3C[C@@H]6[C@@H]7[C@@H]4N2C(=O)C[C@@H]7OCC=C6C5)OC	RRKTZKIUPZVBMF-IBTVXLQLSA-N	[M+H]+	1
FDA	2021	TWCCS	Baricitinib	184.9	44205240	371.116	C16H17N7O2S	CCS(=O)(=O)N1CC(C1)(CC#N)N2C=C(C=N2)C3=C4C=CNC4=NC=N3	CCS(=O)(=O)N1CC(C1)(CC#N)N2C=C(C=N2)C3=C4C=CNC4=NC=N3	XUZMWHLSFXCVMG-UHFFFAOYSA-N	[M+H]+	1
FDA	2021	TWCCS	Nalidixic acid	144.6	4421	232.085	C12H12N2O3	CCN1C=C(C(=O)C2=C1N=C(C=C2)C)C(=O)O	CCN1C=C(C(=O)C2=C1N=C(C=C2)C)C(=O)O	MHWLWQUZZRMNGJ-UHFFFAOYSA-N	[M+H]+	1
FDA	2021	TWCCS	Clindamycin Phosphate	219.6	443385	504.146	C18H34ClN2O8PS	CCCC1CC(N(C1)C)C(=O)NC(C2C(C(C(C(O2)SC)OP(=O)(O)O)O)O)C(C)Cl	CCC[C@@H]1C[C@H](N(C1)C)C(=O)N[C@@H]([C@@H]2[C@@H]([C@@H]([C@H]([C@H](O2)SC)OP(=O)(O)O)O)O)[C@H](C)Cl	UFUVLHLTWXBHGZ-MGZQPHGTSA-N	[M+H]+	1
FDA	2021	TWCCS	Naphazoline	148.4	4436	210.116	C14H14N2	C1CN=C(N1)CC2=CC=CC3=CC=CC=C32	C1CN=C(N1)CC2=CC=CC3=CC=CC=C32	CNIIGCLFLJGOGP-UHFFFAOYSA-N	[M+H]+	1
FDA	2021	TWCCS	Calcium Panthotenate	200.6	443753	476.168	C18H32CaN2O10	CC(C)(CO)C(C(=O)NCCC(=O)[O-])O.CC(C)(CO)C(C(=O)NCCC(=O)[O-])O.[Ca+2]	CC(C)(CO)[C@H](C(=O)NCCC(=O)[O-])O.CC(C)(CO)[C@H](C(=O)NCCC(=O)[O-])O.[Ca+2]	FAPWYRCQGJNNSJ-UBKPKTQASA-L	[M+H]+	1
FDA	2021	TWCCS	Eplerenone	198.2	443872	414.204	C24H30O6	CC12CCC(=O)C=C1CC(C3C24C(O4)CC5(C3CCC56CCC(=O)O6)C)C(=O)OC	C[C@]12CCC(=O)C=C1C[C@H]([C@@H]3[C@]24[C@H](O4)C[C@]5([C@H]3CC[C@@]56CCC(=O)O6)C)C(=O)OC	JUKPWJGBANNWMW-VWBFHTRKSA-N	[M+H]+	1
FDA	2021	TWCCS	Temocapril	211.4	443874	476.144	C23H28N2O5S2	CCOC(=O)C(CCC1=CC=CC=C1)NC2CSC(CN(C2=O)CC(=O)O)C3=CC=CS3	CCOC(=O)[C@H](CCC1=CC=CC=C1)N[C@H]2CS[C@@H](CN(C2=O)CC(=O)O)C3=CC=CS3	FIQOFIRCTOWDOW-BJLQDIEVSA-N	[M+H]+	1
FDA	2021	TWCCS	Tolterodine	181.6	443879	325.241	C22H31NO	CC1=CC(=C(C=C1)O)C(CCN(C(C)C)C(C)C)C2=CC=CC=C2	CC1=CC(=C(C=C1)O)[C@H](CCN(C(C)C)C(C)C)C2=CC=CC=C2	OOGJQPCLVADCPB-HXUWFJFHSA-N	[M+H]+	1
FDA	2021	TWCCS	Difluprednate	217.8	443936	508.227	C27H34F2O7	CCCC(=O)OC1(CCC2C1(CC(C3(C2CC(C4=CC(=O)C=CC43C)F)F)O)C)C(=O)COC(=O)C	CCCC(=O)O[C@@]1(CC[C@@H]2[C@@]1(C[C@@H]([C@]3([C@H]2C[C@@H](C4=CC(=O)C=C[C@@]43C)F)F)O)C)C(=O)COC(=O)C	WYQPLTPSGFELIB-JTQPXKBDSA-N	[M+H]+	1
FDA	2021	TWCCS	Halcinonide	201.6	443943	454.192	C24H32ClFO5	CC1(OC2CC3C4CCC5=CC(=O)CCC5(C4(C(CC3(C2(O1)C(=O)CCl)C)O)F)C)C	C[C@]12CCC(=O)C=C1CC[C@@H]3[C@@]2([C@H](C[C@]4([C@H]3C[C@@H]5[C@]4(OC(O5)(C)C)C(=O)CCl)C)O)F	MUQNGPZZQDCDFT-JNQJZLCISA-N	[M+H]+	1
FDA	2021	TWCCS	Erythromycin Ethylsuccinate	288.1	443953	861.509	C43H75NO16	CCC1C(C(C(C(=O)C(CC(C(C(C(C(C(=O)O1)C)OC2CC(C(C(O2)C)O)(C)OC)C)OC3C(C(CC(O3)C)N(C)C)OC(=O)CCC(=O)OCC)(C)O)C)C)O)(C)O	CC[C@@H]1[C@@]([C@@H]([C@H](C(=O)[C@@H](C[C@@]([C@@H]([C@H]([C@@H]([C@H](C(=O)O1)C)O[C@H]2C[C@@]([C@H]([C@@H](O2)C)O)(C)OC)C)O[C@H]3[C@@H]([C@H](C[C@H](O3)C)N(C)C)OC(=O)CCC(=O)OCC)(C)O)C)C)O)(C)O	NSYZCCDSJNWWJL-YXOIYICCSA-N	[M+H]+	1
FDA	2021	TWCCS	Vinpocetine	185.5	443955	350.199	C22H26N2O2	CCC12CCCN3C1C4=C(CC3)C5=CC=CC=C5N4C(=C2)C(=O)OCC	CC[C@@]12CCCN3[C@@H]1C4=C(CC3)C5=CC=CC=C5N4C(=C2)C(=O)OCC	DDNCQMVWWZOMLN-IRLDBZIGSA-N	[M+H]+	1
FDA	2021	TWCCS	Amfebutamone	157	444	239.108	C13H18ClNO	CC(C(=O)C1=CC(=CC=C1)Cl)NC(C)(C)C	CC(C(=O)C1=CC(=CC=C1)Cl)NC(C)(C)C	SNPPWIUOZRMYNY-UHFFFAOYSA-N	[M+H]+	1
FDA	2021	TWCCS	Naratriptan	173.1	4440	335.167	C17H25N3O2S	CNS(=O)(=O)CCC1=CC2=C(C=C1)NC=C2C3CCN(CC3)C	CNS(=O)(=O)CCC1=CC2=C(C=C1)NC=C2C3CCN(CC3)C	AMKVXSZCKVJAGH-UHFFFAOYSA-N	[M+H]+	1
FDA	2021	TWCCS	Voglibose	153.2	444020	267.132	C10H21NO7	C1C(C(C(C(C1(CO)O)O)O)O)NC(CO)CO	C1[C@@H]([C@@H]([C@H]([C@@H]([C@]1(CO)O)O)O)O)NC(CO)CO	FZNCGRZWXLXZSZ-CIQUZCHMSA-N	[M+H]+	1
FDA	2021	TWCCS	Loteprednol etabonate	212.4	444025	466.176	C24H31ClO7	CCOC(=O)OC1(CCC2C1(CC(C3C2CCC4=CC(=O)C=CC34C)O)C)C(=O)OCCl	CCOC(=O)O[C@@]1(CC[C@@H]2[C@@]1(C[C@@H]([C@H]3[C@H]2CCC4=CC(=O)C=C[C@]34C)O)C)C(=O)OCCl	DMKSVUSAATWOCU-HROMYWEYSA-N	[M+H]+	1
FDA	2021	TWCCS	Darifenacin	200.5	444031	426.231	C28H30N2O2	C1CN(CC1C(C2=CC=CC=C2)(C3=CC=CC=C3)C(=O)N)CCC4=CC5=C(C=C4)OCC5	C1CN(C[C@@H]1C(C2=CC=CC=C2)(C3=CC=CC=C3)C(=O)N)CCC4=CC5=C(C=C4)OCC5	HXGBXQDTNZMWGS-RUZDIDTESA-N	[M+H]+	1
FDA	2021	TWCCS	Fluticasone propionate	211.8	444036	500.184	C25H31F3O5S	CCC(=O)OC1(C(CC2C1(CC(C3(C2CC(C4=CC(=O)C=CC43C)F)F)O)C)C)C(=O)SCF	CCC(=O)O[C@@]1([C@@H](C[C@@H]2[C@@]1(C[C@@H]([C@]3([C@H]2C[C@@H](C4=CC(=O)C=C[C@@]43C)F)F)O)C)C)C(=O)SCF	WMWTYOKRWGGJOA-CENSZEJFSA-N	[M+H]+	1
FDA	2021	TWCCS	Dabrafenib (GSK2118436)	217.7	44462760	519.101	C23H20F3N5O2S2	CC(C)(C)C1=NC(=C(S1)C2=NC(=NC=C2)N)C3=C(C(=CC=C3)NS(=O)(=O)C4=C(C=CC=C4F)F)F	CC(C)(C)C1=NC(=C(S1)C2=NC(=NC=C2)N)C3=C(C(=CC=C3)NS(=O)(=O)C4=C(C=CC=C4F)F)F	BFSMGDJOXZAERB-UHFFFAOYSA-N	[M+H]+	1
FDA	2021	TWCCS	Tretinoin	175.4	444795	300.209	C20H28O2	CC1=C(C(CCC1)(C)C)C=CC(=CC=CC(=CC(=O)O)C)C	CC1=C(C(CCC1)(C)C)/C=C/C(=C/C=C/C(=C/C(=O)O)/C)/C	SHGAZHPCJJPHSC-YCNIQYBTSA-N	[M+H]+	1
FDA	2021	TWCCS	Resveratrol	152.3	445154	228.079	C14H12O3	C1=CC(=CC=C1C=CC2=CC(=CC(=C2)O)O)O	C1=CC(=CC=C1/C=C/C2=CC(=CC(=C2)O)O)O	LUKBXSAWLPMMSZ-OWOJBTEDSA-N	[M+H]+	1
FDA	2021	TWCCS	Cerdulatinib	203.5	44595079	445.19	C20H27N7O3S	CCS(=O)(=O)N1CCN(CC1)C2=CC=C(C=C2)NC3=NC=C(C(=N3)NC4CC4)C(=O)N	CCS(=O)(=O)N1CCN(CC1)C2=CC=C(C=C2)NC3=NC=C(C(=N3)NC4CC4)C(=O)N	BGLPECHZZQDNCD-UHFFFAOYSA-N	[M+H]+	1
FDA	2021	TWCCS	BAF312 (Siponimod)	234.2	44599207	516.26	C29H35F3N2O3	CCC1=C(C=CC(=C1)C(=NOCC2=CC(=C(C=C2)C3CCCCC3)C(F)(F)F)C)CN4CC(C4)C(=O)O	CCC1=C(C=CC(=C1)/C(=N/OCC2=CC(=C(C=C2)C3CCCCC3)C(F)(F)F)/C)CN4CC(C4)C(=O)O	KIHYPELVXPAIDH-HNSNBQBZSA-N	[M+H]+	1
FDA	2021	TWCCS	(R)-baclofen	146.7	44602	213.056	C10H12ClNO2	C1=CC(=CC=C1C(CC(=O)O)CN)Cl	C1=CC(=CC=C1[C@@H](CC(=O)O)CN)Cl	KPYSYYIEGFHWSV-QMMMGPOBSA-N	[M+H]+	1
FDA	2021	TWCCS	Grazoprevir	272.2	44603531	766.336	C38H50N6O9S	CC(C)(C)C1C(=O)N2CC(CC2C(=O)NC3(CC3C=C)C(=O)NS(=O)(=O)C4CC4)OC5=NC6=C(C=CC(=C6)OC)N=C5CCCCCC7CC7OC(=O)N1	CC(C)(C)[C@H]1C(=O)N2C[C@@H](C[C@H]2C(=O)N[C@@]3(C[C@H]3C=C)C(=O)NS(=O)(=O)C4CC4)OC5=NC6=C(C=CC(=C6)OC)N=C5CCCCC[C@@H]7C[C@H]7OC(=O)N1	OBMNJSNZOWALQB-NCQNOWPTSA-N	[M+H]+	1
FDA	2021	TWCCS	Fluvastatin	202.6	446155	411.185	C24H26FNO4	CC(C)N1C2=CC=CC=C2C(=C1C=CC(CC(CC(=O)O)O)O)C3=CC=C(C=C3)F	CC(C)N1C2=CC=CC=C2C(=C1/C=C/[C@H](C[C@H](CC(=O)O)O)O)C3=CC=C(C=C3)F	FJLGEFLZQAZZCD-MCBHFWOFSA-N	[M+H]+	1
FDA	2021	TWCCS	Rosuvastatin	220.3	446157	481.168	C22H28FN3O6S	CC(C)C1=NC(=NC(=C1C=CC(CC(CC(=O)O)O)O)C2=CC=C(C=C2)F)N(C)S(=O)(=O)C	CC(C)C1=NC(=NC(=C1/C=C/[C@H](C[C@H](CC(=O)O)O)O)C2=CC=C(C=C2)F)N(C)S(=O)(=O)C	BPRHUIZQVSMCRT-VEUZHWNKSA-N	[M+H]+	1
FDA	2021	TWCCS	Nevirapine	155.3	4463	266.117	C15H14N4O	CC1=C2C(=NC=C1)N(C3=C(C=CC=N3)C(=O)N2)C4CC4	CC1=C2C(=NC=C1)N(C3=C(C=CC=N3)C(=O)N2)C4CC4	NQDJXKOVJZTUJA-UHFFFAOYSA-N	[M+H]+	1
FDA	2021	TWCCS	Ribociclib (LEE011)	220.8	44631912	434.254	C23H30N8O	CN(C)C(=O)C1=CC2=CN=C(N=C2N1C3CCCC3)NC4=NC=C(C=C4)N5CCNCC5	CN(C)C(=O)C1=CC2=CN=C(N=C2N1C3CCCC3)NC4=NC=C(C=C4)N5CCNCC5	RHXHGRAEPCAFML-UHFFFAOYSA-N	[M+H]+	1
FDA	2021	TWCCS	Oclacitinib	175.8	44631938	337.157	C15H23N5O2S	CNS(=O)(=O)CC1CCC(CC1)N(C)C2=NC=NC3=C2C=CN3	CNS(=O)(=O)CC1CCC(CC1)N(C)C2=NC=NC3=C2C=CN3	HJWLJNBZVZDLAQ-UHFFFAOYSA-N	[M+H]+	1
FDA	2021	TWCCS	Mycophenolic acid	165	446541	320.126	C17H20O6	CC1=C2COC(=O)C2=C(C(=C1OC)CC=C(C)CCC(=O)O)O	CC1=C2COC(=O)C2=C(C(=C1OC)C/C=C(\C)/CCC(=O)O)O	HPNSFSBZBAHARI-RUDMXATFSA-N	[M+H]+	1
FDA	2021	TWCCS	Mycophenolate	165.5	446541	320.126	C17H20O6	CC1=C2COC(=O)C2=C(C(=C1OC)CC=C(C)CCC(=O)O)O	CC1=C2COC(=O)C2=C(C(=C1OC)C/C=C(\C)/CCC(=O)O)O	HPNSFSBZBAHARI-RUDMXATFSA-N	[M+H]+	1
FDA	2021	TWCCS	Mupirocin	216.4	446596	500.299	C26H44O9	CC(C1C(O1)CC2COC(C(C2O)O)CC(=CC(=O)OCCCCCCCCC(=O)O)C)C(C)O	C[C@H]([C@H]1[C@@H](O1)C[C@H]2CO[C@H]([C@@H]([C@@H]2O)O)C/C(=C/C(=O)OCCCCCCCCC(=O)O)/C)[C@H](C)O	MINDHVHHQZYEEK-HBBNESRFSA-N	[M+H]+	1
FDA	2021	TWCCS	Clindamycin	200.6	446598	424.18	C18H33ClN2O5S	CCCC1CC(N(C1)C)C(=O)NC(C2C(C(C(C(O2)SC)O)O)O)C(C)Cl	CCC[C@@H]1C[C@H](N(C1)C)C(=O)N[C@@H]([C@@H]2[C@@H]([C@@H]([C@H]([C@H](O2)SC)O)O)O)[C@H](C)Cl	KDLRVYVGXIQJDK-AWPVFWJPSA-N	[M+H]+	1
FDA	2021	TWCCS	Fosfomycin	124.2	446987	138.008	C3H7O4P	CC1C(O1)P(=O)(O)O	C[C@H]1[C@H](O1)P(=O)(O)O	YMDXZJFXQJVXBF-STHAYSLISA-N	[M+H]+	1
FDA	2021	TWCCS	Azithromycin	268	447043	748.509	C38H72N2O12	CCC1C(C(C(N(CC(CC(C(C(C(C(C(=O)O1)C)OC2CC(C(C(O2)C)O)(C)OC)C)OC3C(C(CC(O3)C)N(C)C)O)(C)O)C)C)C)O)(C)O	CC[C@@H]1[C@@]([C@@H]([C@H](N(C[C@@H](C[C@@]([C@@H]([C@H]([C@@H]([C@H](C(=O)O1)C)O[C@H]2C[C@@]([C@H]([C@@H](O2)C)O)(C)OC)C)O[C@H]3[C@@H]([C@H](C[C@H](O3)C)N(C)C)O)(C)O)C)C)C)O)(C)O	MQTOSJVFKKJCRP-BICOPXKESA-N	[M+H]+	1
FDA	2021	TWCCS	Azithromycin	267.6	447043	748.509	C38H72N2O12	CCC1C(C(C(N(CC(CC(C(C(C(C(C(=O)O1)C)OC2CC(C(C(O2)C)O)(C)OC)C)OC3C(C(CC(O3)C)N(C)C)O)(C)O)C)C)C)O)(C)O	CC[C@@H]1[C@@]([C@@H]([C@H](N(C[C@@H](C[C@@]([C@@H]([C@H]([C@@H]([C@H](C(=O)O1)C)O[C@H]2C[C@@]([C@H]([C@@H](O2)C)O)(C)OC)C)O[C@H]3[C@@H]([C@H](C[C@H](O3)C)N(C)C)O)(C)O)C)C)C)O)(C)O	MQTOSJVFKKJCRP-BICOPXKESA-N	[M+H]+	1
FDA	2021	TWCCS	Nialamide	173.1	4472	298.143	C16H18N4O2	C1=CC=C(C=C1)CNC(=O)CCNNC(=O)C2=CC=NC=C2	C1=CC=C(C=C1)CNC(=O)CCNNC(=O)C2=CC=NC=C2	NOIIUHRQUVNIDD-UHFFFAOYSA-N	[M+H]+	1
FDA	2021	TWCCS	Nicardipine	212.2	4474	479.206	C26H29N3O6	CC1=C(C(C(=C(N1)C)C(=O)OCCN(C)CC2=CC=CC=C2)C3=CC(=CC=C3)[N+](=O)[O-])C(=O)OC	CC1=C(C(C(=C(N1)C)C(=O)OCCN(C)CC2=CC=CC=C2)C3=CC(=CC=C3)[N+](=O)[O-])C(=O)OC	ZBBHBTPTTSWHBA-UHFFFAOYSA-N	[M+H]+	1
FDA	2021	TWCCS	Patupilone (EPO906, Epothilone B)	219.6	448013	507.265	C27H41NO6S	CC1CCCC2(C(O2)CC(OC(=O)CC(C(C(=O)C(C1O)C)(C)C)O)C(=CC3=CSC(=N3)C)C)C	C[C@H]1CCC[C@@]2([C@@H](O2)C[C@H](OC(=O)C[C@@H](C(C(=O)[C@@H]([C@H]1O)C)(C)C)O)/C(=C/C3=CSC(=N3)C)/C)C	QXRSDHAAWVKZLJ-PVYNADRNSA-N	[M+H]+	1
FDA	2021	TWCCS	Nifedipine	172.6	4485	346.116	C17H18N2O6	CC1=C(C(C(=C(N1)C)C(=O)OC)C2=CC=CC=C2[N+](=O)[O-])C(=O)OC	CC1=C(C(C(=C(N1)C)C(=O)OC)C2=CC=CC=C2[N+](=O)[O-])C(=O)OC	HYIMSNHJOBLJNT-UHFFFAOYSA-N	[M+H]+	1
FDA	2021	TWCCS	Octreotide	312.5	448601	1018.44	C49H66N10O10S2	CC(C1C(=O)NC(CSSCC(C(=O)NC(C(=O)NC(C(=O)NC(C(=O)N1)CCCCN)CC2=CNC3=CC=CC=C32)CC4=CC=CC=C4)NC(=O)C(CC5=CC=CC=C5)N)C(=O)NC(CO)C(C)O)O	C[C@H]([C@H]1C(=O)N[C@@H](CSSC[C@@H](C(=O)N[C@H](C(=O)N[C@@H](C(=O)N[C@H](C(=O)N1)CCCCN)CC2=CNC3=CC=CC=C32)CC4=CC=CC=C4)NC(=O)[C@@H](CC5=CC=CC=C5)N)C(=O)N[C@H](CO)[C@@H](C)O)O	DEQANNDTNATYII-OULOTJBUSA-N	[M+H]+	1
FDA	2021	TWCCS	Nifenazone	171.5	4487	308.127	C17H16N4O2	CC1=C(C(=O)N(N1C)C2=CC=CC=C2)NC(=O)C3=CN=CC=C3	CC1=C(C(=O)N(N1C)C2=CC=CC=C2)NC(=O)C3=CN=CC=C3	BRZANEXCSZCZCI-UHFFFAOYSA-N	[M+H]+	1
FDA	2021	TWCCS	Niflumic acid	158	4488	282.062	C13H9F3N2O2	C1=CC(=CC(=C1)NC2=C(C=CC=N2)C(=O)O)C(F)(F)F	C1=CC(=CC(=C1)NC2=C(C=CC=N2)C(=O)O)C(F)(F)F	JZFPYUNJRRFVQU-UHFFFAOYSA-N	[M+H]+	1
FDA	2021	TWCCS	Roflumilast	197.2	449193	402.035	C17H14Cl2F2N2O3	C1CC1COC2=C(C=CC(=C2)C(=O)NC3=C(C=NC=C3Cl)Cl)OC(F)F	C1CC1COC2=C(C=CC(=C2)C(=O)NC3=C(C=NC=C3Cl)Cl)OC(F)F	MNDBXUUTURYVHR-UHFFFAOYSA-N	[M+H]+	1
FDA	2021	TWCCS	Nilvadipine	193.3	4494	385.127	C19H19N3O6	CC1=C(C(C(=C(N1)C#N)C(=O)OC)C2=CC(=CC=C2)[N+](=O)[O-])C(=O)OC(C)C	CC1=C(C(C(=C(N1)C#N)C(=O)OC)C2=CC(=CC=C2)[N+](=O)[O-])C(=O)OC(C)C	FAIIFDPAEUKBEP-UHFFFAOYSA-N	[M+H]+	1
FDA	2021	TWCCS	Nimesulide	168.6	4495	308.047	C13H12N2O5S	CS(=O)(=O)NC1=C(C=C(C=C1)[N+](=O)[O-])OC2=CC=CC=C2	CS(=O)(=O)NC1=C(C=C(C=C1)[N+](=O)[O-])OC2=CC=CC=C2	HYWYRSMBCFDLJT-UHFFFAOYSA-N	[M+H]+	1
FDA	2021	TWCCS	Nimodipine	198.2	4497	418.174	C21H26N2O7	CC1=C(C(C(=C(N1)C)C(=O)OC(C)C)C2=CC(=CC=C2)[N+](=O)[O-])C(=O)OCCOC	CC1=C(C(C(=C(N1)C)C(=O)OC(C)C)C2=CC(=CC=C2)[N+](=O)[O-])C(=O)OCCOC	UIAGMCDKSXEBJQ-UHFFFAOYSA-N	[M+H]+	1
FDA	2021	TWCCS	Nisoldipine	187	4499	388.163	C20H24N2O6	CC1=C(C(C(=C(N1)C)C(=O)OCC(C)C)C2=CC=CC=C2[N+](=O)[O-])C(=O)OC	CC1=C(C(C(=C(N1)C)C(=O)OCC(C)C)C2=CC=CC=C2[N+](=O)[O-])C(=O)OC	VKQFCGNPDRICFG-UHFFFAOYSA-N	[M+H]+	1
FDA	2021	TWCCS	Nitrendipine	182.4	4507	360.132	C18H20N2O6	CCOC(=O)C1=C(NC(=C(C1C2=CC(=CC=C2)[N+](=O)[O-])C(=O)OC)C)C	CCOC(=O)C1=C(NC(=C(C1C2=CC(=CC=C2)[N+](=O)[O-])C(=O)OC)C)C	PVHUJELLJLJGLN-UHFFFAOYSA-N	[M+H]+	1
FDA	2021	TWCCS	Decitabine	143	451668	228.086	C8H12N4O4	C1C(C(OC1N2C=NC(=NC2=O)N)CO)O	C1[C@@H]([C@H](O[C@H]1N2C=NC(=NC2=O)N)CO)O	XAUDJQYHKZQPEU-KVQBGUIXSA-N	[M+H]+	1
FDA	2021	TWCCS	Teniposide	264.7	452548	656.156	C32H32O13S	COC1=CC(=CC(=C1O)OC)C2C3C(COC3=O)C(C4=CC5=C(C=C24)OCO5)OC6C(C(C7C(O6)COC(O7)C8=CC=CS8)O)O	COC1=CC(=CC(=C1O)OC)[C@H]2[C@@H]3[C@H](COC3=O)[C@@H](C4=CC5=C(C=C24)OCO5)O[C@H]6[C@@H]([C@H]([C@H]7[C@H](O6)CO[C@H](O7)C8=CC=CS8)O)O	NRUKOCRGYNPUPR-QBPJDGROSA-N	[M+H]+	1
FDA	2021	TWCCS	Sofosbuvir	215.8	45375808	529.163	C22H29FN3O9P	CC(C)OC(=O)C(C)NP(=O)(OCC1C(C(C(O1)N2C=CC(=O)NC2=O)(C)F)O)OC3=CC=CC=C3	C[C@@H](C(=O)OC(C)C)N[P@](=O)(OC[C@@H]1[C@H]([C@@]([C@@H](O1)N2C=CC(=O)NC2=O)(C)F)O)OC3=CC=CC=C3	TTZHDVOVKQGIBA-IQWMDFIBSA-N	[M+H]+	1
FDA	2021	TWCCS	Norfloxacin	184.7	4539	319.133	C16H18FN3O3	CCN1C=C(C(=O)C2=CC(=C(C=C21)N3CCNCC3)F)C(=O)O	CCN1C=C(C(=O)C2=CC(=C(C=C21)N3CCNCC3)F)C(=O)O	OGJPXUAPXNRGGI-UHFFFAOYSA-N	[M+H]+	1
FDA	2021	TWCCS	Nortriptyline	162.3	4543	263.167	C19H21N	CNCCC=C1C2=CC=CC=C2CCC3=CC=CC=C31	CNCCC=C1C2=CC=CC=C2CCC3=CC=CC=C31	PHVGLTMQBUFIQQ-UHFFFAOYSA-N	[M+H]+	1
FDA	2021	TWCCS	Ketoconazole	215.8	456201	530.149	C26H28Cl2N4O4	CC(=O)N1CCN(CC1)C2=CC=C(C=C2)OCC3COC(O3)(CN4C=CN=C4)C5=C(C=C(C=C5)Cl)Cl	CC(=O)N1CCN(CC1)C2=CC=C(C=C2)OC[C@H]3CO[C@](O3)(CN4C=CN=C4)C5=C(C=C(C=C5)Cl)Cl	XMAYWYJOQHXEEK-OZXSUGGESA-N	[M+H]+	1
FDA	2021	TWCCS	Ofloxacin	189.5	4583	361.144	C18H20FN3O4	CC1COC2=C3N1C=C(C(=O)C3=CC(=C2N4CCN(CC4)C)F)C(=O)O	CC1COC2=C3N1C=C(C(=O)C3=CC(=C2N4CCN(CC4)C)F)C(=O)O	GSDSWSVVBLHKDQ-UHFFFAOYSA-N	[M+H]+	1
FDA	2021	TWCCS	Omeprazole	178.4	4594	345.115	C17H19N3O3S	CC1=CN=C(C(=C1OC)C)CS(=O)C2=NC3=C(N2)C=C(C=C3)OC	CC1=CN=C(C(=C1OC)C)CS(=O)C2=NC3=C(N2)C=C(C=C3)OC	SUBDBMMJDZJVOS-UHFFFAOYSA-N	[M+H]+	1
FDA	2021	TWCCS	Ondansetron	170.4	4595	293.153	C18H19N3O	CC1=NC=CN1CC2CCC3=C(C2=O)C4=CC=CC=C4N3C	CC1=NC=CN1CC2CCC3=C(C2=O)C4=CC=CC=C4N3C	FELGMEQIXOGIFQ-UHFFFAOYSA-N	[M+H]+	1
FDA	2021	TWCCS	Melphalan	176.6	460612	304.075	C13H18Cl2N2O2	C1=CC(=CC=C1CC(C(=O)O)N)N(CCCl)CCCl	C1=CC(=CC=C1C[C@@H](C(=O)O)N)N(CCCl)CCCl	SGDBTWWWUNNDEQ-LBPRGKRZSA-N	[M+H]+	1
FDA	2021	TWCCS	Sitafloxacin	190.5	461399	409.1	C19H18ClF2N3O3	C1CC12CN(CC2N)C3=C(C=C4C(=C3Cl)N(C=C(C4=O)C(=O)O)C5CC5F)F	C1CC12CN(C[C@H]2N)C3=C(C=C4C(=C3Cl)N(C=C(C4=O)C(=O)O)[C@@H]5C[C@@H]5F)F	PNUZDKCDAWUEGK-CYZMBNFOSA-N	[M+H]+	1
FDA	2021	TWCCS	Oxaprozin	168.7	4614	293.105	C18H15NO3	C1=CC=C(C=C1)C2=C(OC(=N2)CCC(=O)O)C3=CC=CC=C3	C1=CC=C(C=C1)C2=C(OC(=N2)CCC(=O)O)C3=CC=CC=C3	OFPXSFXSNFPTHF-UHFFFAOYSA-N	[M+H]+	1
FDA	2021	TWCCS	Oxeladin	177	4619	335.246	C20H33NO3	CCC(CC)(C1=CC=CC=C1)C(=O)OCCOCCN(CC)CC	CCC(CC)(C1=CC=CC=C1)C(=O)OCCOCCN(CC)CC	IQADUMSPOQKAAO-UHFFFAOYSA-N	[M+H]+	1
FDA	2021	TWCCS	Omarigliptin (MK-3102)	191.7	46209133	398.122	C17H20F2N4O3S	CS(=O)(=O)N1C=C2CN(CC2=N1)C3CC(C(OC3)C4=C(C=CC(=C4)F)F)N	CS(=O)(=O)N1C=C2CN(CC2=N1)[C@@H]3C[C@@H]([C@H](OC3)C4=C(C=CC(=C4)F)F)N	MKMPWKUAHLTIBJ-ISTRZQFTSA-N	[M+H]+	1
FDA	2021	TWCCS	Gandotinib (LY2784544)	219.4	46213929	469.179	C23H25ClFN7O	CC1=CC(=NN1)NC2=NN3C(=C(N=C3C(=C2)CN4CCOCC4)C)CC5=C(C=C(C=C5)Cl)F	CC1=CC(=NN1)NC2=NN3C(=C(N=C3C(=C2)CN4CCOCC4)C)CC5=C(C=C(C=C5)Cl)F	SQSZANZGUXWJEA-UHFFFAOYSA-N	[M+H]+	1
FDA	2021	TWCCS	Pacritinib (SB1518)	209.5	46216796	472.247	C28H32N4O3	C1CCN(C1)CCOC2=C3COCC=CCOCC4=CC(=CC=C4)C5=NC(=NC=C5)NC(=C3)C=C2	C1CCN(C1)CCOC2=C3COC/C=C/COCC4=CC(=CC=C4)C5=NC(=NC=C5)NC(=C3)C=C2	HWXVIOGONBBTBY-ONEGZZNKSA-N	[M+H]+	1
FDA	2021	TWCCS	Abemaciclib	239.4	46220502	506.272	C27H32F2N8	CCN1CCN(CC1)CC2=CN=C(C=C2)NC3=NC=C(C(=N3)C4=CC5=C(C(=C4)F)N=C(N5C(C)C)C)F	CCN1CCN(CC1)CC2=CN=C(C=C2)NC3=NC=C(C(=N3)C4=CC5=C(C(=C4)F)N=C(N5C(C)C)C)F	UZWDCWONPYILKI-UHFFFAOYSA-N	[M+H]+	1
FDA	2021	TWCCS	Oxybenzone	145.7	4632	228.079	C14H12O3	COC1=CC(=C(C=C1)C(=O)C2=CC=CC=C2)O	COC1=CC(=C(C=C1)C(=O)C2=CC=CC=C2)O	DXGLGDHPHMLXJC-UHFFFAOYSA-N	[M+H]+	1
FDA	2021	TWCCS	Oxybuprocaine	182.3	4633	308.21	C17H28N2O3	CCCCOC1=C(C=CC(=C1)C(=O)OCCN(CC)CC)N	CCCCOC1=C(C=CC(=C1)C(=O)OCCN(CC)CC)N	CMHHMUWAYWTMGS-UHFFFAOYSA-N	[M+H]+	1
FDA	2021	TWCCS	Oxybutynin	185.7	4634	357.23	C22H31NO3	CCN(CC)CC#CCOC(=O)C(C1CCCCC1)(C2=CC=CC=C2)O	CCN(CC)CC#CCOC(=O)C(C1CCCCC1)(C2=CC=CC=C2)O	XIQVNETUBQGFHX-UHFFFAOYSA-N	[M+H]+	1
FDA	2021	TWCCS	Tenofovir	156.2	464205	287.078	C9H14N5O4P	CC(CN1C=NC2=C(N=CN=C21)N)OCP(=O)(O)O	C[C@H](CN1C=NC2=C(N=CN=C21)N)OCP(=O)(O)O	SGOIRFVFHAKUTI-ZCFIWIBFSA-N	[M+H]+	1
FDA	2021	TWCCS	4-Aminosalicylic Acid	133.5	4649	153.043	C7H7NO3	C1=CC(=C(C=C1N)O)C(=O)O	C1=CC(=C(C=C1N)O)C(=O)O	WUBBRNOQWQTFEX-UHFFFAOYSA-N	[M+H]+	1
FDA	2021	TWCCS	Tolcapone	156.4	4659569	273.064	C14H11NO5	CC1=CC=C(C=C1)C(=O)C2=CC(=C(C(=C2)O)O)[N+](=O)[O-]	CC1=CC=C(C=C1)C(=O)C2=CC(=C(C(=C2)O)O)[N+](=O)[O-]	MIQPIUSUKVNLNT-UHFFFAOYSA-N	[M+H]+	1
FDA	2021	TWCCS	DL-Panthenol	143.1	4678	205.131	C9H19NO4	CC(C)(CO)C(C(=O)NCCCO)O	CC(C)(CO)C(C(=O)NCCCO)O	SNPLKNRPJHDVJA-UHFFFAOYSA-N	[M+H]+	1
FDA	2021	TWCCS	Pantoprazole	183	4679	383.075	C16H15F2N3O4S	COC1=C(C(=NC=C1)CS(=O)C2=NC3=C(N2)C=C(C=C3)OC(F)F)OC	COC1=C(C(=NC=C1)CS(=O)C2=NC3=C(N2)C=C(C=C3)OC(F)F)OC	IQPSEEYGBUAQFF-UHFFFAOYSA-N	[M+H]+	1
FDA	2021	TWCCS	Pantoprazole	183.1	4679	383.075	C16H15F2N3O4S	COC1=C(C(=NC=C1)CS(=O)C2=NC3=C(N2)C=C(C=C3)OC(F)F)OC	COC1=C(C(=NC=C1)CS(=O)C2=NC3=C(N2)C=C(C=C3)OC(F)F)OC	IQPSEEYGBUAQFF-UHFFFAOYSA-N	[M+H]+	1
FDA	2021	TWCCS	Afuresertib (GSK2110183)	200.4	46843057	426.048	C18H17Cl2FN4OS	CN1C(=C(C=N1)Cl)C2=C(SC(=C2)C(=O)NC(CC3=CC(=CC=C3)F)CN)Cl	CN1C(=C(C=N1)Cl)C2=C(SC(=C2)C(=O)N[C@@H](CC3=CC(=CC=C3)F)CN)Cl	AFJRDFWMXUECEW-LBPRGKRZSA-N	[M+H]+	1
FDA	2021	TWCCS	Posaconazole	260.5	468595	700.33	C37H42F2N8O4	CCC(C(C)O)N1C(=O)N(C=N1)C2=CC=C(C=C2)N3CCN(CC3)C4=CC=C(C=C4)OCC5CC(OC5)(CN6C=NC=N6)C7=C(C=C(C=C7)F)F	CC[C@@H]([C@H](C)O)N1C(=O)N(C=N1)C2=CC=C(C=C2)N3CCN(CC3)C4=CC=C(C=C4)OC[C@H]5C[C@](OC5)(CN6C=NC=N6)C7=C(C=C(C=C7)F)F	RAGOYPUPXAKGKH-XAKZXMRKSA-N	[M+H]+	1
FDA	2021	TWCCS	Pargyline	132.9	4688	159.105	C11H13N	CN(CC#C)CC1=CC=CC=C1	CN(CC#C)CC1=CC=CC=C1	DPWPWRLQFGFJFI-UHFFFAOYSA-N	[M+H]+	1
FDA	2021	TWCCS	Avagacestat (BMS-708163)	214.6	46883536	520.06	C20H17ClF4N4O4S	C1=CC(=CC=C1S(=O)(=O)N(CC2=C(C=C(C=C2)C3=NOC=N3)F)C(CCC(F)(F)F)C(=O)N)Cl	C1=CC(=CC=C1S(=O)(=O)N(CC2=C(C=C(C=C2)C3=NOC=N3)F)[C@H](CCC(F)(F)F)C(=O)N)Cl	XEAOPVUAMONVLA-QGZVFWFLSA-N	[M+H]+	1
FDA	2021	TWCCS	Tofogliflozin	195.1	46908929	386.173	C22H26O6	CCC1=CC=C(C=C1)CC2=CC3=C(COC34C(C(C(C(O4)CO)O)O)O)C=C2	CCC1=CC=C(C=C1)CC2=CC3=C(CO[C@@]34[C@@H]([C@H]([C@@H]([C@H](O4)CO)O)O)O)C=C2	VWVKUNOPTJGDOB-BDHVOXNPSA-N	[M+H]+	1
FDA	2021	TWCCS	Dinaciclib (SCH727965)	197	46926350	396.227	C21H28N6O2	CCC1=C2N=C(C=C(N2N=C1)NCC3=C[N+](=CC=C3)[O-])N4CCCCC4CCO	CCC1=C2N=C(C=C(N2N=C1)NCC3=C[N+](=CC=C3)[O-])N4CCCC[C@H]4CCO	PIMQWRZWLQKKBJ-SFHVURJKSA-N	[M+H]+	1
FDA	2021	TWCCS	Oltipraz	138.1	47318	225.969	C8H6N2S3	CC1=C(SSC1=S)C2=NC=CN=C2	CC1=C(SSC1=S)C2=NC=CN=C2	CKNAQFVBEHDJQV-UHFFFAOYSA-N	[M+H]+	1
FDA	2021	TWCCS	Pentamidine	174.1	4735	340.19	C19H24N4O2	C1=CC(=CC=C1C(=N)N)OCCCCCOC2=CC=C(C=C2)C(=N)N	C1=CC(=CC=C1C(=N)N)OCCCCCOC2=CC=C(C=C2)C(=N)N	XDRYMKDFEDOLFX-UHFFFAOYSA-N	[M+H]+	1
FDA	2021	TWCCS	Pentoxifylline	157.8	4740	278.138	C13H18N4O3	CC(=O)CCCCN1C(=O)C2=C(N=CN2C)N(C1=O)C	CC(=O)CCCCN1C(=O)C2=C(N=CN2C)N(C1=O)C	BYPFEZZEUUWMEJ-UHFFFAOYSA-N	[M+H]+	1
FDA	2021	TWCCS	Butoconazole	186.6	47472	410.018	C19H17Cl3N2S	C1=CC(=C(C(=C1)Cl)SC(CCC2=CC=C(C=C2)Cl)CN3C=CN=C3)Cl	C1=CC(=C(C(=C1)Cl)SC(CCC2=CC=C(C=C2)Cl)CN3C=CN=C3)Cl	SWLMUYACZKCSHZ-UHFFFAOYSA-N	[M+H]+	1
FDA	2021	TWCCS	Perphenazine	192.3	4748	403.149	C21H26ClN3OS	C1CN(CCN1CCCN2C3=CC=CC=C3SC4=C2C=C(C=C4)Cl)CCO	C1CN(CCN1CCCN2C3=CC=CC=C3SC4=C2C=C(C=C4)Cl)CCO	RGCVKNLCSQQDEP-UHFFFAOYSA-N	[M+H]+	1
FDA	2021	TWCCS	Nicorandil	145.4	47528	211.059	C8H9N3O4	C1=CC(=CN=C1)C(=O)NCCO[N+](=O)[O-]	C1=CC(=CN=C1)C(=O)NCCO[N+](=O)[O-]	LBHIOVVIQHSOQN-UHFFFAOYSA-N	[M+H]+	1
FDA	2021	TWCCS	Phenacetin	138.6	4754	179.095	C10H13NO2	CCOC1=CC=C(C=C1)NC(=O)C	CCOC1=CC=C(C=C1)NC(=O)C	CPJSUEIXXCENMM-UHFFFAOYSA-N	[M+H]+	1
FDA	2021	TWCCS	Phenazopyridine	146.3	4756	213.101	C11H11N5	C1=CC=C(C=C1)N=NC2=C(N=C(C=C2)N)N	C1=CC=C(C=C1)N=NC2=C(N=C(C=C2)N)N	QPFYXYFORQJZEC-UHFFFAOYSA-N	[M+H]+	1
FDA	2021	TWCCS	Phenindione	143.8	4760	222.068	C15H10O2	C1=CC=C(C=C1)C2C(=O)C3=CC=CC=C3C2=O	C1=CC=C(C=C1)C2C(=O)C3=CC=CC=C3C2=O	NFBAXHOPROOJAW-UHFFFAOYSA-N	[M+H]+	1
FDA	2021	TWCCS	Pheniramine	153.8	4761	240.163	C16H20N2	CN(C)CCC(C1=CC=CC=C1)C2=CC=CC=N2	CN(C)CCC(C1=CC=CC=C1)C2=CC=CC=N2	IJHNSHDBIRRJRN-UHFFFAOYSA-N	[M+H]+	1
FDA	2021	TWCCS	Phenoxybenzamine	168.2	4768	303.139	C18H22ClNO	CC(COC1=CC=CC=C1)N(CCCl)CC2=CC=CC=C2	CC(COC1=CC=CC=C1)N(CCCl)CC2=CC=CC=C2	QZVCTJOXCFMACW-UHFFFAOYSA-N	[M+H]+	1
FDA	2021	TWCCS	4-Phenylbutanoic Acid	133.1	4775	164.084	C10H12O2	C1=CC=C(C=C1)CCCC(=O)O	C1=CC=C(C=C1)CCCC(=O)O	OBKXEAXTFZPCHS-UHFFFAOYSA-N	[M+H]+	1
FDA	2021	TWCCS	Phenylbutazone	172	4781	308.152	C19H20N2O2	CCCCC1C(=O)N(N(C1=O)C2=CC=CC=C2)C3=CC=CC=C3	CCCCC1C(=O)N(N(C1=O)C2=CC=CC=C2)C3=CC=CC=C3	VYMDGNCVAMGZFE-UHFFFAOYSA-N	[M+H]+	1
FDA	2021	TWCCS	Pergolide	176.8	47811	314.182	C19H26N2S	CCCN1CC(CC2C1CC3=CNC4=CC=CC2=C34)CSC	CCCN1C[C@@H](C[C@H]2[C@H]1CC3=CNC4=CC=CC2=C34)CSC	YEHCICAEULNIGD-MZMPZRCHSA-N	[M+H]+	1
FDA	2021	TWCCS	Cyromazine	132.6	47866	166.097	C6H10N6	C1CC1NC2=NC(=NC(=N2)N)N	C1CC1NC2=NC(=NC(=N2)N)N	LVQDKIWDGQRHTE-UHFFFAOYSA-N	[M+H]+	1
FDA	2021	TWCCS	Cefadroxil	184.1	47965	363.089	C16H17N3O5S	CC1=C(N2C(C(C2=O)NC(=O)C(C3=CC=C(C=C3)O)N)SC1)C(=O)O	CC1=C(N2[C@@H]([C@@H](C2=O)NC(=O)[C@@H](C3=CC=C(C=C3)O)N)SC1)C(=O)O	BOEGTKLJZSQCCD-UEKVPHQBSA-N	[M+H]+	1
FDA	2021	TWCCS	Moxonidine	150.8	4810	241.073	C9H12ClN5O	CC1=NC(=C(C(=N1)Cl)NC2=NCCN2)OC	CC1=NC(=C(C(=N1)Cl)NC2=NCCN2)OC	WPNJAUFVNXKLIM-UHFFFAOYSA-N	[M+H]+	1
FDA	2021	TWCCS	Pimobendan	185.8	4823	334.143	C19H18N4O2	CC1CC(=O)NN=C1C2=CC3=C(C=C2)N=C(N3)C4=CC=C(C=C4)OC	CC1CC(=O)NN=C1C2=CC3=C(C=C2)N=C(N3)C4=CC=C(C=C4)OC	GLBJJMFZWDBELO-UHFFFAOYSA-N	[M+H]+	1
FDA	2021	TWCCS	Pioglitazone	177.6	4829	356.119	C19H20N2O3S	CCC1=CN=C(C=C1)CCOC2=CC=C(C=C2)CC3C(=O)NC(=O)S3	CCC1=CN=C(C=C1)CCOC2=CC=C(C=C2)CC3C(=O)NC(=O)S3	HYAFETHFCAUJAY-UHFFFAOYSA-N	[M+H]+	1
FDA	2021	TWCCS	Pirenzepine	180.7	4848	351.17	C19H21N5O2	CN1CCN(CC1)CC(=O)N2C3=CC=CC=C3C(=O)NC4=C2N=CC=C4	CN1CCN(CC1)CC(=O)N2C3=CC=CC=C3C(=O)NC4=C2N=CC=C4	RMHMFHUVIITRHF-UHFFFAOYSA-N	[M+H]+	1
FDA	2021	TWCCS	Piromidic Acid	161.5	4855	288.122	C14H16N4O3	CCN1C=C(C(=O)C2=CN=C(N=C21)N3CCCC3)C(=O)O	CCN1C=C(C(=O)C2=CN=C(N=C21)N3CCCC3)C(=O)O	RCIMBBZXSXFZBV-UHFFFAOYSA-N	[M+H]+	1
FDA	2021	TWCCS	Pramoxine	177.8	4886	293.199	C17H27NO3	CCCCOC1=CC=C(C=C1)OCCCN2CCOCC2	CCCCOC1=CC=C(C=C1)OCCCN2CCOCC2	DQKXQSGTHWVTAD-UHFFFAOYSA-N	[M+H]+	1
FDA	2021	TWCCS	Pranlukast	221.1	4887	481.175	C27H23N5O4	C1=CC=C(C=C1)CCCCOC2=CC=C(C=C2)C(=O)NC3=CC=CC4=C3OC(=CC4=O)C5=NNN=N5	C1=CC=C(C=C1)CCCCOC2=CC=C(C=C2)C(=O)NC3=CC=CC4=C3OC(=CC4=O)C5=NNN=N5	NBQKINXMPLXUET-UHFFFAOYSA-N	[M+H]+	1
FDA	2021	TWCCS	Pranoprofen	157.9	4888	255.09	C15H13NO3	CC(C1=CC2=C(C=C1)OC3=C(C2)C=CC=N3)C(=O)O	CC(C1=CC2=C(C=C1)OC3=C(C2)C=CC=N3)C(=O)O	TVQZAMVBTVNYLA-UHFFFAOYSA-N	[M+H]+	1
FDA	2021	TWCCS	Praziquantel	176.4	4891	312.184	C19H24N2O2	C1CCC(CC1)C(=O)N2CC3C4=CC=CC=C4CCN3C(=O)C2	C1CCC(CC1)C(=O)N2CC3C4=CC=CC=C4CCN3C(=O)C2	FSVJFNAIGNNGKK-UHFFFAOYSA-N	[M+H]+	1
FDA	2021	TWCCS	Prazosin	193.2	4893	383.159	C19H21N5O4	COC1=C(C=C2C(=C1)C(=NC(=N2)N3CCN(CC3)C(=O)C4=CC=CO4)N)OC	COC1=C(C=C2C(=C1)C(=NC(=N2)N3CCN(CC3)C(=O)C4=CC=CO4)N)OC	IENZQIKPVFGBNW-UHFFFAOYSA-N	[M+H]+	1
FDA	2021	TWCCS	Prilocaine	153.1	4906	220.158	C13H20N2O	CCCNC(C)C(=O)NC1=CC=CC=C1C	CCCNC(C)C(=O)NC1=CC=CC=C1C	MVFGUOIZUNYYSO-UHFFFAOYSA-N	[M+H]+	1
FDA	2021	TWCCS	Primaquine	160.8	4908	259.168	C15H21N3O	CC(CCCN)NC1=C2C(=CC(=C1)OC)C=CC=N2	CC(CCCN)NC1=C2C(=CC(=C1)OC)C=CC=N2	INDBQLZJXZLFIT-UHFFFAOYSA-N	[M+H]+	1
FDA	2021	TWCCS	Primidone	145.3	4909	218.106	C12H14N2O2	CCC1(C(=O)NCNC1=O)C2=CC=CC=C2	CCC1(C(=O)NCNC1=O)C2=CC=CC=C2	DQMZLTXERSFNPB-UHFFFAOYSA-N	[M+H]+	1
FDA	2021	TWCCS	Proadifen	187.2	4910	353.235	C23H31NO2	CCCC(C1=CC=CC=C1)(C2=CC=CC=C2)C(=O)OCCN(CC)CC	CCCC(C1=CC=CC=C1)(C2=CC=CC=C2)C(=O)OCCN(CC)CC	SNTQPLDRUZOSDP-UHFFFAOYSA-N	[M+H]+	1
FDA	2021	TWCCS	Probenecid	159.6	4911	285.103	C13H19NO4S	CCCN(CCC)S(=O)(=O)C1=CC=C(C=C1)C(=O)O	CCCN(CCC)S(=O)(=O)C1=CC=C(C=C1)C(=O)O	DBABZHXKTCFAPX-UHFFFAOYSA-N	[M+H]+	1
FDA	2021	TWCCS	Procainamide	154.6	4913	235.168	C13H21N3O	CCN(CC)CCNC(=O)C1=CC=C(C=C1)N	CCN(CC)CCNC(=O)C1=CC=C(C=C1)N	REQCZEXYDRLIBE-UHFFFAOYSA-N	[M+H]+	1
FDA	2021	TWCCS	Procaine	153.2	4914	236.152	C13H20N2O2	CCN(CC)CCOC(=O)C1=CC=C(C=C1)N	CCN(CC)CCOC(=O)C1=CC=C(C=C1)N	MFDFERRIHVXMIY-UHFFFAOYSA-N	[M+H]+	1
FDA	2021	TWCCS	Procaine	153.9	4914	236.152	C13H20N2O2	CCN(CC)CCOC(=O)C1=CC=C(C=C1)N	CCN(CC)CCOC(=O)C1=CC=C(C=C1)N	MFDFERRIHVXMIY-UHFFFAOYSA-N	[M+H]+	1
FDA	2021	TWCCS	Procarbazine	155.1	4915	221.153	C12H19N3O	CC(C)NC(=O)C1=CC=C(C=C1)CNNC	CC(C)NC(=O)C1=CC=C(C=C1)CNNC	CPTBDICYNRMXFX-UHFFFAOYSA-N	[M+H]+	1
FDA	2021	TWCCS	Prochlorperazine	183.6	4917	373.138	C20H24ClN3S	CN1CCN(CC1)CCCN2C3=CC=CC=C3SC4=C2C=C(C=C4)Cl	CN1CCN(CC1)CCCN2C3=CC=CC=C3SC4=C2C=C(C=C4)Cl	WIKYUJGCLQQFNW-UHFFFAOYSA-N	[M+H]+	1
FDA	2021	TWCCS	Procyclidine	170.8	4919	287.225	C19H29NO	C1CCC(CC1)C(CCN2CCCC2)(C3=CC=CC=C3)O	C1CCC(CC1)C(CCN2CCCC2)(C3=CC=CC=C3)O	WYDUSKDSKCASEF-UHFFFAOYSA-N	[M+H]+	1
FDA	2021	TWCCS	Favipiravir (T-705)	122	492405	157.029	C5H4FN3O2	C1=C(N=C(C(=O)N1)C(=O)N)F	C1=C(N=C(C(=O)N1)C(=O)N)F	ZCGNOVWYSGBHAU-UHFFFAOYSA-N	[M+H]+	1
FDA	2021	TWCCS	Promethazine	161.6	4927	284.135	C17H20N2S	CC(CN1C2=CC=CC=C2SC3=CC=CC=C31)N(C)C	CC(CN1C2=CC=CC=C2SC3=CC=CC=C31)N(C)C	PWWVAXIEGOYWEE-UHFFFAOYSA-N	[M+H]+	1
FDA	2021	TWCCS	Propafenone	177.1	4932	341.199	C21H27NO3	CCCNCC(COC1=CC=CC=C1C(=O)CCC2=CC=CC=C2)O	CCCNCC(COC1=CC=CC=C1C(=O)CCC2=CC=CC=C2)O	JWHAUXFOSRPERK-UHFFFAOYSA-N	[M+H]+	1
FDA	2021	TWCCS	Proparacaine	176.4	4935	294.194	C16H26N2O3	CCCOC1=C(C=C(C=C1)C(=O)OCCN(CC)CC)N	CCCOC1=C(C=C(C=C1)C(=O)OCCN(CC)CC)N	KCLANYCVBBTKTO-UHFFFAOYSA-N	[M+H]+	1
FDA	2021	TWCCS	Propranolol	160	4946	259.157	C16H21NO2	CC(C)NCC(COC1=CC=CC2=CC=CC=C21)O	CC(C)NCC(COC1=CC=CC2=CC=CC=C21)O	AQHHHDLHHXJYJD-UHFFFAOYSA-N	[M+H]+	1
FDA	2021	TWCCS	Filgotinib (GLPG0634)	196.3	49831257	425.152	C21H23N5O3S	C1CC1C(=O)NC2=NN3C(=N2)C=CC=C3C4=CC=C(C=C4)CN5CCS(=O)(=O)CC5	C1CC1C(=O)NC2=NN3C(=N2)C=CC=C3C4=CC=C(C=C4)CN5CCS(=O)(=O)CC5	RIJLVEAXPNLDTC-UHFFFAOYSA-N	[M+H]+	1
FDA	2021	TWCCS	Birinapant	273.4	49836020	806.429	C42H56F2N8O6	CCC(C(=O)N1CC(CC1CC2=C(NC3=C2C=CC(=C3)F)C4=C(C5=C(N4)C=C(C=C5)F)CC6CC(CN6C(=O)C(CC)NC(=O)C(C)NC)O)O)NC(=O)C(C)NC	CC[C@@H](C(=O)N1C[C@H](C[C@H]1CC2=C(NC3=C2C=CC(=C3)F)C4=C(C5=C(N4)C=C(C=C5)F)C[C@@H]6C[C@@H](CN6C(=O)[C@H](CC)NC(=O)[C@H](C)NC)O)O)NC(=O)[C@H](C)NC	PKWRMUKBEYJEIX-DXXQBUJASA-N	[M+H]+	1
FDA	2021	TWCCS	Evacetrapib (LY2484595)	241.7	49836058	638.28	C31H36F6N6O2	CC1=CC(=C2C(=C1)C(CCCN2CC3CCC(CC3)C(=O)O)N(CC4=CC(=CC(=C4)C(F)(F)F)C(F)(F)F)C5=NN(N=N5)C)C	CC1=CC(=C2C(=C1)[C@H](CCCN2CC3CCC(CC3)C(=O)O)N(CC4=CC(=CC(=C4)C(F)(F)F)C(F)(F)F)C5=NN(N=N5)C)C	IHIUGIVXARLYHP-UXNJHFGPSA-N	[M+H]+	1
FDA	2021	TWCCS	Venetoclax	297.2	49846579	867.318	C45H50ClN7O7S	CC1(CCC(=C(C1)C2=CC=C(C=C2)Cl)CN3CCN(CC3)C4=CC(=C(C=C4)C(=O)NS(=O)(=O)C5=CC(=C(C=C5)NCC6CCOCC6)[N+](=O)[O-])OC7=CN=C8C(=C7)C=CN8)C	CC1(CCC(=C(C1)C2=CC=C(C=C2)Cl)CN3CCN(CC3)C4=CC(=C(C=C4)C(=O)NS(=O)(=O)C5=CC(=C(C=C5)NCC6CCOCC6)[N+](=O)[O-])OC7=CN=C8C(=C7)C=CN8)C	LQBVNQSMGBZMKD-UHFFFAOYSA-N	[M+H]+	1
FDA	2021	TWCCS	Taladegib (LY2940680)	214.5	49848070	512.195	C26H24F4N6O	CN1C(=CC=N1)C2=NN=C(C3=CC=CC=C32)N4CCC(CC4)N(C)C(=O)C5=C(C=C(C=C5)F)C(F)(F)F	CN1C(=CC=N1)C2=NN=C(C3=CC=CC=C32)N4CCC(CC4)N(C)C(=O)C5=C(C=C(C=C5)F)C(F)(F)F	SZBGQDXLNMELTB-UHFFFAOYSA-N	[M+H]+	1
FDA	2021	TWCCS	Pracinostat (SB939)	197	49855250	358.237	C20H30N4O2	CCCCC1=NC2=C(N1CCN(CC)CC)C=CC(=C2)C=CC(=O)NO	CCCCC1=NC2=C(N1CCN(CC)CC)C=CC(=C2)/C=C/C(=O)NO	JHDKZFFAIZKUCU-ZRDIBKRKSA-N	[M+H]+	1
FDA	2021	TWCCS	Pyrilamine	167.3	4992	285.184	C17H23N3O	CN(C)CCN(CC1=CC=C(C=C1)OC)C2=CC=CC=N2	CN(C)CCN(CC1=CC=C(C=C1)OC)C2=CC=CC=N2	YECBIJXISLIIDS-UHFFFAOYSA-N	[M+H]+	1
FDA	2021	TWCCS	Pyrimethamine	154.9	4993	248.083	C12H13ClN4	CCC1=C(C(=NC(=N1)N)N)C2=CC=C(C=C2)Cl	CCC1=C(C(=NC(=N1)N)N)C2=CC=C(C=C2)Cl	WKSAUQYGYAYLPV-UHFFFAOYSA-N	[M+H]+	1
FDA	2021	TWCCS	Quetiapine	191.6	5002	383.167	C21H25N3O2S	C1CN(CCN1CCOCCO)C2=NC3=CC=CC=C3SC4=CC=CC=C42	C1CN(CCN1CCOCCO)C2=NC3=CC=CC=C3SC4=CC=CC=C42	URKOMYMAXPYINW-UHFFFAOYSA-N	[M+H]+	1
FDA	2021	TWCCS	Triclabendazole	178	50248	357.95	C14H9Cl3N2OS	CSC1=NC2=CC(=C(C=C2N1)Cl)OC3=C(C(=CC=C3)Cl)Cl	CSC1=NC2=CC(=C(C=C2N1)Cl)OC3=C(C(=CC=C3)Cl)Cl	NQPDXQQQCQDHHW-UHFFFAOYSA-N	[M+H]+	1
FDA	2021	TWCCS	Rabeprazole	188.4	5029	359.13	C18H21N3O3S	CC1=C(C=CN=C1CS(=O)C2=NC3=CC=CC=C3N2)OCCCOC	CC1=C(C=CN=C1CS(=O)C2=NC3=CC=CC=C3N2)OCCCOC	YREYEVIYCVEVJK-UHFFFAOYSA-N	[M+H]+	1
FDA	2021	TWCCS	Raloxifene	214.7	5035	473.166	C28H27NO4S	C1CCN(CC1)CCOC2=CC=C(C=C2)C(=O)C3=C(SC4=C3C=CC(=C4)O)C5=CC=C(C=C5)O	C1CCN(CC1)CCOC2=CC=C(C=C2)C(=O)C3=C(SC4=C3C=CC(=C4)O)C5=CC=C(C=C5)O	GZUITABIAKMVPG-UHFFFAOYSA-N	[M+H]+	1
FDA	2021	TWCCS	Rebamipide	185.5	5042	370.072	C19H15ClN2O4	C1=CC=C2C(=C1)C(=CC(=O)N2)CC(C(=O)O)NC(=O)C3=CC=C(C=C3)Cl	C1=CC=C2C(=C1)C(=CC(=O)N2)CC(C(=O)O)NC(=O)C3=CC=C(C=C3)Cl	ALLWOAVDORUJLA-UHFFFAOYSA-N	[M+H]+	1
FDA	2021	TWCCS	Amonafide	163.1	50515	283.132	C16H17N3O2	CN(C)CCN1C(=O)C2=CC=CC3=CC(=CC(=C32)C1=O)N	CN(C)CCN1C(=O)C2=CC=CC3=CC(=CC(=C32)C1=O)N	UPALIKSFLSVKIS-UHFFFAOYSA-N	[M+H]+	1
FDA	2021	TWCCS	Resorcinol	118.7	5054	110.037	C6H6O2	C1=CC(=CC(=C1)O)O	C1=CC(=CC(=C1)O)O	GHMLBKRAJCXXBS-UHFFFAOYSA-N	[M+H]+	1
FDA	2021	TWCCS	Riluzole	141.6	5070	234.007	C8H5F3N2OS	C1=CC2=C(C=C1OC(F)(F)F)SC(=N2)N	C1=CC2=C(C=C1OC(F)(F)F)SC(=N2)N	FTALBRSUTCGOEG-UHFFFAOYSA-N	[M+H]+	1
FDA	2021	TWCCS	Rimantadine	145	5071	179.167	C12H21N	CC(C12CC3CC(C1)CC(C3)C2)N	CC(C12CC3CC(C1)CC(C3)C2)N	UBCHPRBFMUDMNC-UHFFFAOYSA-N	[M+H]+	1
FDA	2021	TWCCS	Risperidone	204.3	5073	410.212	C23H27FN4O2	CC1=C(C(=O)N2CCCCC2=N1)CCN3CCC(CC3)C4=NOC5=C4C=CC(=C5)F	CC1=C(C(=O)N2CCCCC2=N1)CCN3CCC(CC3)C4=NOC5=C4C=CC(=C5)F	RAPZEAPATHNIPO-UHFFFAOYSA-N	[M+H]+	1
FDA	2021	TWCCS	Rizatriptan	159.9	5078	269.164	C15H19N5	CN(C)CCC1=CNC2=C1C=C(C=C2)CN3C=NC=N3	CN(C)CCC1=CNC2=C1C=C(C=C2)CN3C=NC=N3	ULFRLSNUDGIQQP-UHFFFAOYSA-N	[M+H]+	1
FDA	2021	TWCCS	S-Ruxolitinib (INCB018424)	175	50878566	306.159	C17H18N6	C1CCC(C1)C(CC#N)N2C=C(C=N2)C3=C4C=CNC4=NC=N3	C1CCC(C1)[C@H](CC#N)N2C=C(C=N2)C3=C4C=CNC4=NC=N3	HFNKQEVNSGCOJV-HNNXBMFYSA-N	[M+H]+	1
FDA	2021	TWCCS	Rofecoxib	171.6	5090	314.061	C17H14O4S	CS(=O)(=O)C1=CC=C(C=C1)C2=C(C(=O)OC2)C3=CC=CC=C3	CS(=O)(=O)C1=CC=C(C=C1)C2=C(C(=O)OC2)C3=CC=CC=C3	RZJQGNCSTQAWON-UHFFFAOYSA-N	[M+H]+	1
FDA	2021	TWCCS	Rofecoxib	174	5090	314.061	C17H14O4S	CS(=O)(=O)C1=CC=C(C=C1)C2=C(C(=O)OC2)C3=CC=CC=C3	CS(=O)(=O)C1=CC=C(C=C1)C2=C(C(=O)OC2)C3=CC=CC=C3	RZJQGNCSTQAWON-UHFFFAOYSA-N	[M+H]+	1
FDA	2021	TWCCS	Duvelisib	196.5	50905713	416.115	C22H17ClN6O	CC(C1=CC2=C(C(=CC=C2)Cl)C(=O)N1C3=CC=CC=C3)NC4=NC=NC5=C4NC=N5	C[C@@H](C1=CC2=C(C(=CC=C2)Cl)C(=O)N1C3=CC=CC=C3)NC4=NC=NC5=C4NC=N5	SJVQHLPISAIATJ-ZDUSSCGKSA-N	[M+H]+	1
FDA	2021	TWCCS	Rolipram	174.8	5092	275.152	C16H21NO3	COC1=C(C=C(C=C1)C2CC(=O)NC2)OC3CCCC3	COC1=C(C=C(C=C1)C2CC(=O)NC2)OC3CCCC3	HJORMJIFDVBMOB-UHFFFAOYSA-N	[M+H]+	1
FDA	2021	TWCCS	Ronidazole	134.8	5094	200.055	C6H8N4O4	CN1C(=CN=C1COC(=O)N)[N+](=O)[O-]	CN1C(=CN=C1COC(=O)N)[N+](=O)[O-]	PQFRTXSWDXZRRS-UHFFFAOYSA-N	[M+H]+	1
FDA	2021	TWCCS	Doxofylline	153.7	50942	266.102	C11H14N4O4	CN1C2=C(C(=O)N(C1=O)C)N(C=N2)CC3OCCO3	CN1C2=C(C(=O)N(C1=O)C)N(C=N2)CC3OCCO3	HWXIGFIVGWUZAO-UHFFFAOYSA-N	[M+H]+	1
FDA	2021	TWCCS	Ropinirole	161.8	5095	260.189	C16H24N2O	CCCN(CCC)CCC1=C2CC(=O)NC2=CC=C1	CCCN(CCC)CCC1=C2CC(=O)NC2=CC=C1	UHSKFQJFRQCDBE-UHFFFAOYSA-N	[M+H]+	1
FDA	2021	TWCCS	Avobenzone	181.8	51040	310.157	C20H22O3	CC(C)(C)C1=CC=C(C=C1)C(=O)CC(=O)C2=CC=C(C=C2)OC	CC(C)(C)C1=CC=C(C=C1)C(=O)CC(=O)C2=CC=C(C=C2)OC	XNEFYCZVKIDDMS-UHFFFAOYSA-N	[M+H]+	1
FDA	2021	TWCCS	Uprosertib (GSK2141795)	203.5	51042438	428.062	C18H16Cl2F2N4O2	CN1C(=C(C=N1)Cl)C2=C(OC(=C2)C(=O)NC(CC3=CC(=C(C=C3)F)F)CN)Cl	CN1C(=C(C=N1)Cl)C2=C(OC(=C2)C(=O)N[C@@H](CC3=CC(=C(C=C3)F)F)CN)Cl	AXTAPYRUEKNRBA-JTQLQIEISA-N	[M+H]+	1
FDA	2021	TWCCS	Roxatidine Acetate	177.1	5105	348.205	C19H28N2O4	CC(=O)OCC(=O)NCCCOC1=CC=CC(=C1)CN2CCCCC2	CC(=O)OCC(=O)NCCCOC1=CC=CC(=C1)CN2CCCCC2	SMTZFNFIKUPEJC-UHFFFAOYSA-N	[M+H]+	1
FDA	2021	TWCCS	Pefloxacin	186.7	51081	333.149	C17H20FN3O3	CCN1C=C(C(=O)C2=CC(=C(C=C21)N3CCN(CC3)C)F)C(=O)O	CCN1C=C(C(=O)C2=CC(=C(C=C21)N3CCN(CC3)C)F)C(=O)O	FHFYDNQZQSQIAI-UHFFFAOYSA-N	[M+H]+	1
FDA	2021	TWCCS	Selisistat	151.1	5113032	248.072	C13H13ClN2O	C1CC(C2=C(C1)C3=C(N2)C=CC(=C3)Cl)C(=O)N	C1CC(C2=C(C1)C3=C(N2)C=CC(=C3)Cl)C(=O)N	FUZYTVDVLBBXDL-UHFFFAOYSA-N	[M+H]+	1
FDA	2021	TWCCS	Salmeterol	201.5	5152	415.272	C25H37NO4	C1=CC=C(C=C1)CCCCOCCCCCCNCC(C2=CC(=C(C=C2)O)CO)O	C1=CC=C(C=C1)CCCCOCCCCCCNCC(C2=CC(=C(C=C2)O)CO)O	GIIZNNXWQWCKIB-UHFFFAOYSA-N	[M+H]+	1
FDA	2021	TWCCS	Sarpogrelate	198.1	5160	429.215	C24H31NO6	CN(C)CC(COC1=CC=CC=C1CCC2=CC(=CC=C2)OC)OC(=O)CCC(=O)O	CN(C)CC(COC1=CC=CC=C1CCC2=CC(=CC=C2)OC)OC(=O)CCC(=O)O	FFYNAVGJSYHHFO-UHFFFAOYSA-N	[M+H]+	1
FDA	2021	TWCCS	Pramiracetam	162	51712	269.21	C14H27N3O2	CC(C)N(CCNC(=O)CN1CCCC1=O)C(C)C	CC(C)N(CCNC(=O)CN1CCCC1=O)C(C)C	ZULJGOSFKWFVRX-UHFFFAOYSA-N	[M+H]+	1
FDA	2021	TWCCS	Fenticonazole	200.4	51755	454.067	C24H20Cl2N2OS	C1=CC=C(C=C1)SC2=CC=C(C=C2)COC(CN3C=CN=C3)C4=C(C=C(C=C4)Cl)Cl	C1=CC=C(C=C1)SC2=CC=C(C=C2)COC(CN3C=CN=C3)C4=C(C=C(C=C4)Cl)Cl	ZCJYUTQZBAIHBS-UHFFFAOYSA-N	[M+H]+	1
FDA	2021	TWCCS	Sulfadiazine	150	5215	250.052	C10H10N4O2S	C1=CN=C(N=C1)NS(=O)(=O)C2=CC=C(C=C2)N	C1=CN=C(N=C1)NS(=O)(=O)C2=CC=C(C=C2)N	SEEPANYCNGTZFQ-UHFFFAOYSA-N	[M+H]+	1
FDA	2021	TWCCS	Picosulfate	205.5	5243	437.024	C18H15NO8S2	C1=CC=NC(=C1)C(C2=CC=C(C=C2)OS(=O)(=O)O)C3=CC=C(C=C3)OS(=O)(=O)O	C1=CC=NC(=C1)C(C2=CC=C(C=C2)OS(=O)(=O)O)C3=CC=C(C=C3)OS(=O)(=O)O	UJIDKYTZIQTXPM-UHFFFAOYSA-N	[M+H]+	1
FDA	2021	TWCCS	Sotalol	165.1	5253	272.119	C12H20N2O3S	CC(C)NCC(C1=CC=C(C=C1)NS(=O)(=O)C)O	CC(C)NCC(C1=CC=C(C=C1)NS(=O)(=O)C)O	ZBMZVLHSJCTVON-UHFFFAOYSA-N	[M+H]+	1
FDA	2021	TWCCS	Elvitegravir (GS-9137, JTK-303)	206.7	5277135	447.125	C23H23ClFNO5	CC(C)C(CO)N1C=C(C(=O)C2=C1C=C(C(=C2)CC3=C(C(=CC=C3)Cl)F)OC)C(=O)O	CC(C)[C@@H](CO)N1C=C(C(=O)C2=C1C=C(C(=C2)CC3=C(C(=CC=C3)Cl)F)OC)C(=O)O	JUZYLCPPVHEVSV-LJQANCHMSA-N	[M+H]+	1
FDA	2021	TWCCS	Tylosin	315.6	5280440	915.519	C46H77NO17	CCC1C(C=C(C=CC(=O)C(CC(C(C(C(CC(=O)O1)O)C)OC2C(C(C(C(O2)C)OC3CC(C(C(O3)C)O)(C)O)N(C)C)O)CC=O)C)C)COC4C(C(C(C(O4)C)O)OC)OC	CC[C@@H]1[C@H](/C=C(/C=C/C(=O)[C@@H](C[C@@H]([C@@H]([C@H]([C@@H](CC(=O)O1)O)C)O[C@H]2[C@@H]([C@H]([C@@H]([C@H](O2)C)O[C@H]3C[C@@]([C@H]([C@@H](O3)C)O)(C)O)N(C)C)O)CC=O)C)\C)CO[C@H]4[C@@H]([C@@H]([C@@H]([C@H](O4)C)O)OC)OC	WBPYTXDJUQJLPQ-VMXQISHHSA-N	[M+H]+	1
FDA	2021	TWCCS	Vitamin D3	209.2	5280795	384.339	C27H44O	CC(C)CCCC(C)C1CCC2C1(CCCC2=CC=C3CC(CCC3=C)O)C	C[C@H](CCCC(C)C)[C@H]1CC[C@@H]\2[C@@]1(CCC/C2=C\C=C/3\C[C@H](CCC3=C)O)C	QYSXJUFSXHHAJI-YRZJJWOYSA-N	[M+H]+	1
FDA	2021	TWCCS	Rutin	234.2	5280805	610.153	C27H30O16	CC1C(C(C(C(O1)OCC2C(C(C(C(O2)OC3=C(OC4=CC(=CC(=C4C3=O)O)O)C5=CC(=C(C=C5)O)O)O)O)O)O)O)O	C[C@H]1[C@@H]([C@H]([C@H]([C@@H](O1)OC[C@@H]2[C@H]([C@@H]([C@H]([C@@H](O2)OC3=C(OC4=CC(=CC(=C4C3=O)O)O)C5=CC(=C(C=C5)O)O)O)O)O)O)O)O	IKGXIBQEEMLURG-NVPNHPEKSA-N	[M+H]+	1
FDA	2021	TWCCS	Genistein	155.9	5280961	270.053	C15H10O5	C1=CC(=CC=C1C2=COC3=CC(=CC(=C3C2=O)O)O)O	C1=CC(=CC=C1C2=COC3=CC(=CC(=C3C2=O)O)O)O	TZBJGXHYKVUXJN-UHFFFAOYSA-N	[M+H]+	1
FDA	2021	TWCCS	Budesonide	205.9	5281004	430.236	C25H34O6	CCCC1OC2CC3C4CCC5=CC(=O)C=CC5(C4C(CC3(C2(O1)C(=O)CO)C)O)C	CCCC1O[C@@H]2C[C@H]3[C@@H]4CCC5=CC(=O)C=C[C@@]5([C@H]4[C@H](C[C@@]3([C@@]2(O1)C(=O)CO)C)O)C	VOVIALXJUBGFJZ-KWVAZRHASA-N	[M+H]+	1
FDA	2021	TWCCS	Eprosartan	203.3	5281037	424.146	C23H24N2O4S	CCCCC1=NC=C(N1CC2=CC=C(C=C2)C(=O)O)C=C(CC3=CC=CS3)C(=O)O	CCCCC1=NC=C(N1CC2=CC=C(C=C2)C(=O)O)/C=C(\CC3=CC=CS3)/C(=O)O	OROAFUQRIXKEMV-LDADJPATSA-N	[M+H]+	1
FDA	2021	TWCCS	Montelukast	244.1	5281040	585.21	C35H36ClNO3S	CC(C)(C1=CC=CC=C1CCC(C2=CC=CC(=C2)C=CC3=NC4=C(C=CC(=C4)Cl)C=C3)SCC5(CC5)CC(=O)O)O	CC(C)(C1=CC=CC=C1CC[C@H](C2=CC=CC(=C2)/C=C/C3=NC4=C(C=CC(=C4)Cl)C=C3)SCC5(CC5)CC(=O)O)O	UCHDWCPVSPXUMX-TZIWLTJVSA-N	[M+H]+	1
FDA	2021	TWCCS	Olopatadine	177.2	5281071	337.168	C21H23NO3	CN(C)CCC=C1C2=CC=CC=C2COC3=C1C=C(C=C3)CC(=O)O	CN(C)CC/C=C\1/C2=CC=CC=C2COC3=C1C=C(C=C3)CC(=O)O	JBIMVDZLSHOPLA-LSCVHKIXSA-N	[M+H]+	1
FDA	2021	TWCCS	Mycophenolate Mofetil	197.1	5281078	433.21	C23H31NO7	CC1=C2COC(=O)C2=C(C(=C1OC)CC=C(C)CCC(=O)OCCN3CCOCC3)O	CC1=C2COC(=O)C2=C(C(=C1OC)C/C=C(\C)/CCC(=O)OCCN3CCOCC3)O	RTGDFNSFWBGLEC-SYZQJQIISA-N	[M+H]+	1
FDA	2021	TWCCS	Entacapone	171.5	5281081	305.101	C14H15N3O5	CCN(CC)C(=O)C(=CC1=CC(=C(C(=C1)O)O)[N+](=O)[O-])C#N	CCN(CC)C(=O)/C(=C/C1=CC(=C(C(=C1)O)O)[N+](=O)[O-])/C#N	JRURYQJSLYLRLN-BJMVGYQFSA-N	[M+H]+	1
FDA	2021	TWCCS	Ellagic acid	157.1	5281855	302.006	C14H6O8	C1=C2C3=C(C(=C1O)O)OC(=O)C4=CC(=C(C(=C43)OC2=O)O)O	C1=C2C3=C(C(=C1O)O)OC(=O)C4=CC(=C(C(=C43)OC2=O)O)O	AFSDNFLWKVMVRB-UHFFFAOYSA-N	[M+H]+	1
FDA	2021	TWCCS	Flupenthixol	199.1	5281881	434.164	C23H25F3N2OS	C1CN(CCN1CCC=C2C3=CC=CC=C3SC4=C2C=C(C=C4)C(F)(F)F)CCO	C1CN(CCN1CC/C=C\2/C3=CC=CC=C3SC4=C2C=C(C=C4)C(F)(F)F)CCO	NJMYODHXAKYRHW-DVZOWYKESA-N	[M+H]+	1
FDA	2021	TWCCS	Lafutidine	193.3	5282136	431.188	C22H29N3O4S	C1CCN(CC1)CC2=CC(=NC=C2)OCC=CCNC(=O)CS(=O)CC3=CC=CO3	C1CCN(CC1)CC2=CC(=NC=C2)OC/C=C\CNC(=O)CS(=O)CC3=CC=CO3	KMZQAVXSMUKBPD-DJWKRKHSSA-N	[M+H]+	1
FDA	2021	TWCCS	Alfacalcidol	209.5	5282181	400.334	C27H44O2	CC(C)CCCC(C)C1CCC2C1(CCCC2=CC=C3CC(CC(C3=C)O)O)C	C[C@H](CCCC(C)C)[C@H]1CC[C@@H]\2[C@@]1(CCC/C2=C\C=C/3\C[C@H](C[C@@H](C3=C)O)O)C	OFHCOWSQAMBJIW-AVJTYSNKSA-N	[M+H]+	1
FDA	2021	TWCCS	Travoprost	223.9	5282226	500.239	C26H35F3O6	CC(C)OC(=O)CCCC=CCC1C(CC(C1C=CC(COC2=CC=CC(=C2)C(F)(F)F)O)O)O	CC(C)OC(=O)CCC/C=C\C[C@H]1[C@H](C[C@H]([C@@H]1/C=C/[C@H](COC2=CC=CC(=C2)C(F)(F)F)O)O)O	MKPLKVHSHYCHOC-AHTXBMBWSA-N	[M+H]+	1
FDA	2021	TWCCS	Etretinate	192.2	5282375	354.219	C23H30O3	CCOC(=O)C=C(C)C=CC=C(C)C=CC1=C(C(=C(C=C1C)OC)C)C	CCOC(=O)/C=C(\C)/C=C/C=C(\C)/C=C/C1=C(C(=C(C=C1C)OC)C)C	HQMNCQVAMBCHCO-DJRRULDNSA-N	[M+H]+	1
FDA	2021	TWCCS	Ketotifen Fumarate	194.6	5282408	425.13	C23H23NO5S	CN1CCC(=C2C3=C(C(=O)CC4=CC=CC=C42)SC=C3)CC1.C(=CC(=O)O)C(=O)O	CN1CCC(=C2C3=C(C(=O)CC4=CC=CC=C42)SC=C3)CC1.C(=C/C(=O)O)\C(=O)O	YNQQEYBLVYAWNX-WLHGVMLRSA-N	[M+H]+	1
FDA	2021	TWCCS	Ozagrel	156.3	5282440	228.09	C13H12N2O2	C1=CC(=CC=C1CN2C=CN=C2)C=CC(=O)O	C1=CC(=CC=C1CN2C=CN=C2)/C=C/C(=O)O	SHZKQBHERIJWAO-AATRIKPKSA-N	[M+H]+	1
FDA	2021	TWCCS	Ozagrel	156.7	5282440	228.09	C13H12N2O2	C1=CC(=CC=C1CN2C=CN=C2)C=CC(=O)O	C1=CC(=CC=C1CN2C=CN=C2)/C=C/C(=O)O	SHZKQBHERIJWAO-AATRIKPKSA-N	[M+H]+	1
FDA	2021	TWCCS	Pitavastatin	204.3	5282452	421.169	C25H24FNO4	C1CC1C2=NC3=CC=CC=C3C(=C2C=CC(CC(CC(=O)O)O)O)C4=CC=C(C=C4)F	C1CC1C2=NC3=CC=CC=C3C(=C2/C=C/[C@H](C[C@H](CC(=O)O)O)O)C4=CC=C(C=C4)F	VGYFMXBACGZSIL-MCBHFWOFSA-N	[M+H]+	1
FDA	2021	TWCCS	Cinepazide	221.8	5282459	417.226	C22H31N3O5	COC1=CC(=CC(=C1OC)OC)C=CC(=O)N2CCN(CC2)CC(=O)N3CCCC3	COC1=CC(=CC(=C1OC)OC)/C=C/C(=O)N2CCN(CC2)CC(=O)N3CCCC3	RCUDFXMNPQNBDU-VOTSOKGWSA-N	[M+H]+	1
FDA	2021	TWCCS	Cinepazide	195.1	5282459	417.226	C22H31N3O5	COC1=CC(=CC(=C1OC)OC)C=CC(=O)N2CCN(CC2)CC(=O)N3CCCC3	COC1=CC(=CC(=C1OC)OC)/C=C/C(=O)N2CCN(CC2)CC(=O)N3CCCC3	RCUDFXMNPQNBDU-VOTSOKGWSA-N	[M+H]+	1
FDA	2021	TWCCS	Tilmicosin	318.7	5282521	868.566	C46H80N2O13	CCC1C(C=C(C=CC(=O)C(CC(C(C(C(CC(=O)O1)O)C)OC2C(C(C(C(O2)C)O)N(C)C)O)CCN3CC(CC(C3)C)C)C)C)COC4C(C(C(C(O4)C)O)OC)OC	CC[C@@H]1[C@H](/C=C(/C=C/C(=O)[C@@H](C[C@@H]([C@@H]([C@H]([C@@H](CC(=O)O1)O)C)O[C@H]2[C@@H]([C@H]([C@@H]([C@H](O2)C)O)N(C)C)O)CCN3C[C@@H](C[C@@H](C3)C)C)C)\C)CO[C@H]4[C@@H]([C@@H]([C@@H]([C@H](O4)C)O)OC)OC	JTSDBFGMPLKDCD-XVFHVFLVSA-N	[M+H]+	1
FDA	2021	TWCCS	Homatropine	163.1	5282593	275.152	C16H21NO3	CN1C2CCC1CC(C2)OC(=O)C(C3=CC=CC=C3)O	CN1[C@@H]2CC[C@H]1CC(C2)OC(=O)C(C3=CC=CC=C3)O	ZTVIKZXZYLEVOL-DGKWVBSXSA-N	[M+H]+	1
FDA	2021	TWCCS	Calcifediol	209.5	5283731	400.334	C27H44O2	CC(CCCC(C)(C)O)C1CCC2C1(CCCC2=CC=C3CC(CCC3=C)O)C	C[C@H](CCCC(C)(C)O)[C@H]1CC[C@@H]\2[C@@]1(CCC/C2=C\C=C/3\C[C@H](CCC3=C)O)C	JWUBBDSIWDLEOM-DTOXIADCSA-N	[M+H]+	1
FDA	2021	TWCCS	Acitretin	180.2	5284513	326.188	C21H26O3	CC1=CC(=C(C(=C1C=CC(=CC=CC(=CC(=O)O)C)C)C)C)OC	CC1=CC(=C(C(=C1/C=C/C(=C/C=C/C(=C/C(=O)O)/C)/C)C)C)OC	IHUNBGSDBOWDMA-AQFIFDHZSA-N	[M+H]+	1
FDA	2021	TWCCS	Cyproterone	188.3	5284537	374.165	C22H27ClO3	CC(=O)C1(CCC2C1(CCC3C2C=C(C4=CC(=O)C5CC5C34C)Cl)C)O	CC(=O)[C@]1(CC[C@@H]2[C@@]1(CC[C@H]3[C@H]2C=C(C4=CC(=O)[C@@H]5C[C@@H]5[C@]34C)Cl)C)O	DUSHUSLJJMDGTE-ZJPMUUANSA-N	[M+H]+	1
FDA	2021	TWCCS	Dorzolamide	168.9	5284549	324.027	C10H16N2O4S3	CCNC1CC(S(=O)(=O)C2=C1C=C(S2)S(=O)(=O)N)C	CCN[C@H]1C[C@@H](S(=O)(=O)C2=C1C=C(S2)S(=O)(=O)N)C	IAVUPMFITXYVAF-XPUUQOCRSA-N	[M+H]+	1
FDA	2021	TWCCS	Granisetron	183.2	5284566	312.195	C18H24N4O	CN1C2CCCC1CC(C2)NC(=O)C3=NN(C4=CC=CC=C43)C	CN1[C@@H]2CCC[C@H]1CC(C2)NC(=O)C3=NN(C4=CC=CC=C43)C	MFWNKCLOYSRHCJ-AGUYFDCRSA-N	[M+H]+	1
FDA	2021	TWCCS	Meprednisone	183.6	5284587	372.194	C22H28O5	CC1CC2C3CCC4=CC(=O)C=CC4(C3C(=O)CC2(C1(C(=O)CO)O)C)C	C[C@H]1C[C@H]2[C@@H]3CCC4=CC(=O)C=C[C@@]4([C@H]3C(=O)C[C@@]2([C@]1(C(=O)CO)O)C)C	PIDANAQULIKBQS-RNUIGHNZSA-N	[M+H]+	1
FDA	2021	TWCCS	Nalmefene	175.3	5284594	339.183	C21H25NO3	C=C1CCC2(C3CC4=C5C2(C1OC5=C(C=C4)O)CCN3CC6CC6)O	C=C1CC[C@]2([C@H]3CC4=C5[C@]2([C@H]1OC5=C(C=C4)O)CCN3CC6CC6)O	WJBLNOPPDWQMCH-MBPVOVBZSA-N	[M+H]+	1
FDA	2021	TWCCS	Naloxone	170.7	5284596	327.147	C19H21NO4	C=CCN1CCC23C4C(=O)CCC2(C1CC5=C3C(=C(C=C5)O)O4)O	C=CCN1CC[C@]23[C@@H]4C(=O)CC[C@]2([C@H]1CC5=C3C(=C(C=C5)O)O4)O	UZHSEJADLWPNLE-GRGSLBFTSA-N	[M+H]+	1
FDA	2021	TWCCS	Trospium	193.5	5284632	392.223	C25H30NO3+	C1CC[N+]2(C1)C3CCC2CC(C3)OC(=O)C(C4=CC=CC=C4)(C5=CC=CC=C5)O	C1CC[N+]2(C1)[C@@H]3CC[C@H]2CC(C3)OC(=O)C(C4=CC=CC=C4)(C5=CC=CC=C5)O	OYYDSUSKLWTMMQ-AIZNXBIQSA-N	[M+H]+	1
FDA	2021	TWCCS	Flavopiridol (Alvocidib)	189.9	5287969	401.103	C21H20ClNO5	CN1CCC(C(C1)O)C2=C(C=C(C3=C2OC(=CC3=O)C4=CC=CC=C4Cl)O)O	CN1CC[C@@H]([C@@H](C1)O)C2=C(C=C(C3=C2OC(=CC3=O)C4=CC=CC=C4Cl)O)O	BIIVYFLTOXDAOV-YVEFUNNKSA-N	[M+H]+	1
FDA	2021	TWCCS	Topiroxostat	161.3	5288320	248.081	C13H8N6	C1=CN=CC=C1C2=NC(=NN2)C3=CC(=NC=C3)C#N	C1=CN=CC=C1C2=NC(=NN2)C3=CC(=NC=C3)C#N	UBVZQGOVTLIHLH-UHFFFAOYSA-N	[M+H]+	1
FDA	2021	TWCCS	Imatinib	215	5291	493.259	C29H31N7O	CC1=C(C=C(C=C1)NC(=O)C2=CC=C(C=C2)CN3CCN(CC3)C)NC4=NC=CC(=N4)C5=CN=CC=C5	CC1=C(C=C(C=C1)NC(=O)C2=CC=C(C=C2)CN3CCN(CC3)C)NC4=NC=CC(=N4)C5=CN=CC=C5	KTUFNOKKBVMGRW-UHFFFAOYSA-N	[M+H]+	1
FDA	2021	TWCCS	Imatinib (STI571)	215	5291	493.259	C29H31N7O	CC1=C(C=C(C=C1)NC(=O)C2=CC=C(C=C2)CN3CCN(CC3)C)NC4=NC=CC(=N4)C5=CN=CC=C5	CC1=C(C=C(C=C1)NC(=O)C2=CC=C(C=C2)CN3CCN(CC3)C)NC4=NC=CC(=N4)C5=CN=CC=C5	KTUFNOKKBVMGRW-UHFFFAOYSA-N	[M+H]+	1
FDA	2021	TWCCS	Ozanimod (RPC1063)	218.9	52938427	404.185	C23H24N4O3	CC(C)OC1=C(C=C(C=C1)C2=NC(=NO2)C3=C4CCC(C4=CC=C3)NCCO)C#N	CC(C)OC1=C(C=C(C=C1)C2=NC(=NO2)C3=C4CC[C@@H](C4=CC=C3)NCCO)C#N	XRVDGNKRPOAQTN-FQEVSTJZSA-N	[M+H]+	1
FDA	2021	TWCCS	Acipimox	124.5	5310993	154.038	C6H6N2O3	CC1=CN=C(C=[N+]1[O-])C(=O)O	CC1=CN=C(C=[N+]1[O-])C(=O)O	DJQOOSBJCLSSEY-UHFFFAOYSA-N	[M+H]+	1
FDA	2021	TWCCS	Vorinostat (SAHA, MK0683)	161.3	5311	264.147	C14H20N2O3	C1=CC=C(C=C1)NC(=O)CCCCCCC(=O)NO	C1=CC=C(C=C1)NC(=O)CCCCCCC(=O)NO	WAEXFXRVDQXREF-UHFFFAOYSA-N	[M+H]+	1
FDA	2021	TWCCS	Istradefylline	188.2	5311037	384.18	C20H24N4O4	CCN1C2=C(C(=O)N(C1=O)CC)N(C(=N2)C=CC3=CC(=C(C=C3)OC)OC)C	CCN1C2=C(C(=O)N(C1=O)CC)N(C(=N2)/C=C/C3=CC(=C(C=C3)OC)OC)C	IQVRBWUUXZMOPW-PKNBQFBNSA-N	[M+H]+	1
FDA	2021	TWCCS	Desonide	199.1	5311066	416.22	C24H32O6	CC1(OC2CC3C4CCC5=CC(=O)C=CC5(C4C(CC3(C2(O1)C(=O)CO)C)O)C)C	C[C@]12C[C@@H]([C@H]3[C@H]([C@@H]1C[C@@H]4[C@]2(OC(O4)(C)C)C(=O)CO)CCC5=CC(=O)C=C[C@]35C)O	WBGKWQHBNHJJPZ-LECWWXJVSA-N	[M+H]+	1
FDA	2021	TWCCS	Dexmedetomidine	148.1	5311068	200.131	C13H16N2	CC1=C(C(=CC=C1)C(C)C2=CN=CN2)C	CC1=C(C(=CC=C1)[C@H](C)C2=CN=CN2)C	CUHVIMMYOGQXCV-NSHDSACASA-N	[M+H]+	1
FDA	2021	TWCCS	Fluticasone	212	5311101	444.158	C22H27F3O4S	CC1CC2C3CC(C4=CC(=O)C=CC4(C3(C(CC2(C1(C(=O)SCF)O)C)O)F)C)F	C[C@@H]1C[C@H]2[C@@H]3C[C@@H](C4=CC(=O)C=C[C@@]4([C@]3([C@H](C[C@@]2([C@]1(C(=O)SCF)O)C)O)F)C)F	MGNNYOODZCAHBA-GQKYHHCASA-N	[M+H]+	1
FDA	2021	TWCCS	Halobetasol	191.8	5311167	428.157	C22H27ClF2O4	CC1CC2C3CC(C4=CC(=O)C=CC4(C3(C(CC2(C1(C(=O)CCl)O)C)O)F)C)F	C[C@H]1C[C@H]2[C@@H]3C[C@@H](C4=CC(=O)C=C[C@@]4([C@]3([C@H](C[C@@]2([C@]1(C(=O)CCl)O)C)O)F)C)F	LEHFPXVYPMWYQD-XHIJKXOTSA-N	[M+H]+	1
FDA	2021	TWCCS	Lacidipine	206.4	5311217	455.231	C26H33NO6	CCOC(=O)C1=C(NC(=C(C1C2=CC=CC=C2C=CC(=O)OC(C)(C)C)C(=O)OCC)C)C	CCOC(=O)C1=C(NC(=C(C1C2=CC=CC=C2/C=C/C(=O)OC(C)(C)C)C(=O)OCC)C)C	GKQPCPXONLDCMU-CCEZHUSRSA-N	[M+H]+	1
FDA	2021	TWCCS	Nateglinide	178.6	5311309	317.199	C19H27NO3	CC(C)C1CCC(CC1)C(=O)NC(CC2=CC=CC=C2)C(=O)O	CC(C)C1CCC(CC1)C(=O)N[C@H](CC2=CC=CC=C2)C(=O)O	OELFLUMRDSZNSF-OFLPRAFFSA-N	[M+H]+	1
FDA	2021	TWCCS	Vinorelbine	279.8	5311497	778.394	C45H54N4O8	CCC1=CC2CC(C3=C(CN(C2)C1)C4=CC=CC=C4N3)(C5=C(C=C6C(=C5)C78CCN9C7C(C=CC9)(C(C(C8N6C)(C(=O)OC)O)OC(=O)C)CC)OC)C(=O)OC	CCC1=C[C@H]2C[C@@](C3=C(CN(C2)C1)C4=CC=CC=C4N3)(C5=C(C=C6C(=C5)[C@]78CCN9[C@H]7[C@@](C=CC9)([C@H]([C@@]([C@@H]8N6C)(C(=O)OC)O)OC(=O)C)CC)OC)C(=O)OC	GBABOYUKABKIAF-IELIFDKJSA-N	[M+H]+	1
FDA	2021	TWCCS	Silodosin	204.8	5312125	495.234	C25H32F3N3O4	CC(CC1=CC2=C(C(=C1)C(=O)N)N(CC2)CCCO)NCCOC3=CC=CC=C3OCC(F)(F)F	C[C@H](CC1=CC2=C(C(=C1)C(=O)N)N(CC2)CCCO)NCCOC3=CC=CC=C3OCC(F)(F)F	PNCPYILNMDWPEY-QGZVFWFLSA-N	[M+H]+	1
FDA	2021	TWCCS	Succinylsulfathiazole	182.8	5315	355.03	C13H13N3O5S2	C1=CC(=CC=C1NC(=O)CCC(=O)O)S(=O)(=O)NC2=NC=CS2	C1=CC(=CC=C1NC(=O)CCC(=O)O)S(=O)(=O)NC2=NC=CS2	SKVLYVHULOWXTD-UHFFFAOYSA-N	[M+H]+	1
FDA	2021	TWCCS	Sulconazole	183.6	5318	396.002	C18H15Cl3N2S	C1=CC(=CC=C1CSC(CN2C=CN=C2)C3=C(C=C(C=C3)Cl)Cl)Cl	C1=CC(=CC=C1CSC(CN2C=CN=C2)C3=C(C=C(C=C3)Cl)Cl)Cl	AFNXATANNDIXLG-UHFFFAOYSA-N	[M+H]+	1
FDA	2021	TWCCS	Sulfabenzamide	157.1	5319	276.057	C13H12N2O3S	C1=CC=C(C=C1)C(=O)NS(=O)(=O)C2=CC=C(C=C2)N	C1=CC=C(C=C1)C(=O)NS(=O)(=O)C2=CC=C(C=C2)N	PBCZLFBEBARBBI-UHFFFAOYSA-N	[M+H]+	1
FDA	2021	TWCCS	Sulphadimethoxine	167.1	5323	310.074	C12H14N4O4S	COC1=NC(=NC(=C1)NS(=O)(=O)C2=CC=C(C=C2)N)OC	COC1=NC(=NC(=C1)NS(=O)(=O)C2=CC=C(C=C2)N)OC	ZZORFUFYDOWNEF-UHFFFAOYSA-N	[M+H]+	1
FDA	2021	TWCCS	Furazolidone	144.7	5323714	225.039	C8H7N3O5	C1COC(=O)N1N=CC2=CC=C(O2)[N+](=O)[O-]	C1COC(=O)N1/N=C/C2=CC=C(O2)[N+](=O)[O-]	PLHJDBGFXBMTGZ-WEVVVXLNSA-N	[M+H]+	1
FDA	2021	TWCCS	Sulfaguanidine	143.2	5324	214.052	C7H10N4O2S	C1=CC(=CC=C1N)S(=O)(=O)N=C(N)N	C1=CC(=CC=C1N)S(=O)(=O)N=C(N)N	BRBKOPJOKNSWSG-UHFFFAOYSA-N	[M+H]+	1
FDA	2021	TWCCS	Fluvoxamine	175.2	5324346	318.156	C15H21F3N2O2	COCCCCC(=NOCCN)C1=CC=C(C=C1)C(F)(F)F	COCCCC/C(=N\OCCN)/C1=CC=C(C=C1)C(F)(F)F	CJOFXWAVKWHTFT-XSFVSMFZSA-N	[M+H]+	1
FDA	2021	TWCCS	Sulfamerazine	155.3	5325	264.068	C11H12N4O2S	CC1=NC(=NC=C1)NS(=O)(=O)C2=CC=C(C=C2)N	CC1=NC(=NC=C1)NS(=O)(=O)C2=CC=C(C=C2)N	QPPBRPIAZZHUNT-UHFFFAOYSA-N	[M+H]+	1
FDA	2021	TWCCS	Sulfameter	158.3	5326	280.063	C11H12N4O3S	COC1=CN=C(N=C1)NS(=O)(=O)C2=CC=C(C=C2)N	COC1=CN=C(N=C1)NS(=O)(=O)C2=CC=C(C=C2)N	GPTONYMQFTZPKC-UHFFFAOYSA-N	[M+H]+	1
FDA	2021	TWCCS	Sulfamethazine	160.9	5327	278.084	C12H14N4O2S	CC1=CC(=NC(=N1)NS(=O)(=O)C2=CC=C(C=C2)N)C	CC1=CC(=NC(=N1)NS(=O)(=O)C2=CC=C(C=C2)N)C	ASWVTGNCAZCNNR-UHFFFAOYSA-N	[M+H]+	1
FDA	2021	TWCCS	Flupirtine	171.2	53276	304.134	C15H17FN4O2	CCOC(=O)NC1=C(N=C(C=C1)NCC2=CC=C(C=C2)F)N	CCOC(=O)NC1=C(N=C(C=C1)NCC2=CC=C(C=C2)F)N	JUUFBMODXQKSTD-UHFFFAOYSA-N	[M+H]+	1
FDA	2021	TWCCS	Sulfamethizole	154.1	5328	270.025	C9H10N4O2S2	CC1=NN=C(S1)NS(=O)(=O)C2=CC=C(C=C2)N	CC1=NN=C(S1)NS(=O)(=O)C2=CC=C(C=C2)N	VACCAVUAMIDAGB-UHFFFAOYSA-N	[M+H]+	1
FDA	2021	TWCCS	Bosutinib (SKI-606)	226.6	5328940	529.165	C26H29Cl2N5O3	CN1CCN(CC1)CCCOC2=C(C=C3C(=C2)N=CC(=C3NC4=CC(=C(C=C4Cl)Cl)OC)C#N)OC	CN1CCN(CC1)CCCOC2=C(C=C3C(=C2)N=CC(=C3NC4=CC(=C(C=C4Cl)Cl)OC)C#N)OC	UBPYILGKFZZVDX-UHFFFAOYSA-N	[M+H]+	1
FDA	2021	TWCCS	Sulfamethoxazole	150.5	5329	253.052	C10H11N3O3S	CC1=CC(=NO1)NS(=O)(=O)C2=CC=C(C=C2)N	CC1=CC(=NO1)NS(=O)(=O)C2=CC=C(C=C2)N	JLKIGFTWXXRPMT-UHFFFAOYSA-N	[M+H]+	1
FDA	2021	TWCCS	Orantinib (TSU-68, SU6668)	172.8	5329099	310.132	C18H18N2O3	CC1=C(NC(=C1CCC(=O)O)C)C=C2C3=CC=CC=C3NC2=O	CC1=C(NC(=C1CCC(=O)O)C)/C=C\2/C3=CC=CC=C3NC2=O	NHFDRBXTEDBWCZ-ZROIWOOFSA-N	[M+H]+	1
FDA	2021	TWCCS	Sunitinib	203.9	5329102	398.212	C22H27FN4O2	CCN(CC)CCNC(=O)C1=C(NC(=C1C)C=C2C3=C(C=CC(=C3)F)NC2=O)C	CCN(CC)CCNC(=O)C1=C(NC(=C1C)/C=C\2/C3=C(C=CC(=C3)F)NC2=O)C	WINHZLLDWRZWRT-ATVHPVEESA-N	[M+H]+	1
FDA	2021	TWCCS	Sunitinib	204.5	5329102	398.212	C22H27FN4O2	CCN(CC)CCNC(=O)C1=C(NC(=C1C)C=C2C3=C(C=CC(=C3)F)NC2=O)C	CCN(CC)CCNC(=O)C1=C(NC(=C1C)/C=C\2/C3=C(C=CC(=C3)F)NC2=O)C	WINHZLLDWRZWRT-ATVHPVEESA-N	[M+H]+	1
FDA	2021	TWCCS	Sulfamethoxypyridazine	158.3	5330	280.063	C11H12N4O3S	COC1=NN=C(C=C1)NS(=O)(=O)C2=CC=C(C=C2)N	COC1=NN=C(C=C1)NS(=O)(=O)C2=CC=C(C=C2)N	VLYWMPOKSSWJAL-UHFFFAOYSA-N	[M+H]+	1
FDA	2021	TWCCS	Palbociclib	224.6	5330286	447.238	C24H29N7O2	CC1=C(C(=O)N(C2=NC(=NC=C12)NC3=NC=C(C=C3)N4CCNCC4)C5CCCC5)C(=O)C	CC1=C(C(=O)N(C2=NC(=NC=C12)NC3=NC=C(C=C3)N4CCNCC4)C5CCCC5)C(=O)C	AHJRHEGDXFFMBM-UHFFFAOYSA-N	[M+H]+	1
FDA	2021	TWCCS	Sulfanilamide	142.5	5333	172.031	C6H8N2O2S	C1=CC(=CC=C1N)S(=O)(=O)N	C1=CC(=CC=C1N)S(=O)(=O)N	FDDDEECHVMSUSB-UHFFFAOYSA-N	[M+H]+	1
FDA	2021	TWCCS	Ricolinostat (ACY-1215)	208.4	53340666	433.211	C24H27N5O3	C1=CC=C(C=C1)N(C2=CC=CC=C2)C3=NC=C(C=N3)C(=O)NCCCCCCC(=O)NO	C1=CC=C(C=C1)N(C2=CC=CC=C2)C3=NC=C(C=N3)C(=O)NCCCCCCC(=O)NO	QGZYDVAGYRLSKP-UHFFFAOYSA-N	[M+H]+	1
FDA	2021	TWCCS	Sulfaphenazole	169.3	5335	314.084	C15H14N4O2S	C1=CC=C(C=C1)N2C(=CC=N2)NS(=O)(=O)C3=CC=C(C=C3)N	C1=CC=C(C=C1)N2C(=CC=N2)NS(=O)(=O)C3=CC=C(C=C3)N	QWCJHSGMANYXCW-UHFFFAOYSA-N	[M+H]+	1
FDA	2021	TWCCS	Idasanutlin (RG-7388)	243.8	53358942	615.15	C31H29Cl2F2N3O4	CC(C)(C)CC1C(C(C(N1)C(=O)NC2=C(C=C(C=C2)C(=O)O)OC)C3=C(C(=CC=C3)Cl)F)(C#N)C4=C(C=C(C=C4)Cl)F	CC(C)(C)C[C@H]1[C@]([C@H]([C@@H](N1)C(=O)NC2=C(C=C(C=C2)C(=O)O)OC)C3=C(C(=CC=C3)Cl)F)(C#N)C4=C(C=C(C=C4)Cl)F	TVTXCJFHQKSQQM-LJQIRTBHSA-N	[M+H]+	1
FDA	2021	TWCCS	Sulfapyridine	150.6	5336	249.057	C11H11N3O2S	C1=CC=NC(=C1)NS(=O)(=O)C2=CC=C(C=C2)N	C1=CC=NC(=C1)NS(=O)(=O)C2=CC=C(C=C2)N	GECHUMIMRBOMGK-UHFFFAOYSA-N	[M+H]+	1
FDA	2021	TWCCS	Nifuroxazide	153.6	5337997	275.054	C12H9N3O5	C1=CC(=CC=C1C(=O)NN=CC2=CC=C(O2)[N+](=O)[O-])O	C1=CC(=CC=C1C(=O)N/N=C/C2=CC=C(O2)[N+](=O)[O-])O	YCWSUKQGVSGXJO-NTUHNPAUSA-N	[M+H]+	1
FDA	2021	TWCCS	Sulfasalazine	201.1	5339	398.068	C18H14N4O5S	C1=CC=NC(=C1)NS(=O)(=O)C2=CC=C(C=C2)N=NC3=CC(=C(C=C3)O)C(=O)O	C1=CC=NC(=C1)NS(=O)(=O)C2=CC=C(C=C2)N=NC3=CC(=C(C=C3)O)C(=O)O	NCEXYHBECQHGNR-UHFFFAOYSA-N	[M+H]+	1
FDA	2021	TWCCS	Sulfathiazole	149.6	5340	255.014	C9H9N3O2S2	C1=CC(=CC=C1N)S(=O)(=O)NC2=NC=CS2	C1=CC(=CC=C1N)S(=O)(=O)NC2=NC=CS2	JNMRHUJNCSQMMB-UHFFFAOYSA-N	[M+H]+	1
FDA	2021	TWCCS	Sulfinpyrazone	194.2	5342	404.119	C23H20N2O3S	C1=CC=C(C=C1)N2C(=O)C(C(=O)N2C3=CC=CC=C3)CCS(=O)C4=CC=CC=C4	C1=CC=C(C=C1)N2C(=O)C(C(=O)N2C3=CC=CC=C3)CCS(=O)C4=CC=CC=C4	MBGGBVCUIVRRBF-UHFFFAOYSA-N	[M+H]+	1
FDA	2021	TWCCS	Sulfisoxazole	158.2	5344	267.068	C11H13N3O3S	CC1=C(ON=C1C)NS(=O)(=O)C2=CC=C(C=C2)N	CC1=C(ON=C1C)NS(=O)(=O)C2=CC=C(C=C2)N	NHUHCSRWZMLRLA-UHFFFAOYSA-N	[M+H]+	1
FDA	2021	TWCCS	Lesinurad	181.1	53465279	402.999	C17H14BrN3O2S	C1CC1C2=CC=C(C3=CC=CC=C23)N4C(=NN=C4Br)SCC(=O)O	C1CC1C2=CC=C(C3=CC=CC=C23)N4C(=NN=C4Br)SCC(=O)O	FGQFOYHRJSUHMR-UHFFFAOYSA-N	[M+H]+	1
FDA	2021	TWCCS	Sulpiride	182.9	5355	341.141	C15H23N3O4S	CCN1CCCC1CNC(=O)C2=C(C=CC(=C2)S(=O)(=O)N)OC	CCN1CCCC1CNC(=O)C2=C(C=CC(=C2)S(=O)(=O)N)OC	BGRJTUBHPOOWDU-UHFFFAOYSA-N	[M+H]+	1
FDA	2021	TWCCS	Sumatriptan	161.2	5358	295.135	C14H21N3O2S	CNS(=O)(=O)CC1=CC2=C(C=C1)NC=C2CCN(C)C	CNS(=O)(=O)CC1=CC2=C(C=C1)NC=C2CCN(C)C	KQKPFRSPSRPDEB-UHFFFAOYSA-N	[M+H]+	1
FDA	2021	TWCCS	Suprofen	156.9	5359	260.051	C14H12O3S	CC(C1=CC=C(C=C1)C(=O)C2=CC=CS2)C(=O)O	CC(C1=CC=C(C=C1)C(=O)C2=CC=CS2)C(=O)O	MDKGKXOCJGEUJW-UHFFFAOYSA-N	[M+H]+	1
FDA	2021	TWCCS	Naltrexone	175.3	5360515	341.163	C20H23NO4	C1CC1CN2CCC34C5C(=O)CCC3(C2CC6=C4C(=C(C=C6)O)O5)O	C1CC1CN2CC[C@]34[C@@H]5C(=O)CC[C@]3([C@H]2CC6=C4C(=C(C=C6)O)O5)O	DQCKKXVULJGBQN-XFWGSAIBSA-N	[M+H]+	1
FDA	2021	TWCCS	Dextromethorphan	164.3	5360696	271.194	C18H25NO	CN1CCC23CCCCC2C1CC4=C3C=C(C=C4)OC	CN1CC[C@@]23CCCC[C@@H]2[C@@H]1CC4=C3C=C(C=C4)OC	MKXZASYAUGDDCJ-NJAFHUGGSA-N	[M+H]+	1
FDA	2021	TWCCS	Cefixime	202.6	5362065	453.041	C16H15N5O7S2	C=CC1=C(N2C(C(C2=O)NC(=O)C(=NOCC(=O)O)C3=CSC(=N3)N)SC1)C(=O)O	C=CC1=C(N2[C@@H]([C@@H](C2=O)NC(=O)/C(=N\OCC(=O)O)/C3=CSC(=N3)N)SC1)C(=O)O	OKBVVJOGVLARMR-QSWIMTSFSA-N	[M+H]+	1
FDA	2021	TWCCS	Lisinopril	190.7	5362119	405.226	C21H31N3O5	C1CC(N(C1)C(=O)C(CCCCN)NC(CCC2=CC=CC=C2)C(=O)O)C(=O)O	C1C[C@H](N(C1)C(=O)[C@H](CCCCN)N[C@@H](CCC2=CC=CC=C2)C(=O)O)C(=O)O	RLAWWYSOJDYHDC-BZSNNMDCSA-N	[M+H]+	1
FDA	2021	TWCCS	Benazepril	198	5362124	424.2	C24H28N2O5	CCOC(=O)C(CCC1=CC=CC=C1)NC2CCC3=CC=CC=C3N(C2=O)CC(=O)O	CCOC(=O)[C@H](CCC1=CC=CC=C1)N[C@H]2CCC3=CC=CC=C3N(C2=O)CC(=O)O	XPCFTKFZXHTYIP-PMACEKPBSA-N	[M+H]+	1
FDA	2021	TWCCS	Ramipril	197.6	5362129	416.231	C23H32N2O5	CCOC(=O)C(CCC1=CC=CC=C1)NC(C)C(=O)N2C3CCCC3CC2C(=O)O	CCOC(=O)[C@H](CCC1=CC=CC=C1)N[C@@H](C)C(=O)N2[C@H]3CCC[C@H]3C[C@H]2C(=O)O	HDACQVRGBOVJII-JBDAPHQKSA-N	[M+H]+	1
FDA	2021	TWCCS	Batimastat (BB-94)	213.7	5362422	477.176	C23H31N3O4S2	CC(C)CC(C(CSC1=CC=CS1)C(=O)NO)C(=O)NC(CC2=CC=CC=C2)C(=O)NC	CC(C)C[C@H]([C@H](CSC1=CC=CS1)C(=O)NO)C(=O)N[C@@H](CC2=CC=CC=C2)C(=O)NC	XFILPEOLDIKJHX-QYZOEREBSA-N	[M+H]+	1
FDA	2021	TWCCS	Gatifloxacin	191.2	5379	375.159	C19H22FN3O4	CC1CN(CCN1)C2=C(C=C3C(=C2OC)N(C=C(C3=O)C(=O)O)C4CC4)F	CC1CN(CCN1)C2=C(C=C3C(=C2OC)N(C=C(C3=O)C(=O)O)C4CC4)F	XUBOMFCQGDBHNK-UHFFFAOYSA-N	[M+H]+	1
FDA	2021	TWCCS	Tazarotene	199.6	5381	351.129	C21H21NO2S	CCOC(=O)C1=CN=C(C=C1)C#CC2=CC3=C(C=C2)SCCC3(C)C	CCOC(=O)C1=CN=C(C=C1)C#CC2=CC3=C(C=C2)SCCC3(C)C	OGQICQVSFDPSEI-UHFFFAOYSA-N	[M+H]+	1
FDA	2021	TWCCS	Enalapril	186.6	5388962	376.2	C20H28N2O5	CCOC(=O)C(CCC1=CC=CC=C1)NC(C)C(=O)N2CCCC2C(=O)O	CCOC(=O)[C@H](CCC1=CC=CC=C1)N[C@@H](C)C(=O)N2CCC[C@H]2C(=O)O	GBXSMTUPTTWBMN-XIRDDKMYSA-N	[M+H]+	1
FDA	2021	TWCCS	Terazosin	195.2	5401	387.191	C19H25N5O4	COC1=C(C=C2C(=C1)C(=NC(=N2)N3CCN(CC3)C(=O)C4CCCO4)N)OC	COC1=C(C=C2C(=C1)C(=NC(=N2)N3CCN(CC3)C(=O)C4CCCO4)N)OC	VCKUSRYTPJJLNI-UHFFFAOYSA-N	[M+H]+	1
FDA	2021	TWCCS	Terfenadine	229	5405	471.314	C32H41NO2	CC(C)(C)C1=CC=C(C=C1)C(CCCN2CCC(CC2)C(C3=CC=CC=C3)(C4=CC=CC=C4)O)O	CC(C)(C)C1=CC=C(C=C1)C(CCCN2CCC(CC2)C(C3=CC=CC=C3)(C4=CC=CC=C4)O)O	GUGOEEXESWIERI-UHFFFAOYSA-N	[M+H]+	1
FDA	2021	TWCCS	Tetracaine	171.5	5411	264.184	C15H24N2O2	CCCCNC1=CC=C(C=C1)C(=O)OCCN(C)C	CCCCNC1=CC=C(C=C1)C(=O)OCCN(C)C	GKCBAIGFKIBETG-UHFFFAOYSA-N	[M+H]+	1
FDA	2021	TWCCS	Tetrahydrozoline	143.6	5419	200.131	C13H16N2	C1CC(C2=CC=CC=C2C1)C3=NCCN3	C1CC(C2=CC=CC=C2C1)C3=NCCN3	BYJAVTDNIXVSPW-UHFFFAOYSA-N	[M+H]+	1
FDA	2021	TWCCS	Thalidomide	148.6	5426	258.064	C13H10N2O4	C1CC(=O)NC(=O)C1N2C(=O)C3=CC=CC=C3C2=O	C1CC(=O)NC(=O)C1N2C(=O)C3=CC=CC=C3C2=O	UEJJHQNACJXSKW-UHFFFAOYSA-N	[M+H]+	1
FDA	2021	TWCCS	Amorolfine	178.2	54260	317.272	C21H35NO	CCC(C)(C)C1=CC=C(C=C1)CC(C)CN2CC(OC(C2)C)C	CCC(C)(C)C1=CC=C(C=C1)CC(C)CN2C[C@H](O[C@H](C2)C)C	MQHLMHIZUIDKOO-AYHJJNSGSA-N	[M+H]+	1
FDA	2021	TWCCS	Thiabendazole	135.9	5430	201.036	C10H7N3S	C1=CC=C2C(=C1)NC(=N2)C3=CSC=N3	C1=CC=C2C(=C1)NC(=N2)C3=CSC=N3	WJCNZQLZVWNLKY-UHFFFAOYSA-N	[M+H]+	1
FDA	2021	TWCCS	Simvastatin	195.5	54454	418.272	C25H38O5	CCC(C)(C)C(=O)OC1CC(C=C2C1C(C(C=C2)C)CCC3CC(CC(=O)O3)O)C	CCC(C)(C)C(=O)O[C@H]1C[C@H](C=C2[C@H]1[C@H]([C@H](C=C2)C)CC[C@@H]3C[C@H](CC(=O)O3)O)C	RYMZZMVNJRMUDD-HGQWONQESA-N	[M+H]+	1
FDA	2021	TWCCS	Nitrofural	136.8	5447130	198.039	C6H6N4O4	C1=C(OC(=C1)[N+](=O)[O-])C=NNC(=O)N	C1=C(OC(=C1)[N+](=O)[O-])/C=N/NC(=O)N	IAIWVQXQOWNYOU-FPYGCLRLSA-N	[M+H]+	1
FDA	2021	TWCCS	Thioridazine	185	5452	370.154	C21H26N2S2	CN1CCCCC1CCN2C3=CC=CC=C3SC4=C2C=C(C=C4)SC	CN1CCCCC1CCN2C3=CC=CC=C3SC4=C2C=C(C=C4)SC	KLBQZWRITKRQQV-UHFFFAOYSA-N	[M+H]+	1
FDA	2021	TWCCS	Thiotepa	130.5	5453	189.049	C6H12N3PS	C1CN1P(=S)(N2CC2)N3CC3	C1CN1P(=S)(N2CC2)N3CC3	FOCVUCIESVLUNU-UHFFFAOYSA-N	[M+H]+	1
FDA	2021	TWCCS	Balsalazide	192.3	54585	357.096	C17H15N3O6	C1=CC(=CC=C1C(=O)NCCC(=O)O)N=NC2=CC(=C(C=C2)O)C(=O)O	C1=CC(=CC=C1C(=O)NCCC(=O)O)N=NC2=CC(=C(C=C2)O)C(=O)O	IPOKCKJONYRRHP-UHFFFAOYSA-N	[M+H]+	1
FDA	2021	TWCCS	Enalaprilat	177.6	5462501	348.169	C18H24N2O5	CC(C(=O)N1CCCC1C(=O)O)NC(CCC2=CC=CC=C2)C(=O)O	C[C@@H](C(=O)N1CCC[C@H]1C(=O)O)N[C@@H](CCC2=CC=CC=C2)C(=O)O	LZFZMUMEGBBDTC-QEJZJMRPSA-N	[M+H]+	1
FDA	2021	TWCCS	Imidapril	191.3	5464343	405.19	C20H27N3O6	CCOC(=O)C(CCC1=CC=CC=C1)NC(C)C(=O)N2C(CN(C2=O)C)C(=O)O	CCOC(=O)[C@H](CCC1=CC=CC=C1)N[C@@H](C)C(=O)N2[C@@H](CN(C2=O)C)C(=O)O	KLZWOWYOHUKJIG-BPUTZDHNSA-N	[M+H]+	1
FDA	2021	TWCCS	Vitamin C	133	54670067	176.032	C6H8O6	C(C(C1C(=C(C(=O)O1)O)O)O)O	C([C@@H]([C@@H]1C(=C(C(=O)O1)O)O)O)O	CIWBSHSKHKDKBQ-JLAZNSOCSA-N	[M+H]+	1
FDA	2021	TWCCS	Raltegravir (MK-0518)	212.2	54671008	444.156	C20H21FN6O5	CC1=NN=C(O1)C(=O)NC(C)(C)C2=NC(=C(C(=O)N2C)O)C(=O)NCC3=CC=C(C=C3)F	CC1=NN=C(O1)C(=O)NC(C)(C)C2=NC(=C(C(=O)N2C)O)C(=O)NCC3=CC=C(C=C3)F	CZFFBEXEKNGXKS-UHFFFAOYSA-N	[M+H]+	1
FDA	2021	TWCCS	Doxycycline	196	54671203	444.153	C22H24N2O8	CC1C2C(C3C(C(=O)C(=C(C3(C(=O)C2=C(C4=C1C=CC=C4O)O)O)O)C(=O)N)N(C)C)O	C[C@@H]1[C@H]2[C@@H]([C@H]3[C@@H](C(=O)C(=C([C@]3(C(=O)C2=C(C4=C1C=CC=C4O)O)O)O)C(=O)N)N(C)C)O	SGKRLCUYIXIAHR-AKNGSSGZSA-N	[M+H]+	1
FDA	2021	TWCCS	Novobiocin	267.9	54675769	612.232	C31H36N2O11	CC1=C(C=CC2=C1OC(=O)C(=C2O)NC(=O)C3=CC(=C(C=C3)O)CC=C(C)C)OC4C(C(C(C(O4)(C)C)OC)OC(=O)N)O	CC1=C(C=CC2=C1OC(=O)C(=C2O)NC(=O)C3=CC(=C(C=C3)O)CC=C(C)C)O[C@H]4[C@@H]([C@@H]([C@H](C(O4)(C)C)OC)OC(=O)N)O	YJQPYGGHQPGBLI-KGSXXDOSSA-N	[M+H]+	1
FDA	2021	TWCCS	Tetracycline	192.4	54675776	444.153	C22H24N2O8	CC1(C2CC3C(C(=O)C(=C(C3(C(=O)C2=C(C4=C1C=CC=C4O)O)O)O)C(=O)N)N(C)C)O	C[C@@]1([C@H]2C[C@H]3[C@@H](C(=O)C(=C([C@]3(C(=O)C2=C(C4=C1C=CC=C4O)O)O)O)C(=O)N)N(C)C)O	NWXMGUDVXFXRIG-WESIUVDSSA-N	[M+H]+	1
FDA	2021	TWCCS	Chlortetracycline	198.4	54675777	478.114	C22H23ClN2O8	CC1(C2CC3C(C(=O)C(=C(C3(C(=O)C2=C(C4=C(C=CC(=C41)Cl)O)O)O)O)C(=O)N)N(C)C)O	C[C@@]1([C@H]2C[C@H]3[C@@H](C(=O)C(=C([C@]3(C(=O)C2=C(C4=C(C=CC(=C41)Cl)O)O)O)O)C(=O)N)N(C)C)O	DHPRQBPJLMKORJ-XRNKAMNCSA-N	[M+H]+	1
FDA	2021	TWCCS	Oxytetracycline	196.3	54675779	460.148	C22H24N2O9	CC1(C2C(C3C(C(=O)C(=C(C3(C(=O)C2=C(C4=C1C=CC=C4O)O)O)O)C(=O)N)N(C)C)O)O	C[C@@]1([C@H]2[C@@H]([C@H]3[C@@H](C(=O)C(=C([C@]3(C(=O)C2=C(C4=C1C=CC=C4O)O)O)O)C(=O)N)N(C)C)O)O	OWFJMIVZYSDULZ-PXOLEDIWSA-N	[M+H]+	1
FDA	2021	TWCCS	Methacycline	195.6	54675785	442.138	C22H22N2O8	CN(C)C1C2C(C3C(=C)C4=C(C(=CC=C4)O)C(=C3C(=O)C2(C(=C(C1=O)C(=O)N)O)O)O)O	CN(C)[C@H]1[C@@H]2[C@H]([C@@H]3C(=C)C4=C(C(=CC=C4)O)C(=C3C(=O)[C@@]2(C(=C(C1=O)C(=O)N)O)O)O)O	XIYOPDCBBDCGOE-IWVLMIASSA-N	[M+H]+	1
FDA	2021	TWCCS	Dicoumarol	168.7	54676038	336.063	C19H12O6	C1=CC=C2C(=C1)C(=C(C(=O)O2)CC3=C(C4=CC=CC=C4OC3=O)O)O	C1=CC=C2C(=C1)C(=C(C(=O)O2)CC3=C(C4=CC=CC=C4OC3=O)O)O	DOBMPNYZJYQDGZ-UHFFFAOYSA-N	[M+H]+	1
FDA	2021	TWCCS	Piroxicam	170.5	54676228	331.063	C15H13N3O4S	CN1C(=C(C2=CC=CC=C2S1(=O)=O)O)C(=O)NC3=CC=CC=N3	CN1C(=C(C2=CC=CC=C2S1(=O)=O)O)C(=O)NC3=CC=CC=N3	QYSPLQLAKJAUJT-UHFFFAOYSA-N	[M+H]+	1
FDA	2021	TWCCS	Meloxicam	174.6	54677470	351.035	C14H13N3O4S2	CC1=CN=C(S1)NC(=O)C2=C(C3=CC=CC=C3S(=O)(=O)N2C)O	CC1=CN=C(S1)NC(=O)C2=C(C3=CC=CC=C3S(=O)(=O)N2C)O	ZRVUJXDFFKFLMG-UHFFFAOYSA-N	[M+H]+	1
FDA	2021	TWCCS	Laquinimod	170.6	54677946	356.093	C19H17ClN2O3	CCN(C1=CC=CC=C1)C(=O)C2=C(C3=C(C=CC=C3Cl)N(C2=O)C)O	CCN(C1=CC=CC=C1)C(=O)C2=C(C3=C(C=CC=C3Cl)N(C2=O)C)O	GKWPCEFFIHSJOE-UHFFFAOYSA-N	[M+H]+	1
FDA	2021	TWCCS	Tenoxicam	169.7	54677971	337.019	C13H11N3O4S2	CN1C(=C(C2=C(S1(=O)=O)C=CS2)O)C(=O)NC3=CC=CC=N3	CN1C(=C(C2=C(S1(=O)=O)C=CS2)O)C(=O)NC3=CC=CC=N3	LZNWYQJJBLGYLT-UHFFFAOYSA-N	[M+H]+	1
FDA	2021	TWCCS	Isoxicam	170.3	54677972	335.058	C14H13N3O5S	CC1=CC(=NO1)NC(=O)C2=C(C3=CC=CC=C3S(=O)(=O)N2C)O	CC1=CC(=NO1)NC(=O)C2=C(C3=CC=CC=C3S(=O)(=O)N2C)O	YYUAYBYLJSNDCX-UHFFFAOYSA-N	[M+H]+	1
FDA	2021	TWCCS	Gimeracil	120.1	54679224	144.993	C5H4ClNO2	C1=C(C(=CNC1=O)Cl)O	C1=C(C(=CNC1=O)Cl)O	ZPLQIPFOCGIIHV-UHFFFAOYSA-N	[M+H]+	1
FDA	2021	TWCCS	Demeclocycline	195.7	54680690	464.099	C21H21ClN2O8	CN(C)C1C2CC3C(C4=C(C=CC(=C4C(=C3C(=O)C2(C(=C(C1=O)C(=O)N)O)O)O)O)Cl)O	CN(C)[C@H]1[C@@H]2C[C@@H]3[C@@H](C4=C(C=CC(=C4C(=C3C(=O)[C@@]2(C(=C(C1=O)C(=O)N)O)O)O)O)Cl)O	GUXHBMASAHGULD-SEYHBJAFSA-N	[M+H]+	1
FDA	2021	TWCCS	Teriflunomide	158.7	54684141	270.062	C12H9F3N2O2	CC(=C(C#N)C(=O)NC1=CC=C(C=C1)C(F)(F)F)O	C/C(=C(\C#N)/C(=O)NC1=CC=C(C=C1)C(F)(F)F)/O	UTNUDOFZCWSZMS-YFHOEESVSA-N	[M+H]+	1
FDA	2021	TWCCS	Lornoxicam	177	54690031	370.98	C13H10ClN3O4S2	CN1C(=C(C2=C(S1(=O)=O)C=C(S2)Cl)O)C(=O)NC3=CC=CC=N3	CN1C(=C(C2=C(S1(=O)=O)C=C(S2)Cl)O)C(=O)NC3=CC=CC=N3	WLHQHAUOOXYABV-UHFFFAOYSA-N	[M+H]+	1
FDA	2021	TWCCS	Salirasib	182.7	5469318	358.197	C22H30O2S	CC(=CCCC(=CCCC(=CCSC1=CC=CC=C1C(=O)O)C)C)C	CC(=CCC/C(=C/CC/C(=C/CSC1=CC=CC=C1C(=O)O)/C)/C)C	WUILNKCFCLNXOK-CFBAGHHKSA-N	[M+H]+	1
FDA	2021	TWCCS	Ticlopidine	153.8	5472	263.054	C14H14ClNS	C1CN(CC2=C1SC=C2)CC3=CC=CC=C3Cl	C1CN(CC2=C1SC=C2)CC3=CC=CC=C3Cl	PHWBOXQYWZNQIN-UHFFFAOYSA-N	[M+H]+	1
FDA	2021	TWCCS	Dolutegravir (GSK1349572)	197.9	54726191	419.129	C20H19F2N3O5	CC1CCOC2N1C(=O)C3=C(C(=O)C(=CN3C2)C(=O)NCC4=C(C=C(C=C4)F)F)O	C[C@@H]1CCO[C@@H]2N1C(=O)C3=C(C(=O)C(=CN3C2)C(=O)NCC4=C(C=C(C=C4)F)F)O	RHWKPHLQXYSBKR-BMIGLBTASA-N	[M+H]+	1
FDA	2021	TWCCS	Olmutinib	211.9	54758501	486.184	C26H26N6O2S	CN1CCN(CC1)C2=CC=C(C=C2)NC3=NC4=C(C(=N3)OC5=CC=CC(=C5)NC(=O)C=C)SC=C4	CN1CCN(CC1)C2=CC=C(C=C2)NC3=NC4=C(C(=N3)OC5=CC=CC(=C5)NC(=O)C=C)SC=C4	FDMQDKQUTRLUBU-UHFFFAOYSA-N	[M+H]+	1
FDA	2021	TWCCS	Tinidazole	145.1	5479	247.063	C8H13N3O4S	CCS(=O)(=O)CCN1C(=NC=C1[N+](=O)[O-])C	CCS(=O)(=O)CCN1C(=NC=C1[N+](=O)[O-])C	HJLSLZFTEKNLFI-UHFFFAOYSA-N	[M+H]+	1
FDA	2021	TWCCS	Cefepime	206.3	5479537	480.125	C19H24N6O5S2	C[N+]1(CCCC1)CC2=C(N3C(C(C3=O)NC(=O)C(=NOC)C4=CSC(=N4)N)SC2)C(=O)[O-]	C[N+]1(CCCC1)CC2=C(N3[C@@H]([C@@H](C3=O)NC(=O)/C(=N\OC)/C4=CSC(=N4)N)SC2)C(=O)[O-]	HVFLCNVBZFFHBT-ZKDACBOMSA-N	[M+H]+	1
FDA	2021	TWCCS	Cefpirome	216.2	5479539	514.109	C22H22N6O5S2	CON=C(C1=CSC(=N1)N)C(=O)NC2C3N(C2=O)C(=C(CS3)C[N+]4=CC=CC5=C4CCC5)C(=O)[O-]	CO/N=C(/C1=CSC(=N1)N)\C(=O)N[C@H]2[C@@H]3N(C2=O)C(=C(CS3)C[N+]4=CC=CC5=C4CCC5)C(=O)[O-]	DKOQGJHPHLTOJR-WHRDSVKCSA-N	[M+H]+	1
FDA	2021	TWCCS	Ceftazidime	220.4	5481173	546.099	C22H22N6O7S2	CC(C)(C(=O)O)ON=C(C1=CSC(=N1)N)C(=O)NC2C3N(C2=O)C(=C(CS3)C[N+]4=CC=CC=C4)C(=O)[O-]	CC(C)(C(=O)O)O/N=C(/C1=CSC(=N1)N)\C(=O)N[C@H]2[C@@H]3N(C2=O)C(=C(CS3)C[N+]4=CC=CC=C4)C(=O)[O-]	ORFOPKXBNMVMKC-DWVKKRMSSA-N	[M+H]+	1
FDA	2021	TWCCS	Tenofovir Disoproxil	217.3	5481350	519.173	C19H30N5O10P	CC(C)OC(=O)OCOP(=O)(COC(C)CN1C=NC2=C(N=CN=C21)N)OCOC(=O)OC(C)C	C[C@H](CN1C=NC2=C(N=CN=C21)N)OCP(=O)(OCOC(=O)OC(C)C)OCOC(=O)OC(C)C	JFVZFKDSXNQEJW-CQSZACIVSA-N	[M+H]+	1
FDA	2021	TWCCS	Tioconazole	180	5482	385.981	C16H13Cl3N2OS	C1=CC(=C(C=C1Cl)Cl)C(CN2C=CN=C2)OCC3=C(SC=C3)Cl	C1=CC(=C(C=C1Cl)Cl)C(CN2C=CN=C2)OCC3=C(SC=C3)Cl	QXHHHPZILQDDPS-UHFFFAOYSA-N	[M+H]+	1
FDA	2021	TWCCS	Atomoxetine	161.7	54841	255.162	C17H21NO	CC1=CC=CC=C1OC(CCNC)C2=CC=CC=C2	CC1=CC=CC=C1O[C@H](CCNC)C2=CC=CC=C2	VHGCDTVCOLNTBX-QGZVFWFLSA-N	[M+H]+	1
FDA	2021	TWCCS	Troxerutin	264.4	5486699	742.232	C33H42O19	CC1C(C(C(C(O1)OCC2C(C(C(C(O2)OC3=C(OC4=CC(=CC(=C4C3=O)O)OCCO)C5=CC(=C(C=C5)OCCO)OCCO)O)O)O)O)O)O	C[C@H]1[C@@H]([C@H]([C@H]([C@@H](O1)OC[C@@H]2[C@H]([C@@H]([C@H]([C@@H](O2)OC3=C(OC4=CC(=CC(=C4C3=O)O)OCCO)C5=CC(=C(C=C5)OCCO)OCCO)O)O)O)O)O)O	IYVFNTXFRYQLRP-VVSTWUKXSA-N	[M+H]+	1
FDA	2021	TWCCS	Tizanidine	147.6	5487	253.019	C9H8ClN5S	C1CN=C(N1)NC2=C(C=CC3=NSN=C32)Cl	C1CN=C(N1)NC2=C(C=CC3=NSN=C32)Cl	XFYDIVBRZNQMJC-UHFFFAOYSA-N	[M+H]+	1
FDA	2021	TWCCS	Quinapril	204.2	54892	438.215	C25H30N2O5	CCOC(=O)C(CCC1=CC=CC=C1)NC(C)C(=O)N2CC3=CC=CC=C3CC2C(=O)O	CCOC(=O)[C@H](CCC1=CC=CC=C1)N[C@@H](C)C(=O)N2CC3=CC=CC=C3C[C@H]2C(=O)O	JSDRRTOADPPCHY-HSQYWUDLSA-N	[M+H]+	1
FDA	2021	TWCCS	Aliskiren	228.3	5493444	551.393	C30H53N3O6	CC(C)C(CC1=CC(=C(C=C1)OC)OCCCOC)CC(C(CC(C(C)C)C(=O)NCC(C)(C)C(=O)N)O)N	CC(C)[C@@H](CC1=CC(=C(C=C1)OC)OCCCOC)C[C@@H]([C@H](C[C@@H](C(C)C)C(=O)NCC(C)(C)C(=O)N)O)N	UXOWGYHJODZGMF-QORCZRPOSA-N	[M+H]+	1
FDA	2021	TWCCS	Tozasertib	216.3	5494449	464.211	C23H28N8OS	CC1=CC(=NN1)NC2=CC(=NC(=N2)SC3=CC=C(C=C3)NC(=O)C4CC4)N5CCN(CC5)C	CC1=CC(=NN1)NC2=CC(=NC(=N2)SC3=CC=C(C=C3)NC(=O)C4CC4)N5CCN(CC5)C	GCIKSSRWRFVXBI-UHFFFAOYSA-N	[M+H]+	1
FDA	2021	TWCCS	Tolazoline	132.7	5504	160.1	C10H12N2	C1CN=C(N1)CC2=CC=CC=C2	C1CN=C(N1)CC2=CC=CC=C2	JIVZKJJQOZQXQB-UHFFFAOYSA-N	[M+H]+	1
FDA	2021	TWCCS	Tolbutamide	161.1	5505	270.104	C12H18N2O3S	CCCCNC(=O)NS(=O)(=O)C1=CC=C(C=C1)C	CCCCNC(=O)NS(=O)(=O)C1=CC=C(C=C1)C	JLRGJRBPOGGCBT-UHFFFAOYSA-N	[M+H]+	1
FDA	2021	TWCCS	Tolnaftate	173.1	5510	307.103	C19H17NOS	CC1=CC(=CC=C1)N(C)C(=S)OC2=CC3=CC=CC=C3C=C2	CC1=CC(=CC=C1)N(C)C(=S)OC2=CC3=CC=CC=C3C=C2	FUSNMLFNXJSCDI-UHFFFAOYSA-N	[M+H]+	1
FDA	2021	TWCCS	Tolperisone	159.3	5511	245.178	C16H23NO	CC1=CC=C(C=C1)C(=O)C(C)CN2CCCCC2	CC1=CC=C(C=C1)C(=O)C(C)CN2CCCCC2	FSKFPVLPFLJRQB-UHFFFAOYSA-N	[M+H]+	1
FDA	2021	TWCCS	Mifepristone	219.5	55245	429.267	C29H35NO2	CC#CC1(CCC2C1(CC(C3=C4CCC(=O)C=C4CCC23)C5=CC=C(C=C5)N(C)C)C)O	CC#C[C@@]1(CC[C@@H]2[C@@]1(C[C@@H](C3=C4CCC(=O)C=C4CC[C@@H]23)C5=CC=C(C=C5)N(C)C)C)O	VKHAHZOOUSRJNA-GCNJZUOMSA-N	[M+H]+	1
FDA	2021	TWCCS	Tranexamic Acid	143.3	5526	157.11	C8H15NO2	C1CC(CCC1CN)C(=O)O	C1CC(CCC1CN)C(=O)O	GYDJEQRTZSCIOI-UHFFFAOYSA-N	[M+H]+	1
FDA	2021	TWCCS	Itraconazole	252.9	55283	704.239	C35H38Cl2N8O4	CCC(C)N1C(=O)N(C=N1)C2=CC=C(C=C2)N3CCN(CC3)C4=CC=C(C=C4)OCC5COC(O5)(CN6C=NC=N6)C7=C(C=C(C=C7)Cl)Cl	CCC(C)N1C(=O)N(C=N1)C2=CC=C(C=C2)N3CCN(CC3)C4=CC=C(C=C4)OC[C@H]5CO[C@](O5)(CN6C=NC=N6)C7=C(C=C(C=C7)Cl)Cl	VHVPQPYKVGDNFY-ZPGVKDDISA-N	[M+H]+	1
FDA	2021	TWCCS	Trapidil	144.6	5531	205.133	C10H15N5	CCN(CC)C1=CC(=NC2=NC=NN12)C	CCN(CC)C1=CC(=NC2=NC=NN12)C	GSNOZLZNQMLSKJ-UHFFFAOYSA-N	[M+H]+	1
FDA	2021	TWCCS	Trazodone	189.8	5533	371.151	C19H22ClN5O	C1CN(CCN1CCCN2C(=O)N3C=CC=CC3=N2)C4=CC(=CC=C4)Cl	C1CN(CCN1CCCN2C(=O)N3C=CC=CC3=N2)C4=CC(=CC=C4)Cl	PHLBKPHSAVXXEF-UHFFFAOYSA-N	[M+H]+	1
FDA	2021	TWCCS	Triamterene	153.9	5546	253.108	C12H11N7	C1=CC=C(C=C1)C2=NC3=C(N=C(N=C3N=C2N)N)N	C1=CC=C(C=C1)C2=NC3=C(N=C(N=C3N=C2N)N)N	FNYLWPVRPXGIIP-UHFFFAOYSA-N	[M+H]+	1
FDA	2021	TWCCS	Trichlormethiazide	177.1	5560	378.902	C8H8Cl3N3O4S2	C1=C2C(=CC(=C1Cl)S(=O)(=O)N)S(=O)(=O)NC(N2)C(Cl)Cl	C1=C2C(=CC(=C1Cl)S(=O)(=O)N)S(=O)(=O)NC(N2)C(Cl)Cl	LMJSLTNSBFUCMU-UHFFFAOYSA-N	[M+H]+	1
FDA	2021	TWCCS	Trifluoperazine	188.8	5566	407.164	C21H24F3N3S	CN1CCN(CC1)CCCN2C3=CC=CC=C3SC4=C2C=C(C=C4)C(F)(F)F	CN1CCN(CC1)CCCN2C3=CC=CC=C3SC4=C2C=C(C=C4)C(F)(F)F	ZEWQUBUPAILYHI-UHFFFAOYSA-N	[M+H]+	1
FDA	2021	TWCCS	Trihexyphenidyl	174.7	5572	301.241	C20H31NO	C1CCC(CC1)C(CCN2CCCCC2)(C3=CC=CC=C3)O	C1CCC(CC1)C(CCN2CCCCC2)(C3=CC=CC=C3)O	HWHLPVGTWGOCJO-UHFFFAOYSA-N	[M+H]+	1
FDA	2021	TWCCS	Trimebutine	198.9	5573	387.205	C22H29NO5	CCC(COC(=O)C1=CC(=C(C(=C1)OC)OC)OC)(C2=CC=CC=C2)N(C)C	CCC(COC(=O)C1=CC(=C(C(=C1)OC)OC)OC)(C2=CC=CC=C2)N(C)C	LORDFXWUHHSAQU-UHFFFAOYSA-N	[M+H]+	1
FDA	2021	TWCCS	Trimethoprim	170.1	5578	290.138	C14H18N4O3	COC1=CC(=CC(=C1OC)OC)CC2=CN=C(N=C2N)N	COC1=CC(=CC(=C1OC)OC)CC2=CN=C(N=C2N)N	IEDVJHCEMCRBQM-UHFFFAOYSA-N	[M+H]+	1
FDA	2021	TWCCS	Trimipramine	169.3	5584	294.21	C20H26N2	CC(CN1C2=CC=CC=C2CCC3=CC=CC=C31)CN(C)C	CC(CN1C2=CC=CC=C2CCC3=CC=CC=C31)CN(C)C	ZSCDBOWYZJWBIY-UHFFFAOYSA-N	[M+H]+	1
FDA	2021	TWCCS	Tripelennamine	158.5	5587	255.174	C16H21N3	CN(C)CCN(CC1=CC=CC=C1)C2=CC=CC=N2	CN(C)CCN(CC1=CC=CC=C1)C2=CC=CC=N2	UFLGIAIHIAPJJC-UHFFFAOYSA-N	[M+H]+	1
FDA	2021	TWCCS	Troglitazone (CS-045)	191	5591	441.161	C24H27NO5S	CC1=C(C2=C(CCC(O2)(C)COC3=CC=C(C=C3)CC4C(=O)NC(=O)S4)C(=C1O)C)C	CC1=C(C2=C(CCC(O2)(C)COC3=CC=C(C=C3)CC4C(=O)NC(=O)S4)C(=C1O)C)C	GXPHKUHSUJUWKP-UHFFFAOYSA-N	[M+H]+	1
FDA	2021	TWCCS	Tropicamide	168.6	5593	284.152	C17H20N2O2	CCN(CC1=CC=NC=C1)C(=O)C(CO)C2=CC=CC=C2	CCN(CC1=CC=NC=C1)C(=O)C(CO)C2=CC=CC=C2	BGDKAVGWHJFAGW-UHFFFAOYSA-N	[M+H]+	1
FDA	2021	TWCCS	Troxipide	174.6	5597	294.158	C15H22N2O4	COC1=CC(=CC(=C1OC)OC)C(=O)NC2CCCNC2	COC1=CC(=CC(=C1OC)OC)C(=O)NC2CCCNC2	YSIITVVESCNIPR-UHFFFAOYSA-N	[M+H]+	1
FDA	2021	TWCCS	Detomidine	143.8	56032	186.116	C12H14N2	CC1=C(C(=CC=C1)CC2=CN=CN2)C	CC1=C(C(=CC=C1)CC2=CN=CN2)C	RHDJRPPFURBGLQ-UHFFFAOYSA-N	[M+H]+	1
FDA	2021	TWCCS	Ractopamine	169	56052	301.168	C18H23NO3	CC(CCC1=CC=C(C=C1)O)NCC(C2=CC=C(C=C2)O)O	CC(CCC1=CC=C(C=C1)O)NCC(C2=CC=C(C=C2)O)O	YJQZYXCXBBCEAQ-UHFFFAOYSA-N	[M+H]+	1
FDA	2021	TWCCS	Difloxacin	203.3	56206	399.139	C21H19F2N3O3	CN1CCN(CC1)C2=C(C=C3C(=C2)N(C=C(C3=O)C(=O)O)C4=CC=C(C=C4)F)F	CN1CCN(CC1)C2=C(C=C3C(=C2)N(C=C(C3=O)C(=O)O)C4=CC=C(C=C4)F)F	NOCJXYPHIIZEHN-UHFFFAOYSA-N	[M+H]+	1
FDA	2021	TWCCS	Sarafloxacin	199.6	56208	385.124	C20H17F2N3O3	C1CN(CCN1)C2=C(C=C3C(=C2)N(C=C(C3=O)C(=O)O)C4=CC=C(C=C4)F)F	C1CN(CCN1)C2=C(C=C3C(=C2)N(C=C(C3=O)C(=O)O)C4=CC=C(C=C4)F)F	XBHBWNFJWIASRO-UHFFFAOYSA-N	[M+H]+	1
FDA	2021	TWCCS	Urapidil	191.9	5639	387.227	C20H29N5O3	CN1C(=CC(=O)N(C1=O)C)NCCCN2CCN(CC2)C3=CC=CC=C3OC	CN1C(=CC(=O)N(C1=O)C)NCCCN2CCN(CC2)C3=CC=CC=C3OC	ICMGLRUYEQNHPF-UHFFFAOYSA-N	[M+H]+	1
FDA	2021	TWCCS	Venlafaxine	169.3	5656	277.204	C17H27NO2	CN(C)CC(C1=CC=C(C=C1)OC)C2(CCCCC2)O	CN(C)CC(C1=CC=C(C=C1)OC)C2(CCCCC2)O	PNVNVHUZROJLTJ-UHFFFAOYSA-N	[M+H]+	1
FDA	2021	TWCCS	Pilaralisib (XL147)	227.7	56599306	540.135	C25H25ClN6O4S	CC(C)(C(=O)NC1=CC(=CC=C1)S(=O)(=O)NC2=NC3=CC=CC=C3N=C2NC4=C(C=CC(=C4)OC)Cl)N	CC(C)(C(=O)NC1=CC(=CC=C1)S(=O)(=O)NC2=NC3=CC=CC=C3N=C2NC4=C(C=CC(=C4)OC)Cl)N	QINPEPAQOBZPOF-UHFFFAOYSA-N	[M+H]+	1
FDA	2021	TWCCS	Alpelisib (BYL719)	207.6	56649450	441.145	C19H22F3N5O2S	CC1=C(SC(=N1)NC(=O)N2CCCC2C(=O)N)C3=CC(=NC=C3)C(C)(C)C(F)(F)F	CC1=C(SC(=N1)NC(=O)N2CCC[C@H]2C(=O)N)C3=CC(=NC=C3)C(C)(C)C(F)(F)F	STUWGJZDJHPWGZ-LBPRGKRZSA-N	[M+H]+	1
FDA	2021	TWCCS	(S)-crizotinib	200.7	56671814	449.119	C21H22Cl2FN5O	CC(C1=C(C=CC(=C1Cl)F)Cl)OC2=C(N=CC(=C2)C3=CN(N=C3)C4CCNCC4)N	C[C@@H](C1=C(C=CC(=C1Cl)F)Cl)OC2=C(N=CC(=C2)C3=CN(N=C3)C4CCNCC4)N	KTEIFNKAUNYNJU-LBPRGKRZSA-N	[M+H]+	1
FDA	2021	TWCCS	Hygromycin B	211	56928061	527.233	C20H37N3O13	CNC1CC(C(C(C1O)OC2C3C(C(C(O2)CO)O)OC4(O3)C(C(C(C(O4)C(CO)N)O)O)O)O)N	CN[C@H]1C[C@H]([C@@H]([C@H]([C@@H]1O)O[C@H]2[C@@H]3[C@H]([C@H]([C@H](O2)CO)O)OC4(O3)[C@@H]([C@H]([C@H]([C@H](O4)[C@H](CO)N)O)O)O)O)N	GRRNUXAQVGOGFE-HUCHGKBZSA-N	[M+H]+	1
FDA	2021	TWCCS	Ranolazine	206.1	56959	427.247	C24H33N3O4	CC1=C(C(=CC=C1)C)NC(=O)CN2CCN(CC2)CC(COC3=CC=CC=C3OC)O	CC1=C(C(=CC=C1)C)NC(=O)CN2CCN(CC2)CC(COC3=CC=CC=C3OC)O	XKLMZUWKNUAPSZ-UHFFFAOYSA-N	[M+H]+	1
FDA	2021	TWCCS	Guanabenz	146.2	5702063	230.013	C8H8Cl2N4	C1=CC(=C(C(=C1)Cl)C=NN=C(N)N)Cl	C1=CC(=C(C(=C1)Cl)/C=N/N=C(N)N)Cl	WDZVGELJXXEGPV-YIXHJXPBSA-N	[M+H]+	1
FDA	2021	TWCCS	Famotidine	166.7	5702160	337.045	C8H15N7O2S3	C1=C(N=C(S1)N=C(N)N)CSCCC(=NS(=O)(=O)N)N	C1=C(N=C(S1)N=C(N)N)CSCC/C(=N/S(=O)(=O)N)/N	XUFQPHANEAPEMJ-UHFFFAOYSA-N	[M+H]+	1
FDA	2021	TWCCS	Xylometazoline	167.5	5709	244.194	C16H24N2	CC1=CC(=CC(=C1CC2=NCCN2)C)C(C)(C)C	CC1=CC(=CC(=C1CC2=NCCN2)C)C(C)(C)C	HUCJFAOMUPXHDK-UHFFFAOYSA-N	[M+H]+	1
FDA	2021	TWCCS	Zafirlukast	230.3	5717	575.209	C31H33N3O6S	CC1=CC=CC=C1S(=O)(=O)NC(=O)C2=CC(=C(C=C2)CC3=CN(C4=C3C=C(C=C4)NC(=O)OC5CCCC5)C)OC	CC1=CC=CC=C1S(=O)(=O)NC(=O)C2=CC(=C(C=C2)CC3=CN(C4=C3C=C(C=C4)NC(=O)OC5CCCC5)C)OC	YEEZWCHGZNKEEK-UHFFFAOYSA-N	[M+H]+	1
FDA	2021	TWCCS	Zaltoprofen	164.2	5720	298.066	C17H14O3S	CC(C1=CC2=C(C=C1)SC3=CC=CC=C3C(=O)C2)C(=O)O	CC(C1=CC2=C(C=C1)SC3=CC=CC=C3C(=O)C2)C(=O)O	MUXFZBHBYYYLTH-UHFFFAOYSA-N	[M+H]+	1
FDA	2021	TWCCS	Rociletinib	229.5	57335384	555.221	C27H28F3N7O3	CC(=O)N1CCN(CC1)C2=CC(=C(C=C2)NC3=NC=C(C(=N3)NC4=CC(=CC=C4)NC(=O)C=C)C(F)(F)F)OC	CC(=O)N1CCN(CC1)C2=CC(=C(C=C2)NC3=NC=C(C(=N3)NC4=CC(=CC=C4)NC(=O)C=C)C(F)(F)F)OC	HUFOZJXAKZVRNJ-UHFFFAOYSA-N	[M+H]+	1
FDA	2021	TWCCS	Zonisamide	137.2	5734	212.026	C8H8N2O3S	C1=CC=C2C(=C1)C(=NO2)CS(=O)(=O)N	C1=CC=C2C(=C1)C(=NO2)CS(=O)(=O)N	UBQNRHZMVUUOMG-UHFFFAOYSA-N	[M+H]+	1
FDA	2021	TWCCS	Finasteride	201.2	57363	372.278	C23H36N2O2	CC12CCC3C(C1CCC2C(=O)NC(C)(C)C)CCC4C3(C=CC(=O)N4)C	C[C@]12CC[C@H]3[C@H]([C@@H]1CC[C@@H]2C(=O)NC(C)(C)C)CC[C@@H]4[C@@]3(C=CC(=O)N4)C	DBEPLOCGEIEOCV-WSBQPABSSA-N	[M+H]+	1
FDA	2021	TWCCS	Ceritinib (LDK378)	248.2	57379345	557.223	C28H36ClN5O3S	CC1=CC(=C(C=C1C2CCNCC2)OC(C)C)NC3=NC=C(C(=N3)NC4=CC=CC=C4S(=O)(=O)C(C)C)Cl	CC1=CC(=C(C=C1C2CCNCC2)OC(C)C)NC3=NC=C(C(=N3)NC4=CC=CC=C4S(=O)(=O)C(C)C)Cl	VERWOWGGCGHDQE-UHFFFAOYSA-N	[M+H]+	1
FDA	2021	TWCCS	Cefotaxime	198.3	5742673	455.057	C16H17N5O7S2	CC(=O)OCC1=C(N2C(C(C2=O)NC(=O)C(=NOC)C3=CSC(=N3)N)SC1)C(=O)O	CC(=O)OCC1=C(N2[C@@H]([C@@H](C2=O)NC(=O)/C(=N\OC)/C3=CSC(=N3)N)SC1)C(=O)O	GPRBEKHLDVQUJE-QSWIMTSFSA-N	[M+H]+	1
FDA	2021	TWCCS	Aztreonam	197.8	5742832	435.052	C13H17N5O8S2	CC1C(C(=O)N1S(=O)(=O)O)NC(=O)C(=NOC(C)(C)C(=O)O)C2=CSC(=N2)N	C[C@H]1[C@@H](C(=O)N1S(=O)(=O)O)NC(=O)/C(=N\OC(C)(C)C(=O)O)/C2=CSC(=N2)N	WZPBZJONDBGPKJ-VEHQQRBSSA-N	[M+H]+	1
FDA	2021	TWCCS	Dexamethasone (DHAP)	188.8	5743	392.2	C22H29FO5	CC1CC2C3CCC4=CC(=O)C=CC4(C3(C(CC2(C1(C(=O)CO)O)C)O)F)C	C[C@@H]1C[C@H]2[C@@H]3CCC4=CC(=O)C=C[C@@]4([C@]3([C@H](C[C@@]2([C@]1(C(=O)CO)O)C)O)F)C	UREBDLICKHMUKA-CXSFZGCWSA-N	[M+H]+	1
FDA	2021	TWCCS	Cortisone acetate	196.5	5745	402.204	C23H30O6	CC(=O)OCC(=O)C1(CCC2C1(CC(=O)C3C2CCC4=CC(=O)CCC34C)C)O	CC(=O)OCC(=O)[C@]1(CC[C@@H]2[C@@]1(CC(=O)[C@H]3[C@H]2CCC4=CC(=O)CC[C@]34C)C)O	ITRJWOMZKQRYTA-RFZYENFJSA-N	[M+H]+	1
FDA	2021	TWCCS	Mitomycin C	169	5746	334.128	C15H18N4O5	CC1=C(C(=O)C2=C(C1=O)N3CC4C(C3(C2COC(=O)N)OC)N4)N	CC1=C(C(=O)C2=C(C1=O)N3C[C@H]4[C@@H]([C@@]3([C@@H]2COC(=O)N)OC)N4)N	NWIBSHFKIJFRCO-WUDYKRTCSA-N	[M+H]+	1
FDA	2021	TWCCS	Imiquimod	152.5	57469	240.137	C14H16N4	CC(C)CN1C=NC2=C1C3=CC=CC=C3N=C2N	CC(C)CN1C=NC2=C1C3=CC=CC=C3N=C2N	DOUYETYNHWVLEO-UHFFFAOYSA-N	[M+H]+	1
FDA	2021	TWCCS	Hydrocortisone	186	5754	362.209	C21H30O5	CC12CCC(=O)C=C1CCC3C2C(CC4(C3CCC4(C(=O)CO)O)C)O	C[C@]12CCC(=O)C=C1CC[C@@H]3[C@@H]2[C@H](C[C@]4([C@H]3CC[C@@]4(C(=O)CO)O)C)O	JYGXADMDTFJGBT-VWUMJDOOSA-N	[M+H]+	1
FDA	2021	TWCCS	Prednisolone	183.1	5755	360.194	C21H28O5	CC12CC(C3C(C1CCC2(C(=O)CO)O)CCC4=CC(=O)C=CC34C)O	C[C@]12C[C@@H]([C@H]3[C@H]([C@@H]1CC[C@@]2(C(=O)CO)O)CCC4=CC(=O)C=C[C@]34C)O	OIGNJSKKLXVSLS-VWUMJDOOSA-N	[M+H]+	1
FDA	2021	TWCCS	Estradiol	172	5757	272.178	C18H24O2	CC12CCC3C(C1CCC2O)CCC4=C3C=CC(=C4)O	C[C@]12CC[C@H]3[C@H]([C@@H]1CC[C@@H]2O)CCC4=C3C=CC(=C4)O	VOXZDWNPVJITMN-ZBRFXRBCSA-N	[M+H]+	1
FDA	2021	TWCCS	Reserpine	251.2	5770	608.273	C33H40N2O9	COC1C(CC2CN3CCC4=C(C3CC2C1C(=O)OC)NC5=C4C=CC(=C5)OC)OC(=O)C6=CC(=C(C(=C6)OC)OC)OC	CO[C@H]1[C@@H](C[C@@H]2CN3CCC4=C([C@H]3C[C@@H]2[C@@H]1C(=O)OC)NC5=C4C=CC(=C5)OC)OC(=O)C6=CC(=C(C(=C6)OC)OC)OC	QEVHRUUCFGRFIF-MDEJGZGSSA-N	[M+H]+	1
FDA	2021	TWCCS	Oxytocin (Syntocinon)	310.5	5771	1006.44	C43H66N12O12S2	CCC(C)C1C(=O)NC(C(=O)NC(C(=O)NC(CSSCC(C(=O)NC(C(=O)N1)CC2=CC=C(C=C2)O)N)C(=O)N3CCCC3C(=O)NC(CC(C)C)C(=O)NCC(=O)N)CC(=O)N)CCC(=O)N	CCC(C)C1C(=O)NC(C(=O)NC(C(=O)NC(CSSCC(C(=O)NC(C(=O)N1)CC2=CC=C(C=C2)O)N)C(=O)N3CCCC3C(=O)NC(CC(C)C)C(=O)NCC(=O)N)CC(=O)N)CCC(=O)N	XNOPRXBHLZRZKH-UHFFFAOYSA-N	[M+H]+	1
FDA	2021	TWCCS	Phentolamine	171.3	5775	281.153	C17H19N3O	CC1=CC=C(C=C1)N(CC2=NCCN2)C3=CC(=CC=C3)O	CC1=CC=C(C=C1)N(CC2=NCCN2)C3=CC(=CC=C3)O	MRBDMNSDAVCSSF-UHFFFAOYSA-N	[M+H]+	1
FDA	2021	TWCCS	L-Thyroxine	216.3	5819	776.687	C15H11I4NO4	C1=C(C=C(C(=C1I)OC2=CC(=C(C(=C2)I)O)I)I)CC(C(=O)O)N	C1=C(C=C(C(=C1I)OC2=CC(=C(C(=C2)I)O)I)I)C[C@@H](C(=O)O)N	XUIIKFGFIJCVMT-LBPRGKRZSA-N	[M+H]+	1
FDA	2021	TWCCS	Levothyroxine	216.7	5819	776.687	C15H11I4NO4	C1=C(C=C(C(=C1I)OC2=CC(=C(C(=C2)I)O)I)I)CC(C(=O)O)N	C1=C(C=C(C(=C1I)OC2=CC(=C(C(=C2)I)O)I)I)C[C@@H](C(=O)O)N	XUIIKFGFIJCVMT-LBPRGKRZSA-N	[M+H]+	1
FDA	2021	TWCCS	Prednisolone Acetate	195	5834	402.204	C23H30O6	CC(=O)OCC(=O)C1(CCC2C1(CC(C3C2CCC4=CC(=O)C=CC34C)O)C)O	CC(=O)OCC(=O)[C@]1(CC[C@@H]2[C@@]1(C[C@@H]([C@H]3[C@H]2CCC4=CC(=O)C=C[C@]34C)O)C)O	LRJOMUJRLNCICJ-JZYPGELDSA-N	[M+H]+	1
FDA	2021	TWCCS	Prednisone	182.1	5865	358.178	C21H26O5	CC12CC(=O)C3C(C1CCC2(C(=O)CO)O)CCC4=CC(=O)C=CC34C	C[C@]12CC(=O)[C@H]3[C@H]([C@@H]1CC[C@@]2(C(=O)CO)O)CCC4=CC(=O)C=C[C@]34C	XOFYZVNMUHMLCC-ZPOLXVRWSA-N	[M+H]+	1
FDA	2021	TWCCS	Estrone	162.6	5870	270.162	C18H22O2	CC12CCC3C(C1CCC2=O)CCC4=C3C=CC(=C4)O	C[C@]12CC[C@H]3[C@H]([C@@H]1CCC2=O)CCC4=C3C=CC(=C4)O	DNXHEGUUPJUMQT-CBZIJGRNSA-N	[M+H]+	1
FDA	2021	TWCCS	Pilocarpine	144.8	5910	208.121	C11H16N2O2	CCC1C(COC1=O)CC2=CN=CN2C	CC[C@H]1[C@H](COC1=O)CC2=CN=CN2C	QCHFTSOMWOSFHM-WPRPVWTQSA-N	[M+H]+	1
FDA	2021	TWCCS	Liothyronine	206.6	5920	650.79	C15H12I3NO4	C1=CC(=C(C=C1OC2=C(C=C(C=C2I)CC(C(=O)O)N)I)I)O	C1=CC(=C(C=C1OC2=C(C=C(C=C2I)C[C@@H](C(=O)O)N)I)I)O	AUYYCJSJGJYCDS-LBPRGKRZSA-N	[M+H]+	1
FDA	2021	TWCCS	Rotigotine	171.3	59227	315.166	C19H25NOS	CCCN(CCC1=CC=CS1)C2CCC3=C(C2)C=CC=C3O	CCCN(CCC1=CC=CS1)[C@H]2CCC3=C(C2)C=CC=C3O	KFQYTPMOWPVWEJ-INIZCTEOSA-N	[M+H]+	1
FDA	2021	TWCCS	Entospletinib (GS-9973)	211.2	59473233	411.181	C23H21N7O	C1COCCN1C2=CC=C(C=C2)NC3=NC(=CN4C3=NC=C4)C5=CC6=C(C=C5)C=NN6	C1COCCN1C2=CC=C(C=C2)NC3=NC(=CN4C3=NC=C4)C5=CC6=C(C=C5)C=NN6	XSMSNFMDVXXHGJ-UHFFFAOYSA-N	[M+H]+	1
FDA	2021	TWCCS	Deoxycorticosterone acetate	194.4	5952	372.23	C23H32O4	CC(=O)OCC(=O)C1CCC2C1(CCC3C2CCC4=CC(=O)CCC34C)C	CC(=O)OCC(=O)[C@H]1CC[C@@H]2[C@@]1(CC[C@H]3[C@H]2CCC4=CC(=O)CC[C@]34C)C	VPGRYOFKCNULNK-ACXQXYJUSA-N	[M+H]+	1
FDA	2021	TWCCS	Molidustat (BAY 85-3934)	171.5	59603622	314.124	C13H14N8O2	C1COCCN1C2=NC=NC(=C2)N3C(=O)C(=CN3)N4C=CN=N4	C1COCCN1C2=NC=NC(=C2)N3C(=O)C(=CN3)N4C=CN=N4	IJMBOKOTALXLKS-UHFFFAOYSA-N	[M+H]+	1
FDA	2021	TWCCS	Esmolol	169.9	59768	295.178	C16H25NO4	CC(C)NCC(COC1=CC=C(C=C1)CCC(=O)OC)O	CC(C)NCC(COC1=CC=C(C=C1)CCC(=O)OC)O	AQNDDEOPVVGCPG-UHFFFAOYSA-N	[M+H]+	1
FDA	2021	TWCCS	Vincristine	286	5978	824.4	C46H56N4O10	CCC1(CC2CC(C3=C(CCN(C2)C1)C4=CC=CC=C4N3)(C5=C(C=C6C(=C5)C78CCN9C7C(C=CC9)(C(C(C8N6C=O)(C(=O)OC)O)OC(=O)C)CC)OC)C(=O)OC)O	CC[C@@]1(C[C@@H]2C[C@@](C3=C(CCN(C2)C1)C4=CC=CC=C4N3)(C5=C(C=C6C(=C5)[C@]78CCN9[C@H]7[C@@](C=CC9)([C@H]([C@@]([C@@H]8N6C=O)(C(=O)OC)O)OC(=O)C)CC)OC)C(=O)OC)O	OGWKCGZFUXNPDA-XQKSVPLYSA-N	[M+H]+	1
FDA	2021	TWCCS	Ethinyl Estradiol	171.9	5991	296.178	C20H24O2	CC12CCC3C(C1CCC2(C#C)O)CCC4=C3C=CC(=C4)O	C[C@]12CC[C@H]3[C@H]([C@@H]1CC[C@]2(C#C)O)CCC4=C3C=CC(=C4)O	BFPYWIDHMRZLRN-SLHNCBLASA-N	[M+H]+	1
FDA	2021	TWCCS	Progesterone	178	5994	314.225	C21H30O2	CC(=O)C1CCC2C1(CCC3C2CCC4=CC(=O)CCC34C)C	CC(=O)[C@H]1CC[C@@H]2[C@@]1(CC[C@H]3[C@H]2CCC4=CC(=O)CC[C@]34C)C	RJKFOVLPORLFTN-LEKSSAKUSA-N	[M+H]+	1
FDA	2021	TWCCS	Amidopyrine	150.7	6009	231.137	C13H17N3O	CC1=C(C(=O)N(N1C)C2=CC=CC=C2)N(C)C	CC1=C(C(=O)N(N1C)C2=CC=CC=C2)N(C)C	RMMXTBMQSGEXHJ-UHFFFAOYSA-N	[M+H]+	1
FDA	2021	TWCCS	Adapalene	217.1	60164	412.204	C28H28O3	COC1=C(C=C(C=C1)C2=CC3=C(C=C2)C=C(C=C3)C(=O)O)C45CC6CC(C4)CC(C6)C5	COC1=C(C=C(C=C1)C2=CC3=C(C=C2)C=C(C=C3)C(=O)O)C45CC6CC(C4)CC(C6)C5	LZCDAPDGXCYOEH-UHFFFAOYSA-N	[M+H]+	1
FDA	2021	TWCCS	Tetrabenazine	181.1	6018	317.199	C19H27NO3	CC(C)CC1CN2CCC3=CC(=C(C=C3C2CC1=O)OC)OC	CC(C)CC1CN2CCC3=CC(=C(C=C3C2CC1=O)OC)OC	MKJIEFSOBYUXJB-UHFFFAOYSA-N	[M+H]+	1
FDA	2021	TWCCS	Exemestane	170.9	60198	296.178	C20H24O2	CC12CCC3C(C1CCC2=O)CC(=C)C4=CC(=O)C=CC34C	C[C@]12CC[C@H]3[C@H]([C@@H]1CCC2=O)CC(=C)C4=CC(=O)C=C[C@]34C	BFYIZQONLCFLEV-DAELLWKTSA-N	[M+H]+	1
FDA	2021	TWCCS	Kanamycin	204.5	6032	484.238	C18H36N4O11	C1C(C(C(C(C1N)OC2C(C(C(C(O2)CN)O)O)O)O)OC3C(C(C(C(O3)CO)O)N)O)N	C1[C@H]([C@@H]([C@H]([C@@H]([C@H]1N)O[C@@H]2[C@@H]([C@H]([C@@H]([C@H](O2)CN)O)O)O)O)O[C@@H]3[C@@H]([C@H]([C@@H]([C@H](O3)CO)O)N)O)N	SBUJHOSQTJFQJX-NOAMYHISSA-N	[M+H]+	1
FDA	2021	TWCCS	Sparfloxacin	198.5	60464	392.166	C19H22F2N4O3	CC1CN(CC(N1)C)C2=C(C(=C3C(=C2F)N(C=C(C3=O)C(=O)O)C4CC4)N)F	C[C@@H]1CN(C[C@@H](N1)C)C2=C(C(=C3C(=C2F)N(C=C(C3=O)C(=O)O)C4CC4)N)F	DZZWHBIBMUVIIW-DTORHVGOSA-N	[M+H]+	1
FDA	2021	TWCCS	Clopidogrel	167.2	60606	321.059	C16H16ClNO2S	COC(=O)C(C1=CC=CC=C1Cl)N2CCC3=C(C2)C=CS3	COC(=O)[C@H](C1=CC=CC=C1Cl)N2CCC3=C(C2)C=CS3	GKTWGGQPFAXNFI-HNNXBMFYSA-N	[M+H]+	1
FDA	2021	TWCCS	Tiagabine	184.5	60648	375.133	C20H25NO2S2	CC1=C(SC=C1)C(=CCCN2CCCC(C2)C(=O)O)C3=C(C=CS3)C	CC1=C(SC=C1)C(=CCCN2CCC[C@H](C2)C(=O)O)C3=C(C=CS3)C	PBJUNZJWGZTSKL-MRXNPFEDSA-N	[M+H]+	1
FDA	2021	TWCCS	Marbofloxacin	188.6	60651	362.139	C17H19FN4O4	CN1CCN(CC1)C2=C(C=C3C4=C2OCN(N4C=C(C3=O)C(=O)O)C)F	CN1CCN(CC1)C2=C(C=C3C4=C2OCN(N4C=C(C3=O)C(=O)O)C)F	BPFYOAJNDMUVBL-UHFFFAOYSA-N	[M+H]+	1
FDA	2021	TWCCS	Levobetaxolol	184.7	60657	307.215	C18H29NO3	CC(C)NCC(COC1=CC=C(C=C1)CCOCC2CC2)O	CC(C)NC[C@@H](COC1=CC=C(C=C1)CCOCC2CC2)O	NWIUTZDMDHAVTP-KRWDZBQOSA-N	[M+H]+	1
FDA	2021	TWCCS	Topotecan	212.4	60700	421.164	C23H23N3O5	CCC1(C2=C(COC1=O)C(=O)N3CC4=CC5=C(C=CC(=C5CN(C)C)O)N=C4C3=C2)O	CC[C@@]1(C2=C(COC1=O)C(=O)N3CC4=CC5=C(C=CC(=C5CN(C)C)O)N=C4C3=C2)O	UCFGDBYHRUNTLO-QHCPKHFHSA-N	[M+H]+	1
FDA	2021	TWCCS	Bromfenac	167.7	60726	333	C15H12BrNO3	C1=CC(=C(C(=C1)C(=O)C2=CC=C(C=C2)Br)N)CC(=O)O	C1=CC(=C(C(=C1)C(=O)C2=CC=C(C=C2)Br)N)CC(=O)O	ZBPLOVFIXSTCRZ-UHFFFAOYSA-N	[M+H]+	1
FDA	2021	TWCCS	Gemcitabine	149.2	60750	263.072	C9H11F2N3O4	C1=CN(C(=O)N=C1N)C2C(C(C(O2)CO)O)(F)F	C1=CN(C(=O)N=C1N)[C@H]2C([C@@H]([C@H](O2)CO)O)(F)F	SDUQYLNIPVEERB-QPPQHZFASA-N	[M+H]+	1
FDA	2021	TWCCS	Ibutilide	198.7	60753	384.245	C20H36N2O3S	CCCCCCCN(CC)CCCC(C1=CC=C(C=C1)NS(=O)(=O)C)O	CCCCCCCN(CC)CCCC(C1=CC=C(C=C1)NS(=O)(=O)C)O	ALOBUEHUHMBRLE-UHFFFAOYSA-N	[M+H]+	1
FDA	2021	TWCCS	Caldiamide	190.9	60755	419.202	C16H29N5O8	CNC(=O)CN(CCN(CCN(CC(=O)NC)CC(=O)O)CC(=O)O)CC(=O)O	CNC(=O)CN(CCN(CCN(CC(=O)NC)CC(=O)O)CC(=O)O)CC(=O)O	RZESKRXOCXWCFX-UHFFFAOYSA-N	[M+H]+	1
FDA	2021	TWCCS	Aripiprazole	204.1	60795	447.148	C23H27Cl2N3O2	C1CC(=O)NC2=C1C=CC(=C2)OCCCCN3CCN(CC3)C4=C(C(=CC=C4)Cl)Cl	C1CC(=O)NC2=C1C=CC(=C2)OCCCCN3CCN(CC3)C4=C(C(=CC=C4)Cl)Cl	CEUORZQYGODEFX-UHFFFAOYSA-N	[M+H]+	1
FDA	2021	TWCCS	Atorvastatin	234	60823	558.253	C33H35FN2O5	CC(C)C1=C(C(=C(N1CCC(CC(CC(=O)O)O)O)C2=CC=C(C=C2)F)C3=CC=CC=C3)C(=O)NC4=CC=CC=C4	CC(C)C1=C(C(=C(N1CC[C@H](C[C@H](CC(=O)O)O)O)C2=CC=C(C=C2)F)C3=CC=CC=C3)C(=O)NC4=CC=CC=C4	XUKUURHRXDUEBC-KAYWLYCHSA-N	[M+H]+	1
FDA	2021	TWCCS	Lamivudine	144.9	60825	229.052	C8H11N3O3S	C1C(OC(S1)CO)N2C=CC(=NC2=O)N	C1[C@H](O[C@H](S1)CO)N2C=CC(=NC2=O)N	JTEGQNOMFQHVDC-NKWVEPMBSA-N	[M+H]+	1
FDA	2021	TWCCS	Duloxetine	168.7	60835	297.119	C18H19NOS	CNCCC(C1=CC=CS1)OC2=CC=CC3=CC=CC=C32	CNCC[C@@H](C1=CC=CS1)OC2=CC=CC3=CC=CC=C32	ZEUITGRIYCTCEM-KRWDZBQOSA-N	[M+H]+	1
FDA	2021	TWCCS	Irinotecan	266.1	60838	586.279	C33H38N4O6	CCC1=C2CN3C(=CC4=C(C3=O)COC(=O)C4(CC)O)C2=NC5=C1C=C(C=C5)OC(=O)N6CCC(CC6)N7CCCCC7	CCC1=C2CN3C(=CC4=C(C3=O)COC(=O)[C@@]4(CC)O)C2=NC5=C1C=C(C=C5)OC(=O)N6CCC(CC6)N7CCCCC7	UWKQSNNFCGGAFS-XIFFEERXSA-N	[M+H]+	1
FDA	2021	TWCCS	Valsartan	202.7	60846	435.227	C24H29N5O3	CCCCC(=O)N(CC1=CC=C(C=C1)C2=CC=CC=C2C3=NNN=N3)C(C(C)C)C(=O)O	CCCCC(=O)N(CC1=CC=C(C=C1)C2=CC=CC=C2C3=NNN=N3)[C@@H](C(C)C)C(=O)O	ACWBQPMHZXGDFX-QFIPXVFZSA-N	[M+H]+	1
FDA	2021	TWCCS	Ziprasidone	192.2	60854	412.112	C21H21ClN4OS	C1CN(CCN1CCC2=C(C=C3C(=C2)CC(=O)N3)Cl)C4=NSC5=CC=CC=C54	C1CN(CCN1CCC2=C(C=C3C(=C2)CC(=O)N3)Cl)C4=NSC5=CC=CC=C54	MVWVFYHBGMAFLY-UHFFFAOYSA-N	[M+H]+	1
FDA	2021	TWCCS	Zanamivir	174.2	60855	332.133	C12H20N4O7	CC(=O)NC1C(C=C(OC1C(C(CO)O)O)C(=O)O)N=C(N)N	CC(=O)N[C@@H]1[C@H](C=C(O[C@H]1[C@@H]([C@@H](CO)O)O)C(=O)O)N=C(N)N	ARAIBEBZBOPLMB-UFGQHTETSA-N	[M+H]+	1
FDA	2021	TWCCS	Zolmitriptan	159.4	60857	287.163	C16H21N3O2	CN(C)CCC1=CNC2=C1C=C(C=C2)CC3COC(=O)N3	CN(C)CCC1=CNC2=C1C=C(C=C2)C[C@H]3COC(=O)N3	ULSDMUVEXKOYBU-ZDUSSCGKSA-N	[M+H]+	1
FDA	2021	TWCCS	Adefovir Dipivoxil	217.2	60871	501.199	C20H32N5O8P	CC(C)(C)C(=O)OCOP(=O)(COCCN1C=NC2=C(N=CN=C21)N)OCOC(=O)C(C)(C)C	CC(C)(C)C(=O)OCOP(=O)(COCCN1C=NC2=C(N=CN=C21)N)OCOC(=O)C(C)(C)C	WOZSCQDILHKSGG-UHFFFAOYSA-N	[M+H]+	1
FDA	2021	TWCCS	Emtricitabine	145.8	60877	247.043	C8H10FN3O3S	C1C(OC(S1)CO)N2C=C(C(=NC2=O)N)F	C1[C@H](O[C@H](S1)CO)N2C=C(C(=NC2=O)N)F	XQSPYNMVSIKCOC-NTSWFWBYSA-N	[M+H]+	1
FDA	2021	TWCCS	Tirofiban	200.9	60947	440.234	C22H36N2O5S	CCCCS(=O)(=O)NC(CC1=CC=C(C=C1)OCCCCC2CCNCC2)C(=O)O	CCCCS(=O)(=O)N[C@@H](CC1=CC=C(C=C1)OCCCCC2CCNCC2)C(=O)O	COKMIXFXJJXBQG-NRFANRHFSA-N	[M+H]+	1
FDA	2021	TWCCS	Capecitabine	187.4	60953	359.149	C15H22FN3O6	CCCCCOC(=O)NC1=NC(=O)N(C=C1F)C2C(C(C(O2)C)O)O	CCCCCOC(=O)NC1=NC(=O)N(C=C1F)[C@H]2[C@@H]([C@@H]([C@H](O2)C)O)O	GAGWJHPBXLXJQN-UORFTKCHSA-N	[M+H]+	1
FDA	2021	TWCCS	Adenosine	157.3	60961	267.097	C10H13N5O4	C1=NC(=C2C(=N1)N(C=N2)C3C(C(C(O3)CO)O)O)N	C1=NC(=C2C(=N1)N(C=N2)[C@H]3[C@@H]([C@@H]([C@H](O3)CO)O)O)N	OIRDTQYFTABQOQ-KQYNXXCUSA-N	[M+H]+	1
FDA	2021	TWCCS	Cloxacillin	191.9	6098	435.066	C19H18ClN3O5S	CC1=C(C(=NO1)C2=CC=CC=C2Cl)C(=O)NC3C4N(C3=O)C(C(S4)(C)C)C(=O)O	CC1=C(C(=NO1)C2=CC=CC=C2Cl)C(=O)N[C@H]3[C@@H]4N(C3=O)[C@H](C(S4)(C)C)C(=O)O	LQOLIRLGBULYKD-JKIFEVAISA-N	[M+H]+	1
FDA	2021	TWCCS	Zoxazolamine	128.7	6103	168.009	C7H5ClN2O	C1=CC2=C(C=C1Cl)N=C(O2)N	C1=CC2=C(C=C1Cl)N=C(O2)N	YGCODSQDUUUKIV-UHFFFAOYSA-N	[M+H]+	1
FDA	2021	TWCCS	Tolfenamic Acid	153.7	610479	261.056	C14H12ClNO2	CC1=C(C=CC=C1Cl)NC2=CC=CC=C2C(=O)O	CC1=C(C=CC=C1Cl)NC2=CC=CC=C2C(=O)O	YEZNLOUZAIOMLT-UHFFFAOYSA-N	[M+H]+	1
FDA	2021	TWCCS	Mecarbinate	148.5	616236	233.105	C13H15NO3	CCOC(=O)C1=C(N(C2=C1C=C(C=C2)O)C)C	CCOC(=O)C1=C(N(C2=C1C=C(C=C2)O)C)C	YTBNTDMBGXAOCG-UHFFFAOYSA-N	[M+H]+	1
FDA	2021	TWCCS	Deoxycorticosterone	181.7	6166	330.219	C21H30O3	CC12CCC3C(C1CCC2C(=O)CO)CCC4=CC(=O)CCC34C	C[C@]12CC[C@H]3[C@H]([C@@H]1CC[C@@H]2C(=O)CO)CCC4=CC(=O)CC[C@]34C	ZESRJSPZRDMNHY-YFWFAHHUSA-N	[M+H]+	1
FDA	2021	TWCCS	Colchicine	194.7	6167	399.168	C22H25NO6	CC(=O)NC1CCC2=CC(=C(C(=C2C3=CC=C(C(=O)C=C13)OC)OC)OC)OC	CC(=O)N[C@H]1CCC2=CC(=C(C(=C2C3=CC=C(C(=O)C=C13)OC)OC)OC)OC	IAKHMKGGTNLKSZ-INIZCTEOSA-N	[M+H]+	1
FDA	2021	TWCCS	Oxacillin	188	6196	401.105	C19H19N3O5S	CC1=C(C(=NO1)C2=CC=CC=C2)C(=O)NC3C4N(C3=O)C(C(S4)(C)C)C(=O)O	CC1=C(C(=NO1)C2=CC=CC=C2)C(=O)N[C@H]3[C@@H]4N(C3=O)[C@H](C(S4)(C)C)C(=O)O	UWYHMGVUTGAWSP-JKIFEVAISA-N	[M+H]+	1
FDA	2021	TWCCS	Fluocinolone Acetonide	200.9	6215	452.201	C24H30F2O6	CC1(OC2CC3C4CC(C5=CC(=O)C=CC5(C4(C(CC3(C2(O1)C(=O)CO)C)O)F)C)F)C	C[C@]12C[C@@H]([C@]3([C@H]([C@@H]1C[C@@H]4[C@]2(OC(O4)(C)C)C(=O)CO)C[C@@H](C5=CC(=O)C=C[C@@]53C)F)F)O	FEBLZLNTKCEFIT-VSXGLTOVSA-N	[M+H]+	1
FDA	2021	TWCCS	Norethindrone	173.7	6230	298.193	C20H26O2	CC12CCC3C(C1CCC2(C#C)O)CCC4=CC(=O)CCC34	C[C@]12CC[C@H]3[C@H]([C@@H]1CC[C@]2(C#C)O)CCC4=CC(=O)CC[C@H]34	VIKNJXKGJWUCNN-XGXHKTLJSA-N	[M+H]+	1
FDA	2021	TWCCS	Hydroxyprogesterone	179.9	6238	330.219	C21H30O3	CC(=O)C1(CCC2C1(CCC3C2CCC4=CC(=O)CCC34C)C)O	CC(=O)[C@]1(CC[C@@H]2[C@@]1(CC[C@H]3[C@H]2CCC4=CC(=O)CC[C@]34C)C)O	DBPWSSGDRRHUNT-CEGNMAFCSA-N	[M+H]+	1
FDA	2021	TWCCS	17-Hydroxyprogesterone	179.9	6238	330.219	C21H30O3	CC(=O)C1(CCC2C1(CCC3C2CCC4=CC(=O)CCC34C)C)O	CC(=O)[C@]1(CC[C@@H]2[C@@]1(CC[C@H]3[C@H]2CCC4=CC(=O)CC[C@]34C)C)O	DBPWSSGDRRHUNT-CEGNMAFCSA-N	[M+H]+	1
FDA	2021	TWCCS	Ampicillin	185.2	6249	349.11	C16H19N3O4S	CC1(C(N2C(S1)C(C2=O)NC(=O)C(C3=CC=CC=C3)N)C(=O)O)C	CC1([C@@H](N2[C@H](S1)[C@@H](C2=O)NC(=O)[C@@H](C3=CC=CC=C3)N)C(=O)O)C	AVKUERGKIZMTKX-NJBDSQKTSA-N	[M+H]+	1
FDA	2021	TWCCS	Cytarabine	148.7	6253	243.086	C9H13N3O5	C1=CN(C(=O)N=C1N)C2C(C(C(O2)CO)O)O	C1=CN(C(=O)N=C1N)[C@H]2[C@H]([C@@H]([C@H](O2)CO)O)O	UHDGCWIWMRVCDJ-CCXZUQQUSA-N	[M+H]+	1
FDA	2021	TWCCS	Medroxyprogesterone acetate	198.2	6279	386.246	C24H34O4	CC1CC2C(CCC3(C2CCC3(C(=O)C)OC(=O)C)C)C4(C1=CC(=O)CC4)C	C[C@H]1C[C@@H]2[C@H](CC[C@]3([C@H]2CC[C@@]3(C(=O)C)OC(=O)C)C)[C@@]4(C1=CC(=O)CC4)C	PSGAAPLEWMOORI-PEINSRQWSA-N	[M+H]+	1
FDA	2021	TWCCS	Cisatracurium	311.9	62887	928.509	C53H72N2O12+2	C[N+]1(CCC2=CC(=C(C=C2C1CC3=CC(=C(C=C3)OC)OC)OC)OC)CCC(=O)OCCCCCOC(=O)CC[N+]4(CCC5=CC(=C(C=C5C4CC6=CC(=C(C=C6)OC)OC)OC)OC)C	C[N@@+]1(CCC2=CC(=C(C=C2[C@H]1CC3=CC(=C(C=C3)OC)OC)OC)OC)CCC(=O)OCCCCCOC(=O)CC[N@+]4(CCC5=CC(=C(C=C5[C@H]4CC6=CC(=C(C=C6)OC)OC)OC)OC)C	YXSLJKQTIDHPOT-LJCJQEJUSA-N	[M+H]+	1
FDA	2021	TWCCS	Mestranol	175.4	6291	310.193	C21H26O2	CC12CCC3C(C1CCC2(C#C)O)CCC4=C3C=CC(=C4)OC	C[C@]12CC[C@H]3[C@H]([C@@H]1CC[C@]2(C#C)O)CCC4=C3C=CC(=C4)OC	IMSSROKUHAOUJS-MJCUULBUSA-N	[M+H]+	1
FDA	2021	TWCCS	Chlorquinaldol	137.6	6301	226.99	C10H7Cl2NO	CC1=NC2=C(C=C1)C(=CC(=C2O)Cl)Cl	CC1=NC2=C(C=C1)C(=CC(=C2O)Cl)Cl	GPTXWRGISTZRIO-UHFFFAOYSA-N	[M+H]+	1
FDA	2021	TWCCS	L-Arginine	133.8	6322	174.112	C6H14N4O2	C(CC(C(=O)O)N)CN=C(N)N	C(C[C@@H](C(=O)O)N)CN=C(N)N	ODKSFYDXXFIFQN-BYPYZUCNSA-N	[M+H]+	1
FDA	2021	TWCCS	Tipiracil	149	6323266	242.057	C9H11ClN4O2	C1CC(=N)N(C1)CC2=C(C(=O)NC(=O)N2)Cl	C1CC(=N)N(C1)CC2=C(C(=O)NC(=O)N2)Cl	QQHMKNYGKVVGCZ-UHFFFAOYSA-N	[M+H]+	1
FDA	2021	TWCCS	Ceftiofur	212.4	6328657	523.029	C19H17N5O7S3	CON=C(C1=CSC(=N1)N)C(=O)NC2C3N(C2=O)C(=C(CS3)CSC(=O)C4=CC=CO4)C(=O)O	CO/N=C(/C1=CSC(=N1)N)\C(=O)N[C@H]2[C@@H]3N(C2=O)C(=C(CS3)CSC(=O)C4=CC=CO4)C(=O)O	ZBHXIWJRIFEVQY-IHMPYVIRSA-N	[M+H]+	1
FDA	2021	TWCCS	Palonosetron	171.8	6337614	296.189	C19H24N2O	C1CC2CN(C(=O)C3=CC=CC(=C23)C1)C4CN5CCC4CC5	C1C[C@@H]2CN(C(=O)C3=CC=CC(=C23)C1)[C@@H]4CN5CCC4CC5	CPZBLNMUGSZIPR-NVXWUHKLSA-N	[M+H]+	1
FDA	2021	TWCCS	Carbenoxolone	244.1	636403	570.356	C34H50O7	CC1(C2CCC3(C(C2(CCC1OC(=O)CCC(=O)O)C)C(=O)C=C4C3(CCC5(C4CC(CC5)(C)C(=O)O)C)C)C)C	C[C@]12CC[C@](C[C@H]1C3=CC(=O)[C@@H]4[C@]5(CC[C@@H](C([C@@H]5CC[C@]4([C@@]3(CC2)C)C)(C)C)OC(=O)CCC(=O)O)C)(C)C(=O)O	OBZHEBDUNPOCJG-WBXJDKIVSA-N	[M+H]+	1
FDA	2021	TWCCS	Piperine	173.1	638024	285.136	C17H19NO3	C1CCN(CC1)C(=O)C=CC=CC2=CC3=C(C=C2)OCO3	C1CCN(CC1)C(=O)/C=C/C=C/C2=CC3=C(C=C2)OCO3	MXXWOMGUGJBKIW-YPCIICBESA-N	[M+H]+	1
FDA	2021	TWCCS	Piperine	173.1	638024	285.136	C17H19NO3	C1CCN(CC1)C(=O)C=CC=CC2=CC3=C(C=C2)OCO3	C1CCN(CC1)C(=O)/C=C/C=C/C2=CC3=C(C=C2)OCO3	MXXWOMGUGJBKIW-YPCIICBESA-N	[M+H]+	1
FDA	2021	TWCCS	Biotin (Vitamin B7)	146.8	638035	244.088	C10H16N2O3S	C1C2C(C(S1)CCCCC(=O)O)NC(=O)N2	C1[C@H]2[C@@H]([C@H](S1)CCCCC(=O)O)NC(=O)N2	YBJHBAHKTGYVGT-OOZYFLPDSA-N	[M+H]+	1
FDA	2021	TWCCS	Protirelin	176.9	638678	362.17	C16H22N6O4	C1CC(N(C1)C(=O)C(CC2=CN=CN2)NC(=O)C3CCC(=O)N3)C(=O)N	C1C[C@H](N(C1)C(=O)[C@H](CC2=CN=CN2)NC(=O)[C@@H]3CCC(=O)N3)C(=O)N	XNSAINXGIQZQOO-SRVKXCTJSA-N	[M+H]+	1
FDA	2021	TWCCS	Efavirenz	165.5	64139	315.027	C14H9ClF3NO2	C1CC1C#CC2(C3=C(C=CC(=C3)Cl)NC(=O)O2)C(F)(F)F	C1CC1C#C[C@]2(C3=C(C=CC(=C3)Cl)NC(=O)O2)C(F)(F)F	XPOQHMRABVBWPR-ZDUSSCGKSA-N	[M+H]+	1
FDA	2021	TWCCS	Nelfinavir	243.8	64143	567.313	C32H45N3O4S	CC1=C(C=CC=C1O)C(=O)NC(CSC2=CC=CC=C2)C(CN3CC4CCCCC4CC3C(=O)NC(C)(C)C)O	CC1=C(C=CC=C1O)C(=O)N[C@@H](CSC2=CC=CC=C2)[C@@H](CN3C[C@H]4CCCC[C@H]4C[C@H]3C(=O)NC(C)(C)C)O	QAGYKUNXZHXKMR-HKWSIXNMSA-N	[M+H]+	1
FDA	2021	TWCCS	Idramantone	134.5	64184	166.099	C10H14O2	C1C2CC3CC(C2)(CC1C3=O)O	C1C2CC3CC(C2)(CC1C3=O)O	TZBDEVBNMSLVKT-UHFFFAOYSA-N	[M+H]+	1
FDA	2021	TWCCS	Spiramycin	324.3	6419898	842.514	C43H74N2O14	CC1CC=CC=CC(C(CC(C(C(C(CC(=O)O1)O)OC)OC2C(C(C(C(O2)C)OC3CC(C(C(O3)C)O)(C)O)N(C)C)O)CC=O)C)OC4CCC(C(O4)C)N(C)C	C[C@@H]1C/C=C/C=C/[C@@H]([C@@H](C[C@@H]([C@@H]([C@H]([C@@H](CC(=O)O1)O)OC)OC2C(C(C(C(O2)C)OC3CC(C(C(O3)C)O)(C)O)N(C)C)O)CC=O)C)OC4CCC(C(O4)C)N(C)C	ACTOXUHEUCPTEW-JMRHEKERSA-N	[M+H]+	1
FDA	2021	TWCCS	Nystatin (Fungicidin)	334.3	6433272	925.503	C47H75NO17	CC1C=CC=CCCC=CC=CC=CC=CC(CC2C(C(CC(O2)(CC(C(CCC(CC(CC(CC(=O)OC(C(C1O)C)C)O)O)O)O)O)O)O)C(=O)O)OC3C(C(C(C(O3)C)O)N)O	C[C@H]1/C=C/C=C/CC/C=C/C=C/C=C/C=C/C(CC2C(C(C[C@](O2)(CC(C(CCC(CC(CC(CC(=O)O[C@H]([C@@H]([C@@H]1O)C)C)O)O)O)O)O)O)O)C(=O)O)O[C@@H]3[C@H]([C@H]([C@@H]([C@H](O3)C)O)N)O	VQOXZBDYSJBXMA-RKEBNKJGSA-N	[M+H]+	1
FDA	2021	TWCCS	Triamcinolone Acetonide	198.9	6436	434.21	C24H31FO6	CC1(OC2CC3C4CCC5=CC(=O)C=CC5(C4(C(CC3(C2(O1)C(=O)CO)C)O)F)C)C	C[C@]12C[C@@H]([C@]3([C@H]([C@@H]1C[C@@H]4[C@]2(OC(O4)(C)C)C(=O)CO)CCC5=CC(=O)C=C[C@@]53C)F)O	YNDXUCZADRHECN-JNQJZLCISA-N	[M+H]+	1
FDA	2021	TWCCS	Rifaximin	273.2	6436173	785.352	C43H51N3O11	CC1C=CC=C(C(=O)NC2=C(C3=C(C4=C(C(=C3O)C)OC(C4=O)(OC=CC(C(C(C(C(C(C1O)C)O)C)OC(=O)C)C)OC)C)C5=C2N6C=CC(=CC6=N5)C)O)C	C[C@H]1/C=C/C=C(\C(=O)NC2=C(C3=C(C4=C(C(=C3O)C)O[C@@](C4=O)(O/C=C/[C@@H]([C@H]([C@H]([C@@H]([C@@H]([C@@H]([C@H]1O)C)O)C)OC(=O)C)C)OC)C)C5=C2N6C=CC(=CC6=N5)C)O)/C	NZCRJKRKKOLAOJ-XRCRFVBUSA-N	[M+H]+	1
FDA	2021	TWCCS	Lumefantrine	230.7	6437380	527.155	C30H32Cl3NO	CCCCN(CCCC)CC(C1=CC(=CC2=C1C3=C(C2=CC4=CC=C(C=C4)Cl)C=C(C=C3)Cl)Cl)O	CCCCN(CCCC)CC(C1=CC(=CC\2=C1C3=C(/C2=C/C4=CC=C(C=C4)Cl)C=C(C=C3)Cl)Cl)O	DYLGFOYVTXJFJP-MYYYXRDXSA-N	[M+H]+	1
FDA	2021	TWCCS	Cefditoren Pivoxil	240.7	6437877	620.118	C25H28N6O7S3	CC1=C(SC=N1)C=CC2=C(N3C(C(C3=O)NC(=O)C(=NOC)C4=CSC(=N4)N)SC2)C(=O)OCOC(=O)C(C)(C)C	CC1=C(SC=N1)/C=C\C2=C(N3[C@@H]([C@@H](C3=O)NC(=O)/C(=N\OC)/C4=CSC(=N4)N)SC2)C(=O)OCOC(=O)C(C)(C)C	AFZFFLVORLEPPO-UVYJNCLZSA-N	[M+H]+	1
FDA	2021	TWCCS	Lypressin	319.2	644076	1055.43	C46H65N13O12S2	C1CC(N(C1)C(=O)C2CSSCC(C(=O)NC(C(=O)NC(C(=O)NC(C(=O)NC(C(=O)N2)CC(=O)N)CCC(=O)N)CC3=CC=CC=C3)CC4=CC=C(C=C4)O)N)C(=O)NC(CCCCN)C(=O)NCC(=O)N	C1C[C@H](N(C1)C(=O)[C@@H]2CSSC[C@@H](C(=O)N[C@H](C(=O)N[C@H](C(=O)N[C@H](C(=O)N[C@H](C(=O)N2)CC(=O)N)CCC(=O)N)CC3=CC=CC=C3)CC4=CC=C(C=C4)O)N)C(=O)N[C@@H](CCCCN)C(=O)NCC(=O)N	BJFIDCADFRDPIO-DZCXQCEKSA-N	[M+H]+	1
FDA	2021	TWCCS	Nilotinib (AMN-107)	224.7	644241	529.184	C28H22F3N7O	CC1=C(C=C(C=C1)C(=O)NC2=CC(=CC(=C2)C(F)(F)F)N3C=C(N=C3)C)NC4=NC=CC(=N4)C5=CN=CC=C5	CC1=C(C=C(C=C1)C(=O)NC2=CC(=CC(=C2)C(F)(F)F)N3C=C(N=C3)C)NC4=NC=CC(=N4)C5=CN=CC=C5	HHZIURLSWUIHRB-UHFFFAOYSA-N	[M+H]+	1
FDA	2021	TWCCS	Mubritinib (TAK 165)	209.2	6444692	468.177	C25H23F3N4O2	C1=CC(=CC=C1CCCCN2C=CN=N2)OCC3=COC(=N3)C=CC4=CC=C(C=C4)C(F)(F)F	C1=CC(=CC=C1CCCCN2C=CN=N2)OCC3=COC(=N3)/C=C/C4=CC=C(C=C4)C(F)(F)F	ZTFBIUXIQYRUNT-MDWZMJQESA-N	[M+H]+	1
FDA	2021	TWCCS	Pelitinib (EKB-569)	220.8	6445562	467.152	C24H23ClFN5O2	CCOC1=C(C=C2C(=C1)N=CC(=C2NC3=CC(=C(C=C3)F)Cl)C#N)NC(=O)C=CCN(C)C	CCOC1=C(C=C2C(=C1)N=CC(=C2NC3=CC(=C(C=C3)F)Cl)C#N)NC(=O)/C=C/CN(C)C	WVUNYSQLFKLYNI-AATRIKPKSA-N	[M+H]+	1
FDA	2021	TWCCS	Axitinib	204	6450551	386.12	C22H18N4OS	CNC(=O)C1=CC=CC=C1SC2=CC3=C(C=C2)C(=NN3)C=CC4=CC=CC=N4	CNC(=O)C1=CC=CC=C1SC2=CC3=C(C=C2)C(=NN3)/C=C/C4=CC=CC=N4	RITAVMQDGBJQJZ-FMIVXFBMSA-N	[M+H]+	1
FDA	2021	TWCCS	Rilpivirine	206.3	6451164	366.159	C22H18N6	CC1=CC(=CC(=C1NC2=NC(=NC=C2)NC3=CC=C(C=C3)C#N)C)C=CC#N	CC1=CC(=CC(=C1NC2=NC(=NC=C2)NC3=CC=C(C=C3)C#N)C)/C=C/C#N	YIBOMRUWOWDFLG-ONEGZZNKSA-N	[M+H]+	1
FDA	2021	TWCCS	Mevastatin	188.5	64715	390.241	C23H34O5	CCC(C)C(=O)OC1CCC=C2C1C(C(C=C2)C)CCC3CC(CC(=O)O3)O	CC[C@H](C)C(=O)O[C@H]1CCC=C2[C@H]1[C@H]([C@H](C=C2)C)CC[C@@H]3C[C@H](CC(=O)O3)O	AJLFOPYRIVGYMJ-INTXDZFKSA-N	[M+H]+	1
FDA	2021	TWCCS	Azlocillin	206.6	6479523	461.137	C20H23N5O6S	CC1(C(N2C(S1)C(C2=O)NC(=O)C(C3=CC=CC=C3)NC(=O)N4CCNC4=O)C(=O)O)C	CC1([C@@H](N2[C@H](S1)[C@@H](C2=O)NC(=O)[C@@H](C3=CC=CC=C3)NC(=O)N4CCNC4=O)C(=O)O)C	JTWOMNBEOCYFNV-NFFDBFGFSA-N	[M+H]+	1
FDA	2021	TWCCS	Fenofibric acid	175.2	64929	318.066	C17H15ClO4	CC(C)(C(=O)O)OC1=CC=C(C=C1)C(=O)C2=CC=C(C=C2)Cl	CC(C)(C(=O)O)OC1=CC=C(C=C1)C(=O)C2=CC=C(C=C2)Cl	MQOBSOSZFYZQOK-UHFFFAOYSA-N	[M+H]+	1
FDA	2021	TWCCS	Plerixafor	215.7	65015	502.447	C28H54N8	C1CNCCNCCCN(CCNC1)CC2=CC=C(C=C2)CN3CCCNCCNCCCNCC3	C1CNCCNCCCN(CCNC1)CC2=CC=C(C=C2)CN3CCCNCCNCCCNCC3	YIQPUIGJQJDJOS-UHFFFAOYSA-N	[M+H]+	1
FDA	2021	TWCCS	Amprenavir	219.1	65016	505.225	C25H35N3O6S	CC(C)CN(CC(C(CC1=CC=CC=C1)NC(=O)OC2CCOC2)O)S(=O)(=O)C3=CC=C(C=C3)N	CC(C)CN(C[C@H]([C@H](CC1=CC=CC=C1)NC(=O)O[C@H]2CCOC2)O)S(=O)(=O)C3=CC=C(C=C3)N	YMARZQAQMVYCKC-OEMFJLHTSA-N	[M+H]+	1
FDA	2021	TWCCS	Oseltamivir	180.2	65028	312.205	C16H28N2O4	CCC(CC)OC1C=C(CC(C1NC(=O)C)N)C(=O)OCC	CCC(CC)O[C@@H]1C=C(C[C@@H]([C@H]1NC(=O)C)N)C(=O)OCC	VSZGPKBBMSAYNT-RRFJBIMHSA-N	[M+H]+	1
FDA	2021	TWCCS	Triciribine	166.8	65399	320.123	C13H16N6O4	CN1C2=NC=NC3=C2C(=CN3C4C(C(C(O4)CO)O)O)C(=N1)N	CN1C2=NC=NC3=C2C(=CN3[C@H]4[C@@H]([C@@H]([C@H](O4)CO)O)O)C(=N1)N	HOGVTUZUJGHKPL-HTVVRFAVSA-N	[M+H]+	1
FDA	2021	TWCCS	Iopamidol	222.1	65492	776.854	C17H22I3N3O8	CC(C(=O)NC1=C(C(=C(C(=C1I)C(=O)NC(CO)CO)I)C(=O)NC(CO)CO)I)O	C[C@@H](C(=O)NC1=C(C(=C(C(=C1I)C(=O)NC(CO)CO)I)C(=O)NC(CO)CO)I)O	XQZXYNRDCRIARQ-LURJTMIESA-N	[M+H]+	1
FDA	2021	TWCCS	Bendamustine	185.8	65628	357.101	C16H21Cl2N3O2	CN1C2=C(C=C(C=C2)N(CCCl)CCCl)N=C1CCCC(=O)O	CN1C2=C(C=C(C=C2)N(CCCl)CCCl)N=C1CCCC(=O)O	YTKUWDBFDASYHO-UHFFFAOYSA-N	[M+H]+	1
FDA	2021	TWCCS	Erdosteine	147.5	65632	249.013	C8H11NO4S2	C1CSC(=O)C1NC(=O)CSCC(=O)O	C1CSC(=O)C1NC(=O)CSCC(=O)O	QGFORSXNKQLDNO-UHFFFAOYSA-N	[M+H]+	1
FDA	2021	TWCCS	Mezlocillin	226.7	656511	539.114	C21H25N5O8S2	CC1(C(N2C(S1)C(C2=O)NC(=O)C(C3=CC=CC=C3)NC(=O)N4CCN(C4=O)S(=O)(=O)C)C(=O)O)C	CC1([C@@H](N2[C@H](S1)[C@@H](C2=O)NC(=O)[C@@H](C3=CC=CC=C3)NC(=O)N4CCN(C4=O)S(=O)(=O)C)C(=O)O)C	YPBATNHYBCGSSN-VWPFQQQWSA-N	[M+H]+	1
FDA	2021	TWCCS	Trilostane	184	656583	329.199	C20H27NO3	CC12CCC3C(C1CCC2O)CCC45C3(CC(=C(C4O5)O)C#N)C	C[C@]12CC[C@H]3[C@H]([C@@H]1CC[C@@H]2O)CC[C@]45[C@@]3(CC(=C([C@H]4O5)O)C#N)C	KVJXBPDAXMEYOA-CXANFOAXSA-N	[M+H]+	1
FDA	2021	TWCCS	Aloxistatin	186.3	65663	342.215	C17H30N2O5	CCOC(=O)C1C(O1)C(=O)NC(CC(C)C)C(=O)NCCC(C)C	CCOC(=O)[C@@H]1[C@H](O1)C(=O)N[C@@H](CC(C)C)C(=O)NCCC(C)C	SRVFFFJZQVENJC-IHRRRGAJSA-N	[M+H]+	1
FDA	2021	TWCCS	Tropisetron	169.3	656665	284.152	C17H20N2O2	CN1C2CCC1CC(C2)OC(=O)C3=CNC4=CC=CC=C43	CN1[C@@H]2CC[C@H]1CC(C2)OC(=O)C3=CNC4=CC=CC=C43	ZNRGQMMCGHDTEI-FUNVUKJBSA-N	[M+H]+	1
FDA	2021	TWCCS	Benidipine	215	656668	505.221	C28H31N3O6	CC1=C(C(C(=C(N1)C)C(=O)OC2CCCN(C2)CC3=CC=CC=C3)C4=CC(=CC=C4)[N+](=O)[O-])C(=O)OC	CC1=C([C@H](C(=C(N1)C)C(=O)O[C@@H]2CCCN(C2)CC3=CC=CC=C3)C4=CC(=CC=C4)[N+](=O)[O-])C(=O)OC	QZVNQOLPLYWLHQ-ZEQKJWHPSA-N	[M+H]+	1
FDA	2021	TWCCS	Procodazole	136.7	65708	190.074	C10H10N2O2	C1=CC=C2C(=C1)NC(=N2)CCC(=O)O	C1=CC=C2C(=C1)NC(=N2)CCC(=O)O	XYWJNTOURDMTPI-UHFFFAOYSA-N	[M+H]+	1
FDA	2021	TWCCS	Fludarabine	152.8	657237	285.087	C10H12FN5O4	C1=NC2=C(N=C(N=C2N1C3C(C(C(O3)CO)O)O)F)N	C1=NC2=C(N=C(N=C2N1[C@H]3[C@H]([C@@H]([C@H](O3)CO)O)O)F)N	HBUBKKRHXORPQB-FJFJXFQQSA-N	[M+H]+	1
FDA	2021	TWCCS	Propylthiouracil	132.9	657298	170.051	C7H10N2OS	CCCC1=CC(=O)NC(=S)N1	CCCC1=CC(=O)NC(=S)N1	KNAHARQHSZJURB-UHFFFAOYSA-N	[M+H]+	1
FDA	2021	TWCCS	Etofibrate	174.6	65777	363.087	C18H18ClNO5	CC(C)(C(=O)OCCOC(=O)C1=CN=CC=C1)OC2=CC=C(C=C2)Cl	CC(C)(C(=O)OCCOC(=O)C1=CN=CC=C1)OC2=CC=C(C=C2)Cl	XXRVYAFBUDSLJX-UHFFFAOYSA-N	[M+H]+	1
FDA	2021	TWCCS	Milnacipran	157.5	65833	246.173	C15H22N2O	CCN(CC)C(=O)C1(CC1CN)C2=CC=CC=C2	CCN(CC)C(=O)[C@@]1(C[C@@H]1CN)C2=CC=CC=C2	GJJFMKBJSRMPLA-HIFRSBDPSA-N	[M+H]+	1
FDA	2021	TWCCS	Levodropropizine	154.1	65859	236.152	C13H20N2O2	C1CN(CCN1CC(CO)O)C2=CC=CC=C2	C1CN(CCN1C[C@@H](CO)O)C2=CC=CC=C2	PTVWPYVOOKLBCG-ZDUSSCGKSA-N	[M+H]+	1
FDA	2021	TWCCS	Sertaconazole	189.4	65863	435.997	C20H15Cl3N2OS	C1=CC2=C(C(=C1)Cl)SC=C2COC(CN3C=CN=C3)C4=C(C=C(C=C4)Cl)Cl	C1=CC2=C(C(=C1)Cl)SC=C2COC(CN3C=CN=C3)C4=C(C=C(C=C4)Cl)Cl	JLGKQTAYUIMGRK-UHFFFAOYSA-N	[M+H]+	1
FDA	2021	TWCCS	Lercanidipine	248.1	65866	611.3	C36H41N3O6	CC1=C(C(C(=C(N1)C)C(=O)OC(C)(C)CN(C)CCC(C2=CC=CC=C2)C3=CC=CC=C3)C4=CC(=CC=C4)[N+](=O)[O-])C(=O)OC	CC1=C(C(C(=C(N1)C)C(=O)OC(C)(C)CN(C)CCC(C2=CC=CC=C2)C3=CC=CC=C3)C4=CC(=CC=C4)[N+](=O)[O-])C(=O)OC	ZDXUKAKRHYTAKV-UHFFFAOYSA-N	[M+H]+	1
FDA	2021	TWCCS	Moguisteine	172	65935	339.114	C16H21NO5S	CCOC(=O)CC(=O)N1CCSC1COC2=CC=CC=C2OC	CCOC(=O)CC(=O)N1CCSC1COC2=CC=CC=C2OC	WSYVIAQNTFPTBI-UHFFFAOYSA-N	[M+H]+	1
FDA	2021	TWCCS	Pidotimod	150.2	65944	244.052	C9H12N2O4S	C1CC(=O)NC1C(=O)N2CSCC2C(=O)O	C1CC(=O)N[C@@H]1C(=O)N2CSC[C@H]2C(=O)O	UUTKICFRNVKFRG-WDSKDSINSA-N	[M+H]+	1
FDA	2021	TWCCS	Azelnidipine	239.7	65948	582.248	C33H34N4O6	CC1=C(C(C(=C(N1)N)C(=O)OC2CN(C2)C(C3=CC=CC=C3)C4=CC=CC=C4)C5=CC(=CC=C5)[N+](=O)[O-])C(=O)OC(C)C	CC1=C(C(C(=C(N1)N)C(=O)OC2CN(C2)C(C3=CC=CC=C3)C4=CC=CC=C4)C5=CC(=CC=C5)[N+](=O)[O-])C(=O)OC(C)C	ZKFQEACEUNWPMT-UHFFFAOYSA-N	[M+H]+	1
FDA	2021	TWCCS	Pazufloxacin	182.3	65957	318.102	C16H15FN2O4	CC1COC2=C3N1C=C(C(=O)C3=CC(=C2C4(CC4)N)F)C(=O)O	C[C@H]1COC2=C3N1C=C(C(=O)C3=CC(=C2C4(CC4)N)F)C(=O)O	XAGMUUZPGZWTRP-ZETCQYMHSA-N	[M+H]+	1
FDA	2021	TWCCS	Balofloxacin	193.7	65958	389.175	C20H24FN3O4	CNC1CCCN(C1)C2=C(C=C3C(=C2OC)N(C=C(C3=O)C(=O)O)C4CC4)F	CNC1CCCN(C1)C2=C(C=C3C(=C2OC)N(C=C(C3=O)C(=O)O)C4CC4)F	MGQLHRYJBWGORO-UHFFFAOYSA-N	[M+H]+	1
FDA	2021	TWCCS	Repaglinide	213.7	65981	452.268	C27H36N2O4	CCOC1=C(C=CC(=C1)CC(=O)NC(CC(C)C)C2=CC=CC=C2N3CCCCC3)C(=O)O	CCOC1=C(C=CC(=C1)CC(=O)N[C@@H](CC(C)C)C2=CC=CC=C2N3CCCCC3)C(=O)O	FAEKWTJYAYMJKF-QHCPKHFHSA-N	[M+H]+	1
FDA	2021	TWCCS	Telmisartan	231.3	65999	514.237	C33H30N4O2	CCCC1=NC2=C(N1CC3=CC=C(C=C3)C4=CC=CC=C4C(=O)O)C=C(C=C2C)C5=NC6=CC=CC=C6N5C	CCCC1=NC2=C(N1CC3=CC=C(C=C3)C4=CC=CC=C4C(=O)O)C=C(C=C2C)C5=NC6=CC=CC=C6N5C	RMMXLENWKUUMAY-UHFFFAOYSA-N	[M+H]+	1
FDA	2021	TWCCS	Nitrofurantoin	149.5	6604200	238.034	C8H6N4O5	C1C(=O)NC(=O)N1N=CC2=CC=C(O2)[N+](=O)[O-]	C1C(=O)NC(=O)N1/N=C/C2=CC=C(O2)[N+](=O)[O-]	NXFQHRVNIOXGAQ-YCRREMRBSA-N	[M+H]+	1
FDA	2021	TWCCS	D-Pantothenic acid	145.6	6613	219.111	C9H17NO5	CC(C)(CO)C(C(=O)NCCC(=O)O)O	CC(C)(CO)[C@H](C(=O)NCCC(=O)O)O	GHOKWGTUZJEAQD-ZETCQYMHSA-N	[M+H]+	1
FDA	2021	TWCCS	Tazemetostat (EPZ-6438)	270	66558664	572.336	C34H44N4O4	CCN(C1CCOCC1)C2=CC(=CC(=C2C)C(=O)NCC3=C(C=C(NC3=O)C)C)C4=CC=C(C=C4)CN5CCOCC5	CCN(C1CCOCC1)C2=CC(=CC(=C2C)C(=O)NCC3=C(C=C(NC3=O)C)C)C4=CC=C(C=C4)CN5CCOCC5	NSQSAUGJQHDYNO-UHFFFAOYSA-N	[M+H]+	1
FDA	2021	TWCCS	Protionamide	139.2	666418	180.072	C9H12N2S	CCCC1=NC=CC(=C1)C(=S)N	CCCC1=NC=CC(=C1)C(=S)N	VRDIULHPQTYCLN-UHFFFAOYSA-N	[M+H]+	1
FDA	2021	TWCCS	Dehydrocholic acid	196.2	6674	402.241	C24H34O5	CC(CCC(=O)O)C1CCC2C1(C(=O)CC3C2C(=O)CC4C3(CCC(=O)C4)C)C	C[C@H](CCC(=O)O)[C@H]1CC[C@@H]2[C@@]1(C(=O)C[C@H]3[C@H]2C(=O)C[C@H]4[C@@]3(CCC(=O)C4)C)C	OHXPGWPVLFPUSM-KLRNGDHRSA-N	[M+H]+	1
FDA	2021	TWCCS	Chlorprothixene	168.1	667467	315.085	C18H18ClNS	CN(C)CCC=C1C2=CC=CC=C2SC3=C1C=C(C=C3)Cl	CN(C)CC/C=C\1/C2=CC=CC=C2SC3=C1C=C(C=C3)Cl	WSPOMRSOLSGNFJ-AUWJEWJLSA-N	[M+H]+	1
FDA	2021	TWCCS	Doxepin	162.5	667477	279.162	C19H21NO	CN(C)CCC=C1C2=CC=CC=C2COC3=CC=CC=C31	CN(C)CC/C=C/1\C2=CC=CC=C2COC3=CC=CC=C31	ODQWQRRAPPTVAG-GZTJUZNOSA-N	[M+H]+	1
FDA	2021	TWCCS	6-Mercaptopurine	124.7	667490	152.016	C5H4N4S	C1=NC2=C(N1)C(=S)N=CN2	C1=NC2=C(N1)C(=S)N=CN2	GLVAUDGFNGKCSF-UHFFFAOYSA-N	[M+H]+	1
FDA	2021	TWCCS	Mercaptopurine (6-MP)	123.9	667490	152.016	C5H4N4S	C1=NC2=C(N1)C(=S)N=CN2	C1=NC2=C(N1)C(=S)N=CN2	GLVAUDGFNGKCSF-UHFFFAOYSA-N	[M+H]+	1
FDA	2021	TWCCS	Methylthiouracil	122.4	667493	142.02	C5H6N2OS	CC1=CC(=O)NC(=S)N1	CC1=CC(=O)NC(=S)N1	HWGBHCRJGXAGEU-UHFFFAOYSA-N	[M+H]+	1
FDA	2021	TWCCS	Cyclizine	163.6	6726	266.178	C18H22N2	CN1CCN(CC1)C(C2=CC=CC=C2)C3=CC=CC=C3	CN1CCN(CC1)C(C2=CC=CC=C2)C3=CC=CC=C3	UVKZSORBKUEBAZ-UHFFFAOYSA-N	[M+H]+	1
FDA	2021	TWCCS	Methylprednisolone	187.8	6741	374.209	C22H30O5	CC1CC2C3CCC(C3(CC(C2C4(C1=CC(=O)C=C4)C)O)C)(C(=O)CO)O	C[C@H]1C[C@H]2[C@@H]3CC[C@@]([C@]3(C[C@@H]([C@@H]2[C@@]4(C1=CC(=O)C=C4)C)O)C)(C(=O)CO)O	VHRSUDSXCMQTMA-PJHHCJLFSA-N	[M+H]+	1
FDA	2021	TWCCS	Ledipasvir	357.3	67505836	888.413	C49H54F2N8O6	CC(C)C(C(=O)N1CC2(CC2)CC1C3=NC=C(N3)C4=CC5=C(C=C4)C6=C(C5(F)F)C=C(C=C6)C7=CC8=C(C=C7)N=C(N8)C9C1CCC(C1)N9C(=O)C(C(C)C)NC(=O)OC)NC(=O)OC	CC(C)[C@@H](C(=O)N1CC2(CC2)C[C@H]1C3=NC=C(N3)C4=CC5=C(C=C4)C6=C(C5(F)F)C=C(C=C6)C7=CC8=C(C=C7)N=C(N8)[C@@H]9[C@H]1CC[C@H](C1)N9C(=O)[C@H](C(C)C)NC(=O)OC)NC(=O)OC	VRTWBAAJJOHBQU-KMWAZVGDSA-N	[M+H]+	1
FDA	2021	TWCCS	Velpatasvir	350.3	67683363	882.406	C49H54N8O8	CC1CCC(N1C(=O)C(C(C)C)NC(=O)OC)C2=NC3=C(N2)C=CC4=CC5=C(C=C43)OCC6=C5C=CC(=C6)C7=CN=C(N7)C8CC(CN8C(=O)C(C9=CC=CC=C9)NC(=O)OC)COC	C[C@H]1CC[C@H](N1C(=O)[C@H](C(C)C)NC(=O)OC)C2=NC3=C(N2)C=CC4=CC5=C(C=C43)OCC6=C5C=CC(=C6)C7=CN=C(N7)[C@@H]8C[C@@H](CN8C(=O)[C@@H](C9=CC=CC=C9)NC(=O)OC)COC	FHCUMDQMBHQXKK-CDIODLITSA-N	[M+H]+	1
FDA	2021	TWCCS	Brompheniramine	165.3	6834	318.073	C16H19BrN2	CN(C)CCC(C1=CC=C(C=C1)Br)C2=CC=CC=N2	CN(C)CCC(C1=CC=C(C=C1)Br)C2=CC=CC=N2	ZDIGNSYAACHWNL-UHFFFAOYSA-N	[M+H]+	1
FDA	2021	TWCCS	Ispinesib (SB-715992)	224.1	6851740	516.229	C30H33ClN4O2	CC1=CC=C(C=C1)C(=O)N(CCCN)C(C2=NC3=C(C=CC(=C3)Cl)C(=O)N2CC4=CC=CC=C4)C(C)C	CC1=CC=C(C=C1)C(=O)N(CCCN)[C@@H](C2=NC3=C(C=CC(=C3)Cl)C(=O)N2CC4=CC=CC=C4)C(C)C	QJZRFPJCWMNVAV-HHHXNRCGSA-N	[M+H]+	1
FDA	2021	TWCCS	Toltrazuril	202.4	68591	425.066	C18H14F3N3O4S	CC1=C(C=CC(=C1)N2C(=O)NC(=O)N(C2=O)C)OC3=CC=C(C=C3)SC(F)(F)F	CC1=C(C=CC(=C1)N2C(=O)NC(=O)N(C2=O)C)OC3=CC=C(C=C3)SC(F)(F)F	OCINXEZVIIVXFU-UHFFFAOYSA-N	[M+H]+	1
FDA	2021	TWCCS	Medetomidine	148.2	68602	200.131	C13H16N2	CC1=C(C(=CC=C1)C(C)C2=CN=CN2)C	CC1=C(C(=CC=C1)C(C)C2=CN=CN2)C	CUHVIMMYOGQXCV-UHFFFAOYSA-N	[M+H]+	1
FDA	2021	TWCCS	Sertraline	166.4	68617	305.074	C17H17Cl2N	CNC1CCC(C2=CC=CC=C12)C3=CC(=C(C=C3)Cl)Cl	CN[C@H]1CC[C@H](C2=CC=CC=C12)C3=CC(=C(C=C3)Cl)Cl	VGKDLMBJGBXTGI-SJCJKPOMSA-N	[M+H]+	1
FDA	2021	TWCCS	Artemisinin	162.3	68827	282.147	C15H22O5	CC1CCC2C(C(=O)OC3C24C1CCC(O3)(OO4)C)C	C[C@@H]1CC[C@H]2[C@H](C(=O)O[C@H]3[C@@]24[C@H]1CC[C@](O3)(OO4)C)C	BLUAFEHZUWYNDE-NNWCWBAJSA-N	[M+H]+	1
FDA	2021	TWCCS	Levosulpiride	182.8	688272	341.141	C15H23N3O4S	CCN1CCCC1CNC(=O)C2=C(C=CC(=C2)S(=O)(=O)N)OC	CCN1CCC[C@H]1CNC(=O)C2=C(C=CC(=C2)S(=O)(=O)N)OC	BGRJTUBHPOOWDU-NSHDSACASA-N	[M+H]+	1
FDA	2021	TWCCS	Brinzolamide	181.2	68844	383.064	C12H21N3O5S3	CCNC1CN(S(=O)(=O)C2=C1C=C(S2)S(=O)(=O)N)CCCOC	CCN[C@H]1CN(S(=O)(=O)C2=C1C=C(S2)S(=O)(=O)N)CCCOC	HCRKCZRJWPKOAR-JTQLQIEISA-N	[M+H]+	1
FDA	2021	TWCCS	Dienogest	173	68861	311.189	C20H25NO2	CC12CCC3=C4CCC(=O)C=C4CCC3C1CCC2(CC#N)O	C[C@]12CCC3=C4CCC(=O)C=C4CC[C@H]3[C@@H]1CC[C@]2(CC#N)O	AZFLJNIPTRTECV-FUMNGEBKSA-N	[M+H]+	1
FDA	2021	TWCCS	Tianeptine	196.5	68870	436.122	C21H25ClN2O4S	CN1C2=CC=CC=C2C(C3=C(S1(=O)=O)C=C(C=C3)Cl)NCCCCCCC(=O)O	CN1C2=CC=CC=C2C(C3=C(S1(=O)=O)C=C(C=C3)Cl)NCCCCCCC(=O)O	JICJBGPOMZQUBB-UHFFFAOYSA-N	[M+H]+	1
FDA	2021	TWCCS	Drospirenone	190.8	68873	366.219	C24H30O3	CC12CCC(=O)C=C1C3CC3C4C2CCC5(C4C6CC6C57CCC(=O)O7)C	C[C@]12CCC(=O)C=C1[C@@H]3C[C@@H]3[C@@H]4[C@@H]2CC[C@]5([C@H]4[C@@H]6C[C@@H]6[C@@]57CCC(=O)O7)C	METQSPRSQINEEU-HXCATZOESA-N	[M+H]+	1
FDA	2021	TWCCS	Artemether	174.7	68911	298.178	C16H26O5	CC1CCC2C(C(OC3C24C1CCC(O3)(OO4)C)OC)C	C[C@@H]1CC[C@H]2[C@H]([C@H](O[C@H]3[C@@]24[C@H]1CC[C@](O3)(OO4)C)OC)C	SXYIRMFQILZOAM-HVNFFKDJSA-N	[M+H]+	1
FDA	2021	TWCCS	Dantrolene	174.9	6914273	314.065	C14H10N4O5	C1C(=O)NC(=O)N1N=CC2=CC=C(O2)C3=CC=C(C=C3)[N+](=O)[O-]	C1C(=O)NC(=O)N1/N=C/C2=CC=C(O2)C3=CC=C(C=C3)[N+](=O)[O-]	OZOMQRBLCMDCEG-VIZOYTHASA-N	[M+H]+	1
FDA	2021	TWCCS	Roxithromycin	281.5	6915744	836.525	C41H76N2O15	CCC1C(C(C(C(=NOCOCCOC)C(CC(C(C(C(C(C(=O)O1)C)OC2CC(C(C(O2)C)O)(C)OC)C)OC3C(C(CC(O3)C)N(C)C)O)(C)O)C)C)O)(C)O	CC[C@@H]1[C@@]([C@@H]([C@H](/C(=N/OCOCCOC)/[C@@H](C[C@@]([C@@H]([C@H]([C@@H]([C@H](C(=O)O1)C)O[C@H]2C[C@@]([C@H]([C@@H](O2)C)O)(C)OC)C)O[C@H]3[C@@H]([C@H](C[C@H](O3)C)N(C)C)O)(C)O)C)C)O)(C)O	RXZBMPWDPOLZGW-XMRMVWPWSA-N	[M+H]+	1
FDA	2021	TWCCS	Cefdinir	191.6	6915944	395.036	C14H13N5O5S2	C=CC1=C(N2C(C(C2=O)NC(=O)C(=NO)C3=CSC(=N3)N)SC1)C(=O)O	C=CC1=C(N2[C@@H]([C@@H](C2=O)NC(=O)/C(=N\O)/C3=CSC(=N3)N)SC1)C(=O)O	RTXOFQZKPXMALH-GHXIOONMSA-N	[M+H]+	1
FDA	2021	TWCCS	Fumagillin	230.4	6917655	458.23	C26H34O7	CC(=CCC1C(O1)(C)C2C(C(CCC23CO3)OC(=O)C=CC=CC=CC=CC(=O)O)OC)C	CC(=CC[C@@H]1[C@@](O1)(C)[C@H]2[C@@H]([C@@H](CC[C@]23CO3)OC(=O)/C=C/C=C/C=C/C=C/C(=O)O)OC)C	NGGMYCMLYOUNGM-CSDLUJIJSA-N	[M+H]+	1
FDA	2021	TWCCS	Cisapride	205.5	6917698	465.183	C23H29ClFN3O4	COC1CN(CCC1NC(=O)C2=CC(=C(C=C2OC)N)Cl)CCCOC3=CC=C(C=C3)F	CO[C@H]1CN(CC[C@H]1NC(=O)C2=CC(=C(C=C2OC)N)Cl)CCCOC3=CC=C(C=C3)F	DCSUBABJRXZOMT-IRLDBZIGSA-N	[M+H]+	1
FDA	2021	TWCCS	Etonogestrel	180.9	6917715	324.209	C22H28O2	CCC12CC(=C)C3C(C1CCC2(C#C)O)CCC4=CC(=O)CCC34	CC[C@]12CC(=C)[C@H]3[C@H]([C@@H]1CC[C@]2(C#C)O)CCC4=CC(=O)CC[C@H]34	GCKFUYQCUCGESZ-BPIQYHPVSA-N	[M+H]+	1
FDA	2021	TWCCS	Ciclesonide	239.5	6918155	540.309	C32H44O7	CC(C)C(=O)OCC(=O)C12C(CC3C1(CC(C4C3CCC5=CC(=O)C=CC45C)O)C)OC(O2)C6CCCCC6	CC(C)C(=O)OCC(=O)[C@@]12[C@@H](C[C@@H]3[C@@]1(C[C@@H]([C@H]4[C@H]3CCC5=CC(=O)C=C[C@]45C)O)C)O[C@H](O2)C6CCCCC6	LUKZNWIVRBCLON-GXOBDPJESA-N	[M+H]+	1
FDA	2021	TWCCS	Halobetasol Propionate	207.4	6918178	484.183	C25H31ClF2O5	CCC(=O)OC1(C(CC2C1(CC(C3(C2CC(C4=CC(=O)C=CC43C)F)F)O)C)C)C(=O)CCl	CCC(=O)O[C@@]1([C@H](C[C@@H]2[C@@]1(C[C@@H]([C@]3([C@H]2C[C@@H](C4=CC(=O)C=C[C@@]43C)F)F)O)C)C)C(=O)CCl	BDSYKGHYMJNPAB-LICBFIPMSA-N	[M+H]+	1
FDA	2021	TWCCS	GHRP-2	288.4	6918245	817.428	C45H55N9O6	CC(C(=O)NC(CC1=CC2=CC=CC=C2C=C1)C(=O)NC(C)C(=O)NC(CC3=CNC4=CC=CC=C43)C(=O)NC(CC5=CC=CC=C5)C(=O)NC(CCCCN)C(=O)N)N	C[C@H](C(=O)N[C@H](CC1=CC2=CC=CC=C2C=C1)C(=O)N[C@@H](C)C(=O)N[C@@H](CC3=CNC4=CC=CC=C43)C(=O)N[C@H](CC5=CC=CC=C5)C(=O)N[C@@H](CCCCN)C(=O)N)N	HRNLPPBUBKMZMT-RDRUQFPZSA-N	[M+H]+	1
FDA	2021	TWCCS	Pralmorelin	288.4	6918245	817.428	C45H55N9O6	CC(C(=O)NC(CC1=CC2=CC=CC=C2C=C1)C(=O)NC(C)C(=O)NC(CC3=CNC4=CC=CC=C43)C(=O)NC(CC5=CC=CC=C5)C(=O)NC(CCCCN)C(=O)N)N	C[C@H](C(=O)N[C@H](CC1=CC2=CC=CC=C2C=C1)C(=O)N[C@@H](C)C(=O)N[C@@H](CC3=CNC4=CC=CC=C43)C(=O)N[C@H](CC5=CC=CC=C5)C(=O)N[C@@H](CCCCN)C(=O)N)N	HRNLPPBUBKMZMT-RDRUQFPZSA-N	[M+H]+	1
FDA	2021	TWCCS	Flibanserin	194.3	6918248	390.167	C20H21F3N4O	C1CN(CCN1CCN2C3=CC=CC=C3NC2=O)C4=CC=CC(=C4)C(F)(F)F	C1CN(CCN1CCN2C3=CC=CC=C3NC2=O)C4=CC=CC(=C4)C(F)(F)F	PPRRDFIXUUSXRA-UHFFFAOYSA-N	[M+H]+	1
FDA	2021	TWCCS	Dutasteride	229	6918296	528.221	C27H30F6N2O2	CC12CCC3C(C1CCC2C(=O)NC4=C(C=CC(=C4)C(F)(F)F)C(F)(F)F)CCC5C3(C=CC(=O)N5)C	C[C@]12CC[C@H]3[C@H]([C@@H]1CC[C@@H]2C(=O)NC4=C(C=CC(=C4)C(F)(F)F)C(F)(F)F)CC[C@@H]5[C@@]3(C=CC(=O)N5)C	JWJOTENAMICLJG-QWBYCMEYSA-N	[M+H]+	1
FDA	2021	TWCCS	Vilazodone	211.2	6918314	441.216	C26H27N5O2	C1CN(CCN1CCCCC2=CNC3=C2C=C(C=C3)C#N)C4=CC5=C(C=C4)OC(=C5)C(=O)N	C1CN(CCN1CCCCC2=CNC3=C2C=C(C=C3)C#N)C4=CC5=C(C=C4)OC(=C5)C(=O)N	SGEGOXDYSFKCPT-UHFFFAOYSA-N	[M+H]+	1
FDA	2021	TWCCS	Prasugrel	186.6	6918456	373.115	C20H20FNO3S	CC(=O)OC1=CC2=C(S1)CCN(C2)C(C3=CC=CC=C3F)C(=O)C4CC4	CC(=O)OC1=CC2=C(S1)CCN(C2)C(C3=CC=CC=C3F)C(=O)C4CC4	DTGLZDAWLRGWQN-UHFFFAOYSA-N	[M+H]+	1
FDA	2021	TWCCS	Retapamulin	221.6	6918462	517.323	C30H47NO4S	CC1CCC23CCC(=O)C2C1(C(CC(C(C3C)O)(C)C=C)OC(=O)CSC4CC5CCC(C4)N5C)C	C[C@@H]1CC[C@@]23CCC(=O)[C@H]2[C@@]1([C@@H](C[C@@]([C@H]([C@@H]3C)O)(C)C=C)OC(=O)CSC4C[C@H]5CC[C@@H](C4)N5C)C	STZYTFJPGGDRJD-FJJJPKKESA-N	[M+H]+	1
FDA	2021	TWCCS	Isavuconazole	206.6	6918485	437.112	C22H17F2N5OS	CC(C1=NC(=CS1)C2=CC=C(C=C2)C#N)C(CN3C=NC=N3)(C4=C(C=CC(=C4)F)F)O	C[C@@H](C1=NC(=CS1)C2=CC=C(C=C2)C#N)[C@](CN3C=NC=N3)(C4=C(C=CC(=C4)F)F)O	DDFOUSQFMYRUQK-RCDICMHDSA-N	[M+H]+	1
FDA	2021	TWCCS	Vildagliptin (LAF-237)	174.9	6918537	303.195	C17H25N3O2	C1CC(N(C1)C(=O)CNC23CC4CC(C2)CC(C4)(C3)O)C#N	C1C[C@H](N(C1)C(=O)CNC23CC4CC(C2)CC(C4)(C3)O)C#N	SYOKIDBDQMKNDQ-XWTIBIIYSA-N	[M+H]+	1
FDA	2021	TWCCS	Indacaterol	194.9	6918554	392.21	C24H28N2O3	CCC1=C(C=C2CC(CC2=C1)NCC(C3=C4C=CC(=O)NC4=C(C=C3)O)O)CC	CCC1=C(C=C2CC(CC2=C1)NC[C@@H](C3=C4C=CC(=O)NC4=C(C=C3)O)O)CC	QZZUEBNBZAPZLX-QFIPXVFZSA-N	[M+H]+	1
FDA	2021	TWCCS	Fesoterodine	199.5	6918558	411.277	C26H37NO3	CC(C)C(=O)OC1=C(C=C(C=C1)CO)C(CCN(C(C)C)C(C)C)C2=CC=CC=C2	CC(C)C(=O)OC1=C(C=C(C=C1)CO)[C@H](CCN(C(C)C)C(C)C)C2=CC=CC=C2	DCCSDBARQIPTGU-HSZRJFAPSA-N	[M+H]+	1
FDA	2021	TWCCS	Belinostat (PXD101)	180	6918638	318.067	C15H14N2O4S	C1=CC=C(C=C1)NS(=O)(=O)C2=CC=CC(=C2)C=CC(=O)NO	C1=CC=C(C=C1)NS(=O)(=O)C2=CC=CC(=C2)/C=C/C(=O)NO	NCNRHFGMJRPRSK-MDZDMXLPSA-N	[M+H]+	1
FDA	2021	TWCCS	Rigosertib	212.6	6918736	451.13	C21H25NO8S	COC1=C(C=C(C=C1)CS(=O)(=O)C=CC2=C(C=C(C=C2OC)OC)OC)NCC(=O)O	COC1=C(C=C(C=C1)CS(=O)(=O)/C=C/C2=C(C=C(C=C2OC)OC)OC)NCC(=O)O	OWBFCJROIKNMGD-BQYQJAHWSA-N	[M+H]+	1
FDA	2021	TWCCS	Nefiracetam	154.2	71157	246.137	C14H18N2O2	CC1=C(C(=CC=C1)C)NC(=O)CN2CCCC2=O	CC1=C(C(=CC=C1)C)NC(=O)CN2CCCC2=O	NGHTXZCKLWZPGK-UHFFFAOYSA-N	[M+H]+	1
FDA	2021	TWCCS	Enrofloxacin	193.5	71188	359.165	C19H22FN3O3	CCN1CCN(CC1)C2=C(C=C3C(=C2)N(C=C(C3=O)C(=O)O)C4CC4)F	CCN1CCN(CC1)C2=C(C=C3C(=C2)N(C=C(C3=O)C(=O)O)C4CC4)F	SPFYMRJSYKOXGV-UHFFFAOYSA-N	[M+H]+	1
FDA	2021	TWCCS	Acalabrutinib (ACP-196)	232.2	71226662	465.191	C26H23N7O2	CC#CC(=O)N1CCCC1C2=NC(=C3N2C=CN=C3N)C4=CC=C(C=C4)C(=O)NC5=CC=CC=N5	CC#CC(=O)N1CCC[C@H]1C2=NC(=C3N2C=CN=C3N)C4=CC=C(C=C4)C(=O)NC5=CC=CC=N5	WDENQIQQYWYTPO-IBGZPJMESA-N	[M+H]+	1
FDA	2021	TWCCS	Nebivolol	195.4	71301	405.175	C22H25F2NO4	C1CC2=C(C=CC(=C2)F)OC1C(CNCC(C3CCC4=C(O3)C=CC(=C4)F)O)O	C1CC2=C(C=CC(=C2)F)OC1C(CNCC(C3CCC4=C(O3)C=CC(=C4)F)O)O	KOHIRBRYDXPAMZ-UHFFFAOYSA-N	[M+H]+	1
FDA	2021	TWCCS	Atipamezole	148.7	71310	212.131	C14H16N2	CCC1(CC2=CC=CC=C2C1)C3=CN=CN3	CCC1(CC2=CC=CC=C2C1)C3=CN=CN3	HSWPZIDYAHLZDD-UHFFFAOYSA-N	[M+H]+	1
FDA	2021	TWCCS	Atipamezole	148.4	71310	212.131	C14H16N2	CCC1(CC2=CC=CC=C2C1)C3=CN=CN3	CCC1(CC2=CC=CC=C2C1)C3=CN=CN3	HSWPZIDYAHLZDD-UHFFFAOYSA-N	[M+H]+	1
FDA	2021	TWCCS	Dofetilide	191.9	71329	441.139	C19H27N3O5S2	CN(CCC1=CC=C(C=C1)NS(=O)(=O)C)CCOC2=CC=C(C=C2)NS(=O)(=O)C	CN(CCC1=CC=C(C=C1)NS(=O)(=O)C)CCOC2=CC=C(C=C2)NS(=O)(=O)C	IXTMWRCNAAVVAI-UHFFFAOYSA-N	[M+H]+	1
FDA	2021	TWCCS	Danofloxacin	191.8	71335	357.149	C19H20FN3O3	CN1CC2CC1CN2C3=C(C=C4C(=C3)N(C=C(C4=O)C(=O)O)C5CC5)F	CN1C[C@@H]2C[C@H]1CN2C3=C(C=C4C(=C3)N(C=C(C4=O)C(=O)O)C5CC5)F	QMLVECGLEOSESV-RYUDHWBXSA-N	[M+H]+	1
FDA	2021	TWCCS	Biapenem	177.4	71339	350.105	C15H18N4O4S	CC1C2C(C(=O)N2C(=C1SC3CN4C=NC=[N+]4C3)C(=O)[O-])C(C)O	C[C@@H]1[C@@H]2[C@H](C(=O)N2C(=C1SC3CN4C=NC=[N+]4C3)C(=O)[O-])[C@@H](C)O	MRMBZHPJVKCOMA-YJFSRANCSA-N	[M+H]+	1
FDA	2021	TWCCS	Dapoxetine	173.3	71353	305.178	C21H23NO	CN(C)C(CCOC1=CC=CC2=CC=CC=C21)C3=CC=CC=C3	CN(C)[C@@H](CCOC1=CC=CC2=CC=CC=C21)C3=CC=CC=C3	USRHYDPUVLEVMC-FQEVSTJZSA-N	[M+H]+	1
FDA	2021	TWCCS	Bindarit	173.2	71354	324.147	C19H20N2O3	CC(C)(C(=O)O)OCC1=NN(C2=CC=CC=C21)CC3=CC=CC=C3	CC(C)(C(=O)O)OCC1=NN(C2=CC=CC=C21)CC3=CC=CC=C3	MTHORRSSURHQPZ-UHFFFAOYSA-N	[M+H]+	1
FDA	2021	TWCCS	Iloperidone	204.7	71360	426.195	C24H27FN2O4	CC(=O)C1=CC(=C(C=C1)OCCCN2CCC(CC2)C3=NOC4=C3C=CC(=C4)F)OC	CC(=O)C1=CC(=C(C=C1)OCCCN2CCC(CC2)C3=NOC4=C3C=CC(=C4)F)OC	XMXHEBAFVSFQEX-UHFFFAOYSA-N	[M+H]+	1
FDA	2021	TWCCS	Dexrazoxane	159.9	71384	268.117	C11H16N4O4	CC(CN1CC(=O)NC(=O)C1)N2CC(=O)NC(=O)C2	C[C@@H](CN1CC(=O)NC(=O)C1)N2CC(=O)NC(=O)C2	BMKDZUISNHGIBY-ZETCQYMHSA-N	[M+H]+	1
FDA	2021	TWCCS	Selinexor (KPT-330)	200.8	71481097	443.093	C17H11F6N7O	C1=CN=C(C=N1)NNC(=O)C=CN2C=NC(=N2)C3=CC(=CC(=C3)C(F)(F)F)C(F)(F)F	C1=CN=C(C=N1)NNC(=O)/C=C\N2C=NC(=N2)C3=CC(=CC(=C3)C(F)(F)F)C(F)(F)F	DEVSOMFAQLZNKR-RJRFIUFISA-N	[M+H]+	1
FDA	2021	TWCCS	Osimertinib	227.5	71496458	499.27	C28H33N7O2	CN1C=C(C2=CC=CC=C21)C3=NC(=NC=C3)NC4=C(C=C(C(=C4)NC(=O)C=C)N(C)CCN(C)C)OC	CN1C=C(C2=CC=CC=C21)C3=NC(=NC=C3)NC4=C(C=C(C(=C4)NC(=O)C=C)N(C)CCN(C)C)OC	DUYJMQONPNNFPI-UHFFFAOYSA-N	[M+H]+	1
FDA	2021	TWCCS	Voriconazole	172.9	71616	349.115	C16H14F3N5O	CC(C1=NC=NC=C1F)C(CN2C=NC=N2)(C3=C(C=C(C=C3)F)F)O	C[C@@H](C1=NC=NC=C1F)[C@](CN2C=NC=N2)(C3=C(C=C(C=C3)F)F)O	BCEHBSKCWLPMDN-MGPLVRAMSA-N	[M+H]+	1
FDA	2021	TWCCS	Betamipron	137.1	71651	193.074	C10H11NO3	C1=CC=C(C=C1)C(=O)NCCC(=O)O	C1=CC=C(C=C1)C(=O)NCCC(=O)O	CWXYHOHYCJXYFQ-UHFFFAOYSA-N	[M+H]+	1
FDA	2021	TWCCS	Moroxydine	133.7	71655	171.112	C6H13N5O	C1COCCN1C(=N)N=C(N)N	C1COCCN1C(=N)N=C(N)N	KJHOZAZQWVKILO-UHFFFAOYSA-N	[M+H]+	1
FDA	2021	TWCCS	Mepiroxol	119.9	71668	125.048	C6H7NO2	C1=CC(=C[N+](=C1)[O-])CO	C1=CC(=C[N+](=C1)[O-])CO	LQYJAVWWKTWWKN-UHFFFAOYSA-N	[M+H]+	1
FDA	2021	TWCCS	Secnidazole	133.2	71815	185.08	C7H11N3O3	CC1=NC=C(N1CC(C)O)[N+](=O)[O-]	CC1=NC=C(N1CC(C)O)[N+](=O)[O-]	KPQZUUQMTUIKBP-UHFFFAOYSA-N	[M+H]+	1
FDA	2021	TWCCS	Alibendol	156.9	71916	251.116	C13H17NO4	COC1=CC(=CC(=C1O)C(=O)NCCO)CC=C	COC1=CC(=CC(=C1O)C(=O)NCCO)CC=C	UMJHTFHIQDEGKB-UHFFFAOYSA-N	[M+H]+	1
FDA	2021	TWCCS	Otilonium	238	72093	483.322	C29H43N2O4+	CCCCCCCCOC1=CC=CC=C1C(=O)NC2=CC=C(C=C2)C(=O)OCC[N+](C)(CC)CC	CCCCCCCCOC1=CC=CC=C1C(=O)NC2=CC=C(C=C2)C(=O)OCC[N+](C)(CC)CC	NQHNLNLJPDMBFN-UHFFFAOYSA-O	[M+H]+	1
FDA	2021	TWCCS	Clevudine	151.3	73115	260.081	C10H13FN2O5	CC1=CN(C(=O)NC1=O)C2C(C(C(O2)CO)O)F	CC1=CN(C(=O)NC1=O)[C@@H]2[C@@H]([C@H]([C@@H](O2)CO)O)F	GBBJCSTXCAQSSJ-XQXXSGGOSA-N	[M+H]+	1
FDA	2021	TWCCS	Doripenem	193.2	73303	420.114	C15H24N4O6S2	CC1C2C(C(=O)N2C(=C1SC3CC(NC3)CNS(=O)(=O)N)C(=O)O)C(C)O	C[C@@H]1[C@@H]2[C@H](C(=O)N2C(=C1S[C@H]3C[C@H](NC3)CNS(=O)(=O)N)C(=O)O)[C@@H](C)O	AVAACINZEOAHHE-VFZPANTDSA-N	[M+H]+	1
FDA	2021	TWCCS	Adrenalone	138.2	7436	181.074	C9H11NO3	CNCC(=O)C1=CC(=C(C=C1)O)O	CNCC(=O)C1=CC(=C(C=C1)O)O	PZMVOUYYNKPMSI-UHFFFAOYSA-N	[M+H]+	1
FDA	2021	TWCCS	Atovaquone	188	74989	366.102	C22H19ClO3	C1CC(CCC1C2=CC=C(C=C2)Cl)C3=C(C4=CC=CC=C4C(=O)C3=O)O	C1CC(CCC1C2=CC=C(C=C2)Cl)C3=C(C4=CC=CC=C4C(=O)C3=O)O	BSJMWHQBCZFXBR-UHFFFAOYSA-N	[M+H]+	1
FDA	2021	TWCCS	Monobenzone	139.1	7638	200.084	C13H12O2	C1=CC=C(C=C1)COC2=CC=C(C=C2)O	C1=CC=C(C=C1)COC2=CC=C(C=C2)O	VYQNWZOUAUKGHI-UHFFFAOYSA-N	[M+H]+	1
FDA	2021	TWCCS	Rivastigmine	162.6	77991	250.168	C14H22N2O2	CCN(C)C(=O)OC1=CC=CC(=C1)C(C)N(C)C	CCN(C)C(=O)OC1=CC=CC(=C1)[C@H](C)N(C)C	XSVMFMHYUFZWBK-NSHDSACASA-N	[M+H]+	1
FDA	2021	TWCCS	Eletriptan	185.4	77993	382.171	C22H26N2O2S	CN1CCCC1CC2=CNC3=C2C=C(C=C3)CCS(=O)(=O)C4=CC=CC=C4	CN1CCC[C@@H]1CC2=CNC3=C2C=C(C=C3)CCS(=O)(=O)C4=CC=CC=C4	PWVXXGRKLHYWKM-LJQANCHMSA-N	[M+H]+	1
FDA	2021	TWCCS	Rosiglitazone	172.6	77999	357.115	C18H19N3O3S	CN(CCOC1=CC=C(C=C1)CC2C(=O)NC(=O)S2)C3=CC=CC=N3	CN(CCOC1=CC=C(C=C1)CC2C(=O)NC(=O)S2)C3=CC=CC=N3	YASAKCUCGLMORW-UHFFFAOYSA-N	[M+H]+	1
FDA	2021	TWCCS	Bexarotene	203.4	82146	348.209	C24H28O2	CC1=CC2=C(C=C1C(=C)C3=CC=C(C=C3)C(=O)O)C(CCC2(C)C)(C)C	CC1=CC2=C(C=C1C(=C)C3=CC=C(C=C3)C(=O)O)C(CCC2(C)C)(C)C	NAVMQTYZDKMPEU-UHFFFAOYSA-N	[M+H]+	1
FDA	2021	TWCCS	Agomelatine	154.6	82148	243.126	C15H17NO2	CC(=O)NCCC1=CC=CC2=C1C=C(C=C2)OC	CC(=O)NCCC1=CC=CC2=C1C=C(C=C2)OC	YJYPHIXNFHFHND-UHFFFAOYSA-N	[M+H]+	1
FDA	2021	TWCCS	Phenformin	144.6	8249	205.133	C10H15N5	C1=CC=C(C=C1)CCN=C(N)N=C(N)N	C1=CC=C(C=C1)CCN=C(N)N=C(N)N	ICFJFFQQTFMIBG-UHFFFAOYSA-N	[M+H]+	1
FDA	2021	TWCCS	Albendazole Oxide	165.3	83969	281.083	C12H15N3O3S	CCCS(=O)C1=CC2=C(C=C1)N=C(N2)NC(=O)OC	CCCS(=O)C1=CC2=C(C=C1)N=C(N2)NC(=O)OC	VXTGHWHFYNYFFV-UHFFFAOYSA-N	[M+H]+	1
FDA	2021	TWCCS	Clarithromycin	269.2	84029	747.477	C38H69NO13	CCC1C(C(C(C(=O)C(CC(C(C(C(C(C(=O)O1)C)OC2CC(C(C(O2)C)O)(C)OC)C)OC3C(C(CC(O3)C)N(C)C)O)(C)OC)C)C)O)(C)O	CC[C@@H]1[C@@]([C@@H]([C@H](C(=O)[C@@H](C[C@@]([C@@H]([C@H]([C@@H]([C@H](C(=O)O1)C)O[C@H]2C[C@@]([C@H]([C@@H](O2)C)O)(C)OC)C)O[C@H]3[C@@H]([C@H](C[C@H](O3)C)N(C)C)O)(C)OC)C)C)O)(C)O	AGOYDEPGAOXOCK-KCBOHYOISA-N	[M+H]+	1
FDA	2021	TWCCS	Ethylparaben	131.4	8434	166.063	C9H10O3	CCOC(=O)C1=CC=C(C=C1)O	CCOC(=O)C1=CC=C(C=C1)O	NUVBSKCKDOMJSU-UHFFFAOYSA-N	[M+H]+	1
FDA	2021	TWCCS	Meglumine	137.7	8567	195.111	C7H17NO5	CNCC(C(C(C(CO)O)O)O)O	CNC[C@@H]([C@H]([C@@H]([C@@H](CO)O)O)O)O	MBBZMMPHUWSWHV-BDVNFPICSA-N	[M+H]+	1
FDA	2021	TWCCS	2,2'-Dihydroxy-4-methoxybenzophenone	149	8569	244.074	C14H12O4	COC1=CC(=C(C=C1)C(=O)C2=CC=CC=C2O)O	COC1=CC(=C(C=C1)C(=O)C2=CC=CC=C2O)O	MEZZCSHVIGVWFI-UHFFFAOYSA-N	[M+H]+	1
FDA	2021	TWCCS	Phthalylsulfacetamide	186.4	8574	362.057	C16H14N2O6S	CC(=O)NS(=O)(=O)C1=CC=C(C=C1)NC(=O)C2=CC=CC=C2C(=O)O	CC(=O)NS(=O)(=O)C1=CC=C(C=C1)NC(=O)C2=CC=CC=C2C(=O)O	SNWQKAWITMVCQW-UHFFFAOYSA-N	[M+H]+	1
FDA	2021	TWCCS	Cinchophen	153.3	8593	249.079	C16H11NO2	C1=CC=C(C=C1)C2=NC3=CC=CC=C3C(=C2)C(=O)O	C1=CC=C(C=C1)C2=NC3=CC=CC=C3C(=C2)C(=O)O	YTRMTPPVNRALON-UHFFFAOYSA-N	[M+H]+	1
FDA	2021	TWCCS	Chloroprocaine	158.9	8612	270.114	C13H19ClN2O2	CCN(CC)CCOC(=O)C1=C(C=C(C=C1)N)Cl	CCN(CC)CCOC(=O)C1=C(C=C(C=C1)N)Cl	VDANGULDQQJODZ-UHFFFAOYSA-N	[M+H]+	1
FDA	2021	TWCCS	Atosiban Acetate	322.7	87665603	1053.46	C45H71N11O14S2	CCC(C)C1C(=O)NC(C(=O)NC(C(=O)NC(CSSCCC(=O)NC(C(=O)N1)CC2=CC=C(C=C2)OCC)C(=O)N3CCCC3C(=O)NC(CCCN)C(=O)NCC(=O)N)CC(=O)N)C(C)O.CC(=O)O	CC[C@H](C)[C@H]1C(=O)N[C@H](C(=O)N[C@H](C(=O)N[C@@H](CSSCCC(=O)N[C@@H](C(=O)N1)CC2=CC=C(C=C2)OCC)C(=O)N3CCC[C@H]3C(=O)N[C@@H](CCCN)C(=O)NCC(=O)N)CC(=O)N)[C@@H](C)O.CC(=O)O	SVDWBHHCPXTODI-QIWYXCRTSA-N	[M+H]+	1
FDA	2021	TWCCS	CB1954	153.7	89105	252.049	C9H8N4O5	C1CN1C2=C(C=C(C(=C2)C(=O)N)[N+](=O)[O-])[N+](=O)[O-]	C1CN1C2=C(C=C(C(=C2)C(=O)N)[N+](=O)[O-])[N+](=O)[O-]	WOCXQMCIOTUMJV-UHFFFAOYSA-N	[M+H]+	1
FDA	2021	TWCCS	Pregnenolone	175	8955	316.24	C21H32O2	CC(=O)C1CCC2C1(CCC3C2CC=C4C3(CCC(C4)O)C)C	CC(=O)[C@H]1CC[C@@H]2[C@@]1(CC[C@H]3[C@H]2CC=C4[C@@]3(CC[C@@H](C4)O)C)C	ORNBQBCIOKFOEO-QGVNFLHTSA-N	[M+H]+	1
FDA	2021	TWCCS	Nicotine	133.7	89594	162.116	C10H14N2	CN1CCCC1C2=CN=CC=C2	CN1CCC[C@H]1C2=CN=CC=C2	SNICXCGAKADSCV-JTQLQIEISA-N	[M+H]+	1
FDA	2021	TWCCS	Melatonin	151	896	232.121	C13H16N2O2	CC(=O)NCCC1=CNC2=C1C=C(C=C2)OC	CC(=O)NCCC1=CNC2=C1C=C(C=C2)OC	DRLFMBDRBRZALE-UHFFFAOYSA-N	[M+H]+	1
FDA	2021	TWCCS	Enasidenib (AG-221)	206.9	89683805	473.14	C19H17F6N7O	CC(C)(CNC1=NC(=NC(=N1)C2=NC(=CC=C2)C(F)(F)F)NC3=CC(=NC=C3)C(F)(F)F)O	CC(C)(CNC1=NC(=NC(=N1)C2=NC(=CC=C2)C(F)(F)F)NC3=CC(=NC=C3)C(F)(F)F)O	DYLUUSLLRIQKOE-UHFFFAOYSA-N	[M+H]+	1
FDA	2021	TWCCS	Yohimbine	186.8	8969	354.194	C21H26N2O3	COC(=O)C1C(CCC2C1CC3C4=C(CCN3C2)C5=CC=CC=C5N4)O	COC(=O)[C@H]1[C@H](CC[C@@H]2[C@@H]1C[C@H]3C4=C(CCN3C2)C5=CC=CC=C5N4)O	BLGXFZZNTVWLAY-SCYLSFHTSA-N	[M+H]+	1
FDA	2021	TWCCS	Nafcillin	192.4	8982	414.125	C21H22N2O5S	CCOC1=C(C2=CC=CC=C2C=C1)C(=O)NC3C4N(C3=O)C(C(S4)(C)C)C(=O)O	CCOC1=C(C2=CC=CC=C2C=C1)C(=O)N[C@H]3[C@@H]4N(C3=O)[C@H](C(S4)(C)C)C(=O)O	GPXLMGHLHQJAGZ-JTDSTZFVSA-N	[M+H]+	1
FDA	2021	TWCCS	Acetanilide	124.3	904	135.068	C8H9NO	CC(=O)NC1=CC=CC=C1	CC(=O)NC1=CC=CC=C1	FZERHIULMFGESH-UHFFFAOYSA-N	[M+H]+	1
FDA	2021	TWCCS	Moexipril	223	91270	498.237	C27H34N2O7	CCOC(=O)C(CCC1=CC=CC=C1)NC(C)C(=O)N2CC3=CC(=C(C=C3CC2C(=O)O)OC)OC	CCOC(=O)[C@H](CCC1=CC=CC=C1)N[C@@H](C)C(=O)N2CC3=CC(=C(C=C3C[C@H]2C(=O)O)OC)OC	UWWDHYUMIORJTA-HSQYWUDLSA-N	[M+H]+	1
FDA	2021	TWCCS	Hydroquinidine	176.2	91503	326.199	C20H26N2O2	CCC1CN2CCC1CC2C(C3=C4C=C(C=CC4=NC=C3)OC)O	CC[C@H]1CN2CC[C@H]1C[C@@H]2[C@H](C3=C4C=C(C=CC4=NC=C3)OC)O	LJOQGZACKSYWCH-LHHVKLHASA-N	[M+H]+	1
FDA	2021	TWCCS	Gliquidone	217	91610	527.209	C27H33N3O6S	CC1(C2=C(C=C(C=C2)OC)C(=O)N(C1=O)CCC3=CC=C(C=C3)S(=O)(=O)NC(=O)NC4CCCCC4)C	CC1(C2=C(C=C(C=C2)OC)C(=O)N(C1=O)CCC3=CC=C(C=C3)S(=O)(=O)NC(=O)NC4CCCCC4)C	LLJFMFZYVVLQKT-UHFFFAOYSA-N	[M+H]+	1
FDA	2021	TWCCS	Levobupivacaine	170.5	92253	288.22	C18H28N2O	CCCCN1CCCCC1C(=O)NC2=C(C=CC=C2C)C	CCCCN1CCCC[C@H]1C(=O)NC2=C(C=CC=C2C)C	LEBVLXFERQHONN-INIZCTEOSA-N	[M+H]+	1
FDA	2021	TWCCS	Argatroban	216.1	92722	508.247	C23H36N6O5S	CC1CCN(C(C1)C(=O)O)C(=O)C(CCCN=C(N)N)NS(=O)(=O)C2=CC=CC3=C2NCC(C3)C	C[C@@H]1CCN([C@H](C1)C(=O)O)C(=O)[C@H](CCCN=C(N)N)NS(=O)(=O)C2=CC=CC3=C2NCC(C3)C	KXNPVXPOPUZYGB-IOVMHBDKSA-N	[M+H]+	1
[truncated: 7,447 more rows]

## Sheet: 9407 CCS with median and mean 
Lab	Year	Type	Name	CCS	PubChemCID	MonoisotopicMass	MolecularFormula	CanonicalSMILES	IsomericSMILES	InChIKey	Adducts	Charge	medianCCS	meanCCS	sdCCS
[truncated: 9,407 more rows]

[truncated: 1 more sheets: 7017 CCS after consolidation]
